# Supplementary material for: Identification of the transcription factor ZEB1 as a central component of the adipogenic gene regulatory network
Source: eLife. 2014 Aug 27;3:e03346. doi: 10.7554/eLife.03346 (PMC4359378; doi:10.7554/eLife.03346)
Supplement: Supplementary file 1. — Gubelmann et al. (2014). (A) Transcription factor screen. Percentage differentiated cells in response to TF overexpression. Raw values, fold-changes with respect to control, p-values and associated annotations are included for all TFs showing positive effects on adipogenesis. TFs significantly enhancing differentiation are highlighted in green (FC ≥ 1.5, Bonferroni α = 0.05). (B) mRNA levels upon ZEB1 knockdown. Estimated expression levels in all RNA-seq replicates (shZEB1 and shEmpty at days 0 and 2), fold-changes and p-values as well as information ZEB1 and C/EBPβ binding at gene TSS, gene bodies or in gene proximity. (C) Pathway Enrichments. Pathways enriched in genes significantly de-regulated upon ZEB1 knockdown at days 0 and 2. (D) Gene Ontology Enrichments Genomic features enriched at ZEB1-bound locations. (E) Motifs in ZEB1 bound regions. Motifs enriched in 100 bp centered on ZEB1 peak summits. (F) Mass Spectrometry results. List of proteins detected by at least one peptide in any of the two performed ZEB1 immunoprecipitation experiments. (G) GREAT Gene Ontology enrichments. GO Terms enriched in genes proximal to late-only and early-only ZEB1-bound regions. (H) Clinical data: Correlation of Zeb1 and Rorg mRNA levels in human obese subjects with a range of adipogenesis-relevant measures. Raw values are included for the significant correlations discussed in the manuscript. (I) qPCR primers. List of primers used for gene expression analyses and ChIP-qPCR. DOI: http://dx.doi.org/10.7554/eLife.03346.018 [file elife03346s001.xlsx]

## Sheet: A - Screen
Gene	LD1	LD2	LD3	LD_avg	FC1	FC2	FC3	FC_avg	Pvalue1	Pvalue2	Pvalue3	Significant (Bonferroni alpha < 0.05 & FC > 1.5)	Transcribed (Re-analyzed Nielsen data (2008),cut off: 10tags/500bp)	Expression in 3T3-L1 (Tarjei data, 2010) (Expression Cluster)	Expression in hASC(Tarjei data, 2010)	ArrayExpress Adipose	Phenotype	Possible implication found before in adipogenesis
Zeb1	104.94	103.79	100.67	103.14	2.22	2.2	2.15	2.19	0	0	0	TRUE	TRUE	TRUE, High (H)	TRUE, High	High	TRUE	YES
Myog	86.21	84.37	86.22	85.6	1.82	1.79	1.84	1.82	0	0	0	TRUE	FALSE	LOW (L)	LOW	Average	NA	NO
Zfp30	82.14	87.39	82.08	83.87	1.74	1.85	1.75	1.78	0	0	0	TRUE	FALSE	TRUE (3)	TRUE, High	High	TRUE	NO
Ebf3	82.94	83.58	82.32	82.95	1.75	1.77	1.76	1.76	0	0	0	TRUE	TRUE	TRUE, High	TRUE	High	NA	YES
Trmt1	81.94	83.47	82.06	82.49	1.73	1.77	1.75	1.75	0	0	0	TRUE	TRUE	TRUE, High	TRUE, High	Low	NA	NO
Zfp277	81.1	78.35	79.84	79.76	1.71	1.66	1.7	1.69	0	0	0	TRUE	TRUE	TRUE, High	TRUE	Average	TRUE	NO
Zfp202	77.23	78.92	82.46	79.53	1.63	1.67	1.76	1.69	0	0	0	TRUE	TRUE	TRUE, High	TRUE, High	Average	FALSE	NO
Glis2	80.64	79.74	77.08	79.16	1.7	1.69	1.65	1.68	0	0	0	TRUE	TRUE	TRUE	TRUE	High	NA	YES
Zdhhc19	76.31	80.28	80.8	79.13	1.61	1.7	1.72	1.68	0	0	0	TRUE	FALSE	LOW	LOW	Low	NA	NO
Pparg	79.14	80.75	75.57	78.49	1.67	1.71	1.61	1.67	0	0	0	TRUE	TRUE	TRUE	TRUE, High	High	TRUE	YES
Sebox	79.04	78.83	76.74	78.21	1.67	1.67	1.64	1.66	0	0	0	TRUE	TRUE	LOW	LOW	Low	TRUE	NO
Lhx3	79.01	79.31	76.17	78.16	1.67	1.68	1.63	1.66	0	0	0	TRUE	FALSE	LOW	LOW	Low	NA	NO
Irf8	75.7	79.5	78.82	78.01	1.6	1.68	1.68	1.66	0	0	0	TRUE	FALSE	LOW	LOW	High	NA	NO
Barx2	77.49	78.81	76.72	77.67	1.64	1.67	1.64	1.65	0	0	0	TRUE	FALSE	LOW	LOW	Low	NA	NO
Zbtb43	76.45	76.21	79.95	77.54	1.62	1.61	1.71	1.65	0	0	0	TRUE	TRUE	TRUE, High	TRUE, High	Average	FALSE	NO
Atoh8	79.71	76.71	74.35	76.92	1.69	1.62	1.59	1.63	0	0	0	TRUE	TRUE	TRUE, High	TRUE	Average	TRUE	NO
Aire	77.67	75.63	76.98	76.76	1.64	1.6	1.64	1.63	0	0	0	TRUE	FALSE	LOW	LOW	Average	NA	NO
Hopx	75.17	75.78	77.84	76.26	1.59	1.61	1.66	1.62	0	0	0	TRUE	FALSE	TRUE, High	LOW	Low	NA	NO
Grhl3	78.3	74.22	75.59	76.04	1.66	1.57	1.61	1.61	0	0	0	TRUE	FALSE	LOW	LOW	Low	NA	NO
6030490I01Rik	76.7	77.43	72.39	75.51	1.62	1.64	1.55	1.6	0	0	0	TRUE	TRUE	TRUE	NO	Average	TRUE	NO
Foxj2	76.56	75.85	74.09	75.5	1.62	1.61	1.58	1.6	0	0	0	TRUE	TRUE	TRUE, High	TRUE, High	High	NA	NO
Rhox4a	75.28	75.7	74.52	75.17	1.59	1.6	1.59	1.6	0	0	0	TRUE	FALSE	NO		Average	NA	NO
Zfand5	74.4	75.47	73.56	74.48	1.57	1.6	1.57	1.58	0	0	0	TRUE	TRUE	TRUE, High	TRUE, High	Average	NA	NO
Tulp4	73.16	70.96	73.63	72.58	1.55	1.5	1.57	1.54	0	0	0	TRUE	TRUE	TRUE	TRUE, High	Low	NA	NO
BC050078	74.12	69.26	73.7	72.36	1.57	1.47	1.57	1.54	0	0	0	FALSE
Tox3	72.76	70.66	73.72	72.38	1.54	1.5	1.57	1.54	0	0	0	FALSE
Zfp286	70.65	72.58	74.01	72.41	1.49	1.54	1.58	1.54	0	0	0	FALSE
Msx1	73.96	70.85	71.35	72.05	1.56	1.5	1.52	1.53	0	0	0	TRUE	TRUE	TRUE	TRUE	High	NA	NO
Zbtb48	73.77	69.03	73.26	72.02	1.56	1.46	1.56	1.53	0	0	0	FALSE
Hoxa6	75.5	69.51	71.98	72.33	1.6	1.47	1.54	1.53	0	0	0	FALSE
Tsc22d3	72.42	71.12	71.74	71.76	1.53	1.51	1.53	1.52	0	0	0	TRUE	TRUE	TRUE	TRUE	High	NA	NO
Rabgef1	69.8	69.98	74.49	71.42	1.48	1.48	1.59	1.52	0	0	0	FALSE
Smarcc2	69.92	69.25	72.56	70.58	1.48	1.47	1.55	1.5	0	0	0	FALSE
E2f6	68.92	72.99	70.13	70.68	1.46	1.55	1.5	1.5	0	0	0	FALSE
Hnf1b	70.69	68.26	73.44	70.8	1.49	1.45	1.57	1.5	0	0	0	FALSE
Mkrn2	71.48	68.24	72.97	70.9	1.51	1.45	1.56	1.5	0	0	0	FALSE
Klf17	71.14	67.06	70.49	69.56	1.5	1.42	1.5	1.48	0	0	0	FALSE
Hoxa13	69.22	71.38	68.27	69.62	1.46	1.51	1.46	1.48	0	0	0	FALSE
Zfp668	72.15	66.83	70	69.66	1.53	1.42	1.49	1.48	0	0	0	FALSE
Gtf2h2	69.23	67.12	71.69	69.35	1.46	1.42	1.53	1.47	0	0	0	FALSE
Max	66.86	71.22	68.07	68.71	1.41	1.51	1.45	1.46	0	0	0	FALSE
Creb5	67.89	67.84	71.31	69.01	1.44	1.44	1.52	1.46	0	0	0	FALSE
Zfp692	68.18	66.23	70.04	68.15	1.44	1.4	1.5	1.45	0	0	0	FALSE
Gtf3a	66.1	68.72	69.87	68.23	1.4	1.46	1.49	1.45	0	0	0	FALSE
Osr2	67.44	69.38	67.36	68.06	1.43	1.47	1.44	1.44	0	0	0	FALSE
Zfp354c	66.98	68.52	66.06	67.19	1.42	1.45	1.41	1.43	0	0	0	FALSE
Hoxb6	66.33	66.98	68.29	67.2	1.4	1.42	1.46	1.43	0	0	0	FALSE
Rbm22	66.88	65.19	67.02	66.36	1.41	1.38	1.43	1.41	0	0	0	FALSE
Krba1	64.19	67.35	66.45	65.99	1.36	1.43	1.42	1.4	0	0	0	FALSE
Csde1	63.02	65.03	68.18	65.41	1.33	1.38	1.46	1.39	4e-08	0	0	FALSE
Rcor2	66.84	66.32	68.42	67.19	1.34	1.36	1.43	1.38	0	0	0	FALSE
BC066028	64.24	66.46	64.5	65.07	1.36	1.41	1.38	1.38	0	0	0	FALSE
Mbnl2	65.65	62.24	67.65	65.18	1.39	1.32	1.44	1.38	0	4.2e-07	0	FALSE
Tbx10	67	64.32	62.14	64.49	1.42	1.36	1.33	1.37	0	1e-08	0	FALSE
Mizf	64.7	64.46	62.57	63.91	1.37	1.37	1.34	1.36	0	1e-08	0	FALSE
Fezf1	65.73	63.57	62.49	63.93	1.39	1.35	1.33	1.36	0	4e-08	0	FALSE
4933426I21Rik	63.73	64.26	63.95	63.98	1.35	1.36	1.37	1.36	1e-08	1e-08	0	FALSE
Obox5	65.07	64.09	63.69	64.29	1.38	1.36	1.36	1.36	0	1e-08	0	FALSE
Ppp1r10	64.21	64.18	61.79	63.39	1.36	1.36	1.32	1.35	0	1e-08	0	FALSE
Rfx2	65.45	61.3	63.49	63.41	1.38	1.3	1.36	1.35	0	2.11e-06	0	FALSE
Zfp42	66.92	61.69	62.25	63.62	1.41	1.31	1.33	1.35	0	1.07e-06	0	FALSE
Dlx3	63.75	62.43	62.58	62.92	1.35	1.32	1.34	1.34	1e-08	3e-07	0	FALSE
Zfp260	62.26	66.92	59.97	63.05	1.32	1.42	1.28	1.34	1.8e-07	0	0	FALSE
Hmgb2	64.59	64.17	65.36	64.7	1.3	1.32	1.37	1.33	0	0	0	FALSE
Zfp811	63.92	59.02	63.39	62.11	1.35	1.25	1.35	1.32	1e-08	6.963e-05	0	FALSE
Zfp810	60.55	60.47	63.46	61.49	1.28	1.28	1.35	1.31	3.76e-06	7.95e-06	0	FALSE
Nr2f6	61.36	63.53	59.68	61.52	1.3	1.35	1.27	1.31	9.3e-07	4e-08	0	FALSE
Tshz2	63.33	60.31	61.75	61.8	1.34	1.28	1.32	1.31	2e-08	1.026e-05	0	FALSE
Pknox2	66.38	63.13	62.73	64.08	1.33	1.3	1.31	1.31	0	0	0	FALSE
Nfxl1	61.78	59.92	63.83	61.84	1.31	1.27	1.36	1.31	4.4e-07	1.862e-05	0	FALSE
Rhox11	56.93	62.67	63.58	61.06	1.2	1.33	1.36	1.3	0	1.9e-07	0	FALSE
Tead4	61.41	63.54	63.41	62.79	1.23	1.3	1.32	1.29	0	0	0	FALSE
Gmeb2	60.3	61.89	60.22	60.81	1.27	1.31	1.29	1.29	5.7e-06	7.6e-07	0	FALSE
Farsa	59.46	62.32	57.29	59.69	1.26	1.32	1.22	1.27	2.192e-05	3.6e-07	9e-08	FALSE
Nhlh2	62.81	59.95	63.12	61.96	1.26	1.23	1.32	1.27	0	1e-08	0	FALSE
Zkscan6	61.93	59.09	58.51	59.84	1.31	1.25	1.25	1.27	3.3e-07	6.344e-05	0	FALSE
Pbx3	62.04	63.27	61.08	62.13	1.24	1.3	1.28	1.27	0	0	0	FALSE
4932411N23Rik	62.8	59.94	63.79	62.18	1.26	1.23	1.33	1.27	0	1e-08	0	FALSE
Foxi2	61.33	63.35	59.27	61.32	1.23	1.3	1.24	1.26	0	0	2e-08	FALSE
9130023H24Rik	60.16	61.11	62.65	61.31	1.21	1.25	1.31	1.26	1.1e-07	0	0	FALSE
Klf7	60.87	60.47	56.52	59.29	1.29	1.28	1.21	1.26	2.19e-06	7.97e-06	7.4e-07	FALSE
Zfp280b	57.78	60.01	60.58	59.46	1.22	1.27	1.29	1.26	0	1.632e-05	0	FALSE
Zbtb26	56.34	61.34	60.85	59.51	1.19	1.3	1.3	1.26	0	1.94e-06	0	FALSE
Dpm1	59.02	56.42	60.64	58.69	1.25	1.19	1.29	1.25	4.28e-05	0	0	FALSE
Nr1h2	60.48	59.49	62.55	60.84	1.21	1.22	1.31	1.25	5e-08	3e-08	0	FALSE
Pias2	59.62	59.63	57.48	58.91	1.26	1.26	1.23	1.25	1.699e-05	2.868e-05	5e-08	FALSE
Nfe2l2	59.51	60.33	61.13	60.32	1.19	1.24	1.28	1.24	6.6e-07	0	0	FALSE
Hoxa9	57.13	58.84	58.89	58.29	1.21	1.25	1.26	1.24	0	8.974e-05	0	FALSE
Hoxb2	56.72	58.1	60.41	58.41	1.2	1.23	1.29	1.24	0	0	0	FALSE
Six6	58.83	60.31	62.73	60.62	1.18	1.24	1.31	1.24	3.85e-06	0	0	FALSE
Rbak	59.11	56.42	60.31	58.61	1.25	1.2	1.29	1.24	3.781e-05	0	0	FALSE
Rhox6	55.87	56.44	60.84	57.72	1.18	1.2	1.3	1.23	0	0	0	FALSE
Zfp472	60.07	60.28	59.22	59.86	1.2	1.24	1.24	1.23	1.4e-07	0	3e-08	FALSE
Tead1	58.35	61.75	60.02	60.04	1.17	1.27	1.25	1.23	1.23e-05	0	0	FALSE
Ovol1	60.34	60.2	59.73	60.09	1.21	1.23	1.25	1.23	7e-08	0	1e-08	FALSE
Myf6	59.51	62.79	58.06	60.12	1.19	1.29	1.21	1.23	6.7e-07	0	5.9e-07	FALSE
Zfp28	58.96	57.32	58.26	58.18	1.25	1.21	1.24	1.23	4.698e-05	0	1e-08	FALSE
Mbd3	56.82	58.16	56.86	57.28	1.2	1.23	1.21	1.22	0	0	2.9e-07	FALSE
Six1	61.38	58.35	58.46	59.4	1.23	1.2	1.22	1.22	0	7.7e-07	2.1e-07	FALSE
Creb3l3	58.38	61.77	58.23	59.46	1.17	1.27	1.22	1.22	1.134e-05	0	3.8e-07	FALSE
Barhl2	57.7	59.85	54.69	57.41	1.22	1.27	1.17	1.22	0	2.092e-05	5.958e-05	FALSE
Nfe2l1	59.9	57.92	60.62	59.48	1.2	1.19	1.27	1.22	2.3e-07	2.36e-06	0	FALSE
8430426H19Rik	57.85	59.66	54.82	57.44	1.22	1.26	1.17	1.22	0	2.77e-05	4.443e-05	FALSE
Zfp455	60.45	59.01	59.35	59.61	1.21	1.21	1.24	1.22	5e-08	1.3e-07	2e-08	FALSE
1700029I01Rik	59.73	58.45	54.57	57.58	1.26	1.24	1.16	1.22	1.425e-05	0	7.726e-05	FALSE
Stat4	59.79	59.03	60.14	59.65	1.2	1.21	1.26	1.22	3.1e-07	1.2e-07	0	FALSE
Mael	59.91	61.12	57.98	59.67	1.2	1.25	1.21	1.22	2.2e-07	0	7.3e-07	FALSE
Rxra	58.78	60.35	59.85	59.66	1.18	1.24	1.25	1.22	4.37e-06	0	0	FALSE
Zic1	59.86	59.88	59.47	59.74	1.2	1.23	1.24	1.22	2.6e-07	1e-08	1e-08	FALSE
Nkx3-1	60.73	58.55	57.28	58.86	1.22	1.2	1.2	1.21	2e-08	4.5e-07	3.97e-06	FALSE
Hes2	60.95	58.24	57.5	58.9	1.22	1.19	1.2	1.21	1e-08	1.04e-06	2.35e-06	FALSE
Batf2	56.36	60.08	54.21	56.88	1.19	1.27	1.16	1.21	0	1.476e-05	0	FALSE
Bmyc	61.52	57.71	57.69	58.97	1.23	1.18	1.2	1.21	0	4.03e-06	1.5e-06	FALSE
Sall3	59.3	57.74	60.37	59.13	1.19	1.18	1.26	1.21	1.17e-06	3.75e-06	0	FALSE
Hmgn3	59.8	57.56	60.39	59.25	1.2	1.18	1.26	1.21	3e-07	5.75e-06	0	FALSE
Zgpat	55.04	57.7	58.83	57.19	1.16	1.22	1.26	1.21	0.01	0	0	FALSE
Mybl2	57.62	58.55	58.9	58.35	1.16	1.2	1.23	1.2	6.465e-05	4.6e-07	7e-08	FALSE
Meox1	58.97	59.42	57.09	58.49	1.18	1.22	1.19	1.2	2.69e-06	4e-08	6.22e-06	FALSE
Tcfcp2l1	58.31	60.09	57.37	58.59	1.17	1.23	1.2	1.2	1.348e-05	1e-08	3.22e-06	FALSE
Tcfap2d	59.51	58.18	58.37	58.69	1.19	1.19	1.22	1.2	6.7e-07	1.22e-06	2.6e-07	FALSE
Zfp791	56.26	55.6	55.76	55.87	1.19	1.18	1.19	1.19	0	0	5.06e-06	FALSE
Elk1	58.48	58.08	57.3	57.95	1.17	1.19	1.2	1.19	8.95e-06	1.59e-06	3.81e-06	FALSE
2410081M15Rik	58.39	56.36	59.12	57.96	1.17	1.16	1.23	1.19	1.124e-05	8.984e-05	3e-08	FALSE
Dmrt1	56.56	55.28	56.08	55.98	1.2	1.17	1.2	1.19	0	0.01	2.29e-06	FALSE
Hmgb2l1	54.81	57.11	56.05	55.99	1.16	1.21	1.2	1.19	0.01	0	2.46e-06	FALSE
Nr2e3	57.84	57.73	58.47	58.01	1.16	1.18	1.22	1.19	4.01e-05	3.76e-06	2.1e-07	FALSE
Atf7	58.01	56.53	59.56	58.03	1.16	1.16	1.24	1.19	2.718e-05	6.266e-05	1e-08	FALSE
Zfp93	57.19	59.6	57.42	58.07	1.15	1.22	1.2	1.19	0	2e-08	2.84e-06	FALSE
Tcf12	54.75	57.56	55.9	56.07	1.16	1.22	1.19	1.19	0.01	0	3.63e-06	FALSE
Zkscan3	57.35	56.9	54.02	56.09	1.21	1.21	1.15	1.19	0	0	0	FALSE
Sp4	53.52	55.38	59.35	56.08	1.13	1.17	1.27	1.19	0.03	0.01	0	FALSE
Zfp488	54.65	57.79	56.07	56.17	1.16	1.22	1.2	1.19	0.01	0	2.36e-06	FALSE
Elf4	56.82	60.56	57.23	58.2	1.14	1.24	1.2	1.19	0	0	4.53e-06	FALSE
Zfp40	58.32	58.28	58.34	58.31	1.17	1.2	1.22	1.19	1.317e-05	9.4e-07	2.9e-07	FALSE
Nr4a1	58.25	57.07	57.01	57.44	1.17	1.17	1.19	1.18	1.569e-05	1.843e-05	7.56e-06	FALSE
Hmgb4	58.75	56.11	57.66	57.51	1.18	1.15	1.2	1.18	4.69e-06	0	1.59e-06	FALSE
Elf2	55.66	58.93	58.15	57.58	1.12	1.21	1.21	1.18	0	1.6e-07	4.7e-07	FALSE
Gm239	56.88	58.14	57.91	57.65	1.14	1.19	1.21	1.18	0	1.34e-06	8.6e-07	FALSE
Mta2	59.52	58.49	55.19	57.73	1.19	1.2	1.15	1.18	6.5e-07	5.3e-07	0	FALSE
Esrra	58.94	56.75	57.64	57.78	1.18	1.16	1.2	1.18	2.89e-06	3.818e-05	1.69e-06	FALSE
Zfp64	57	54.37	56.01	55.8	1.21	1.15	1.2	1.18	0	0.02	2.71e-06	FALSE
Zfp521	59.19	57.47	56.88	57.85	1.19	1.18	1.19	1.18	1.55e-06	7.12e-06	1.023e-05	FALSE
Spdef	59.19	56.4	55.3	56.96	1.19	1.16	1.16	1.17	1.56e-06	8.255e-05	0	FALSE
Rnf113a2	52.79	55.34	56.82	54.98	1.12	1.17	1.21	1.17	0.06	0.01	3.3e-07	FALSE
Creb3l2	55.56	58.1	57.53	57.06	1.11	1.19	1.2	1.17	0	1.5e-06	2.21e-06	FALSE
cbx2	55.98	56.95	58.3	57.08	1.12	1.17	1.22	1.17	0	2.421e-05	3.2e-07	FALSE
Zfp580	53.79	56.36	55.56	55.24	1.14	1.19	1.19	1.17	0.02	0	8.17e-06	FALSE
Hoxb13	56.44	57.58	57.68	57.23	1.13	1.18	1.2	1.17	0	5.5e-06	1.52e-06	FALSE
Nr1i2	57.85	55.61	58.28	57.25	1.16	1.14	1.22	1.17	3.892e-05	0	3.3e-07	FALSE
Mycs	54.28	58.77	58.62	57.22	1.09	1.21	1.22	1.17	0.02	2.5e-07	1.4e-07	FALSE
Obox3	56.89	58.38	56.56	57.28	1.14	1.2	1.18	1.17	0	7.2e-07	2.081e-05	FALSE
Prosapip1	53.73	53.56	56.62	54.64	1.14	1.13	1.21	1.16	0.02	0.03	5.7e-07	FALSE
Lass4	57.54	58.06	54.78	56.8	1.15	1.19	1.14	1.16	7.672e-05	1.64e-06	0	FALSE
Foxi1	58.12	55.83	56.51	56.82	1.17	1.15	1.18	1.16	2.105e-05	0	2.29e-05	FALSE
Zfp709	52.07	55.34	57.19	54.86	1.1	1.17	1.22	1.16	0.1	0.01	1.2e-07	FALSE
Prdm1	56.05	54.16	57.58	55.93	1.12	1.11	1.2	1.15	0	0.01	1.97e-06	FALSE
Zfp282	53.3	53.79	55.35	54.14	1.13	1.14	1.18	1.15	0.04	0.03	1.357e-05	FALSE
Nfya	56.14	56.13	56.15	56.14	1.13	1.15	1.17	1.15	0	0	4.987e-05	FALSE
Tgif2	56.95	57.55	54.24	56.25	1.14	1.18	1.13	1.15	0	5.87e-06	0	FALSE
Rfx3	55.88	56.01	56.92	56.27	1.12	1.15	1.19	1.15	0	0	9.34e-06	FALSE
Fosl2	57.22	55.4	56.3	56.31	1.15	1.14	1.18	1.15	0	0	3.639e-05	FALSE
Crebl2	57.38	53.32	52.34	54.35	1.21	1.13	1.12	1.15	0	0.04	0	FALSE
Mef2d	55.15	55.29	58.51	56.32	1.11	1.13	1.22	1.15	0.01	0	1.8e-07	FALSE
Rbpj	54.31	54.06	54.85	54.41	1.15	1.15	1.17	1.15	0.01	0.02	4.153e-05	FALSE
E2f3	54.52	57.54	57.02	56.36	1.09	1.18	1.19	1.15	0.02	6e-06	7.33e-06	FALSE
Nr1i3	56.27	54.91	55.27	55.48	1.13	1.13	1.15	1.14	0	0	0	FALSE
Zfp113	53.7	54.8	57.88	55.46	1.08	1.12	1.21	1.14	0.05	0	9.4e-07	FALSE
Myod1	53.57	56	56.84	55.47	1.07	1.15	1.19	1.14	0.06	0	1.113e-05	FALSE
Hoxa7	54.38	54.89	57.25	55.51	1.09	1.13	1.2	1.14	0.02	0	4.35e-06	FALSE
Gcm2	56.22	51.34	53.25	53.6	1.19	1.09	1.14	1.14	0	0.16	0	FALSE
Rarg	53.06	56.09	51.78	53.64	1.12	1.19	1.11	1.14	0.04	0	0.01	FALSE
Obox1	56.17	54.15	56.42	55.58	1.13	1.11	1.18	1.14	0	0.01	2.797e-05	FALSE
Zfp513	56.52	55.66	54.71	55.63	1.13	1.14	1.14	1.14	0	0	0	FALSE
Hmgb1	53.04	56.56	57.23	55.61	1.06	1.16	1.2	1.14	0.1	5.887e-05	4.49e-06	FALSE
Fezf2	51.42	55.33	54.39	53.71	1.09	1.17	1.16	1.14	0.15	0.01	0	FALSE
E2f2	54.69	57.84	54.58	55.71	1.1	1.19	1.14	1.14	0.01	2.86e-06	0	FALSE
Nr2e1	55.64	57.37	54.15	55.72	1.12	1.18	1.13	1.14	0	9.21e-06	0	FALSE
Prox1	56.62	56.25	54.54	55.8	1.14	1.15	1.14	1.14	0	0	0	FALSE
Repin1	54.74	55.17	51.93	53.95	1.16	1.17	1.11	1.14	0.01	0.01	0.01	FALSE
Zfp157	53.97	54.29	50.82	53.03	1.14	1.15	1.08	1.13	0.02	0.02	0.04	FALSE
Pias3	55.22	55.72	54.35	55.1	1.11	1.14	1.14	1.13	0.01	0	0	FALSE
Nfe2	54.31	55.58	55.39	55.09	1.09	1.14	1.16	1.13	0.02	0	0	FALSE
Pou2f1	55.7	55.12	54.76	55.19	1.12	1.13	1.14	1.13	0	0	0	FALSE
Nkx2-2	56.22	54.5	54.87	55.2	1.13	1.12	1.15	1.13	0	0	0	FALSE
E430018J23Rik	55.97	51.42	52.48	53.29	1.18	1.09	1.12	1.13	0	0.16	0	FALSE
Sfpi1	55.88	54.59	55.25	55.24	1.12	1.12	1.15	1.13	0	0	0	FALSE
Fos	55.78	53.68	56.27	55.24	1.12	1.1	1.18	1.13	0	0.01	3.874e-05	FALSE
A830053O21Rik	54.65	54.95	56.27	55.29	1.1	1.13	1.18	1.13	0.01	0	3.902e-05	FALSE
Rorc	55.68	54.63	55.71	55.34	1.12	1.12	1.16	1.13	0	0	0	FALSE
Fkhl18	57.3	54.54	54.28	55.37	1.15	1.12	1.13	1.13	0	0	0	FALSE
Zfp105	58.01	53.86	54.3	55.39	1.16	1.1	1.13	1.13	2.724e-05	0.01	0	FALSE
Batf	55.21	56.82	54.18	55.4	1.11	1.17	1.13	1.13	0.01	3.302e-05	0	FALSE
Mta1	54.24	52.97	56.26	54.49	1.09	1.09	1.17	1.12	0.02	0.03	3.98e-05	FALSE
Mxd3	52.78	56.27	54.48	54.51	1.06	1.15	1.14	1.12	0.13	0	0	FALSE
Elk3	54.69	54.29	54.75	54.58	1.1	1.11	1.14	1.12	0.01	0	0	FALSE
Zfp61	53.56	55.27	55.11	54.65	1.07	1.13	1.15	1.12	0.06	0	0	FALSE
Fosl1	54.53	53.68	56.07	54.76	1.09	1.1	1.17	1.12	0.02	0.01	5.853e-05	FALSE
tcf7	53.88	54.93	55.53	54.78	1.08	1.13	1.16	1.12	0.04	0	0	FALSE
Zfp629	55.82	54.67	53.98	54.82	1.12	1.12	1.13	1.12	0	0	0	FALSE
Mef2c	55.98	55.27	53.26	54.84	1.12	1.13	1.11	1.12	0	0	0.01	FALSE
E2f5	52.82	56.14	55.51	54.82	1.06	1.15	1.16	1.12	0.13	0	0	FALSE
Pias4	56.51	55.23	52.86	54.87	1.13	1.13	1.1	1.12	0	0	0.01	FALSE
D330038O06Rik	52.97	55.52	56.07	54.85	1.06	1.14	1.17	1.12	0.11	0	5.836e-05	FALSE
OTTMUSG00000016571	55.92	50.09	52.89	52.96	1.18	1.06	1.13	1.12	0	0.33	0	FALSE
Trerf1	53.02	55.76	53.28	54.02	1.06	1.14	1.11	1.11	0.1	0	0.01	FALSE
Hif1a	52.35	55.03	54.7	54.03	1.05	1.13	1.14	1.11	0.2	0	0	FALSE
Zfp346	50.29	52.8	53.47	52.19	1.06	1.12	1.14	1.11	0.3	0.06	0	FALSE
Meox2	54.26	54.42	53.64	54.11	1.09	1.12	1.12	1.11	0.02	0	0	FALSE
Zfp354a	50.97	52.87	52.9	52.25	1.08	1.12	1.13	1.11	0.2	0.06	0	FALSE
Ppara	53.93	54.13	54.38	54.15	1.08	1.11	1.14	1.11	0.04	0.01	0	FALSE
D8Ertd457e	55.95	54.34	52.28	54.19	1.12	1.11	1.09	1.11	0	0	0.03	FALSE
Tead2	55.71	54.46	52.43	54.2	1.12	1.12	1.1	1.11	0	0	0.03	FALSE
Hlf	53.68	54.25	54.62	54.18	1.08	1.11	1.14	1.11	0.05	0	0	FALSE
Crx	55.63	55.64	51.9	54.39	1.12	1.14	1.08	1.11	0	0	0.05	FALSE
Nr5a1	54.71	53.31	55.23	54.42	1.1	1.09	1.15	1.11	0.01	0.02	0	FALSE
Vax2	51.96	52.88	52.74	52.53	1.1	1.12	1.13	1.11	0.1	0.06	0	FALSE
Mbnl3	53.14	51.83	50.01	51.66	1.12	1.1	1.07	1.1	0.04	0.12	0.1	FALSE
Myf5	53.18	52.7	54.71	53.53	1.07	1.08	1.14	1.1	0.09	0.04	0	FALSE
Ahr	54.52	51.9	54.34	53.58	1.09	1.06	1.13	1.1	0.02	0.11	0	FALSE
Gabpa	54.85	53.6	52.56	53.67	1.1	1.1	1.1	1.1	0.01	0.01	0.02	FALSE
Zic3	55.47	54.05	51.56	53.7	1.11	1.11	1.08	1.1	0	0.01	0.07	FALSE
Rfx1	53.68	53.43	54.12	53.75	1.08	1.1	1.13	1.1	0.05	0.02	0	FALSE
Srcap	53.75	54.89	52.7	53.78	1.08	1.13	1.1	1.1	0.05	0	0.02	FALSE
Pax9	55.21	51.99	54.32	53.84	1.11	1.07	1.13	1.1	0.01	0.1	0	FALSE
Prrxl1	53.42	53.25	54.89	53.85	1.07	1.09	1.15	1.1	0.07	0.02	0	FALSE
Lmx1a	53.69	55.6	52.56	53.95	1.08	1.14	1.1	1.1	0.05	0	0.02	FALSE
Arnt	55.97	52.12	51.15	53.08	1.12	1.07	1.07	1.09	0	0.08	0.11	FALSE
Smad2	51.42	51.42	56.21	53.02	1.03	1.05	1.17	1.09	0.42	0.17	4.352e-05	FALSE
Tcfap4	52.27	55.08	51.83	53.06	1.05	1.13	1.08	1.09	0.22	0	0.05	FALSE
Zscan20	49.27	55.68	49.03	51.33	1.04	1.18	1.05	1.09	0.49	0	0.26	FALSE
Ddit3	54.2	53.78	51.61	53.19	1.09	1.1	1.08	1.09	0.03	0.01	0.07	FALSE
Esrrb	49.49	54.26	50.53	51.43	1.05	1.15	1.08	1.09	0.45	0.02	0.06	FALSE
Zfp710	48.2	54.18	52.04	51.47	1.02	1.15	1.11	1.09	0.75	0.02	0.01	FALSE
BC043476	54	53.84	52.21	53.35	1.08	1.1	1.09	1.09	0.03	0.01	0.03	FALSE
Nfil3	52.3	52.82	54.89	53.34	1.05	1.08	1.15	1.09	0.21	0.04	0	FALSE
Toe1	52.49	54.14	51.01	52.55	1.05	1.11	1.07	1.08	0.18	0.01	0.12	FALSE
Pbrm1	52.59	53.15	51.93	52.56	1.05	1.09	1.08	1.08	0.16	0.02	0.05	FALSE
Zfp637	51.35	50.12	50.82	50.76	1.09	1.06	1.09	1.08	0.16	0.33	0.04	FALSE
Nr0b1	54.12	52.76	51.1	52.66	1.09	1.08	1.07	1.08	0.03	0.04	0.11	FALSE
Creb3	53.53	52.27	52.16	52.65	1.07	1.07	1.09	1.08	0.06	0.07	0.04	FALSE
Smad3	53	53.62	51.5	52.71	1.06	1.1	1.08	1.08	0.11	0.01	0.08	FALSE
Gata5	52.29	54.2	51.63	52.7	1.05	1.11	1.08	1.08	0.21	0.01	0.07	FALSE
Dr1	52	53	53.09	52.7	1.04	1.09	1.11	1.08	0.27	0.03	0.01	FALSE
Smad9	52.02	53.78	52.33	52.71	1.04	1.1	1.09	1.08	0.27	0.01	0.03	FALSE
Hey1	50	54.24	53.92	52.72	1	1.11	1.13	1.08	0.95	0	0	FALSE
Bhlhb4	50.86	53.95	53.54	52.78	1.02	1.11	1.12	1.08	0.61	0.01	0.01	FALSE
Csdc2	48.26	52.09	52.61	50.99	1.02	1.1	1.12	1.08	0.74	0.1	0	FALSE
Tbx21	53.87	52.07	52.8	52.91	1.08	1.07	1.1	1.08	0.04	0.09	0.02	FALSE
Gata2	53.16	52.06	53.6	52.94	1.07	1.07	1.12	1.08	0.09	0.09	0.01	FALSE
Dbx1	50.11	52.21	51	51.1	1.06	1.11	1.09	1.08	0.33	0.09	0.03	FALSE
Hes3	52.75	52.86	53.25	52.95	1.06	1.08	1.11	1.08	0.14	0.03	0.01	FALSE
Nfib	51.34	52	52.61	51.98	1.03	1.07	1.1	1.07	0.45	0.09	0.02	FALSE
Erf	54.12	50.98	51.04	52.05	1.09	1.05	1.07	1.07	0.03	0.25	0.12	FALSE
Six2	52.73	49.69	48.26	50.23	1.11	1.05	1.03	1.07	0.06	0.4	0.47	FALSE
Tut1	52.07	48.35	50.32	50.25	1.1	1.02	1.07	1.07	0.1	0.7	0.08	FALSE
Ptf1a	50.61	53.45	52.12	52.06	1.01	1.1	1.09	1.07	0.7	0.02	0.04	FALSE
Klf15	52.98	50.91	52.36	52.08	1.06	1.04	1.09	1.07	0.11	0.27	0.03	FALSE
Bach2	54.29	51.39	50.85	52.18	1.09	1.05	1.06	1.07	0.02	0.17	0.14	FALSE
Dmrtc2	52.45	52.27	51.84	52.19	1.05	1.07	1.08	1.07	0.18	0.07	0.05	FALSE
Vdr	51.17	52.9	53.08	52.38	1.03	1.09	1.11	1.07	0.5	0.03	0.01	FALSE
Cdx2	53.83	52.58	50.86	52.43	1.08	1.08	1.06	1.07	0.04	0.05	0.14	FALSE
C330016O10Rik	50.63	50.3	50.87	50.6	1.07	1.07	1.09	1.07	0.24	0.3	0.04	FALSE
Foxp2	53.34	50.49	53.47	52.44	1.07	1.04	1.12	1.07	0.07	0.37	0.01	FALSE
Zdhhc1	53.36	50.97	50.27	51.53	1.07	1.05	1.05	1.06	0.07	0.25	0.24	FALSE
Ikbkg	50.3	53.5	50.72	51.51	1.01	1.1	1.06	1.06	0.82	0.01	0.16	FALSE
Ascl2	50.87	52.54	51.62	51.68	1.02	1.08	1.08	1.06	0.61	0.05	0.07	FALSE
Atf4	53.4	49.6	52.19	51.73	1.07	1.02	1.09	1.06	0.07	0.66	0.03	FALSE
Zscan12	49.2	47.97	52.57	49.91	1.04	1.02	1.12	1.06	0.51	0.8	0	FALSE
Pax2	52.28	51.31	51.63	51.74	1.05	1.05	1.08	1.06	0.21	0.19	0.07	FALSE
Bcl6b	52.5	51.45	51.3	51.75	1.05	1.06	1.07	1.06	0.17	0.16	0.09	FALSE
Hnf4g	50.12	53.35	51.85	51.77	1.01	1.09	1.08	1.06	0.9	0.02	0.05	FALSE
Neurog3	53.69	52.78	48.99	51.82	1.08	1.08	1.02	1.06	0.05	0.04	0.59	FALSE
Nr2c1	52.31	52.51	50.85	51.89	1.05	1.08	1.06	1.06	0.21	0.05	0.14	FALSE
Esr2	50.87	52.11	52.62	51.87	1.02	1.07	1.1	1.06	0.61	0.08	0.02	FALSE
Foxj3	51.39	53.36	51.12	51.95	1.03	1.09	1.07	1.06	0.43	0.02	0.11	FALSE
Zfp13	53.93	52.35	49.69	51.99	1.08	1.07	1.04	1.06	0.04	0.06	0.37	FALSE
Ets2	52.77	50.16	50.22	51.05	1.06	1.03	1.05	1.05	0.13	0.47	0.25	FALSE
Thap3	51.48	48.61	47.83	49.31	1.09	1.03	1.02	1.05	0.14	0.64	0.61	FALSE
Arid3a	50.37	52.34	50.57	51.09	1.01	1.07	1.06	1.05	0.8	0.06	0.19	FALSE
Spic	49.95	52.14	51.21	51.1	1	1.07	1.07	1.05	0.97	0.08	0.1	FALSE
Zdhhc6	51.1	51.76	50.68	51.18	1.02	1.06	1.06	1.05	0.53	0.12	0.17	FALSE
Zfp192	49.8	48.43	50.05	49.42	1.05	1.03	1.07	1.05	0.38	0.68	0.1	FALSE
Jundm2	49.19	50.15	49.24	49.53	1.04	1.06	1.05	1.05	0.51	0.32	0.22	FALSE
E2f7	51.48	51.12	51.36	51.32	1.03	1.05	1.07	1.05	0.41	0.22	0.09	FALSE
Elf1	51.13	50.72	52.08	51.31	1.03	1.04	1.09	1.05	0.52	0.31	0.04	FALSE
A630042L21Rik	50.62	53.08	50.37	51.36	1.02	1.09	1.05	1.05	0.7	0.03	0.22	FALSE
Mlx	49.94	48.9	49.87	49.57	1.06	1.04	1.06	1.05	0.36	0.57	0.12	FALSE
Zfp568	51.69	50.89	51.55	51.38	1.04	1.04	1.08	1.05	0.35	0.27	0.07	FALSE
Egr1	53.07	49.28	51.85	51.4	1.06	1.01	1.08	1.05	0.1	0.78	0.05	FALSE
Nfkb1	48.62	50.94	49.48	49.68	1.03	1.08	1.06	1.05	0.65	0.21	0.18	FALSE
Relb	52.04	51.85	50.58	51.49	1.04	1.06	1.06	1.05	0.26	0.11	0.18	FALSE
Lass5	51.49	48.77	51.74	50.67	1.03	1	1.08	1.04	0.4	0.99	0.06	FALSE
Zfp523	51.72	51.99	48.52	50.74	1.04	1.07	1.01	1.04	0.34	0.1	0.75	FALSE
Sp110	49.51	47.75	49.77	49.01	1.05	1.01	1.06	1.04	0.44	0.86	0.13	FALSE
Zfp592	51.08	50.96	50.33	50.79	1.02	1.05	1.05	1.04	0.53	0.25	0.23	FALSE
Zscan29	49.24	49.89	48.13	49.08	1.04	1.06	1.03	1.04	0.5	0.37	0.51	FALSE
Hes5	52.24	51.6	48.8	50.88	1.05	1.06	1.02	1.04	0.22	0.14	0.65	FALSE
Tal2	53.85	49.67	49.3	50.94	1.08	1.02	1.03	1.04	0.04	0.63	0.49	FALSE
Obox6	51.44	50.29	51.14	50.96	1.03	1.03	1.07	1.04	0.42	0.43	0.11	FALSE
Snai3	50.71	52.03	50.16	50.97	1.02	1.07	1.05	1.04	0.67	0.09	0.26	FALSE
Zfpl1	49.86	48.01	49.78	49.22	1.05	1.02	1.06	1.04	0.37	0.79	0.13	FALSE
Srebf2	51.35	48.8	50.38	50.18	1.03	1	1.05	1.03	0.44	0.98	0.22	FALSE
Zfp57	52.1	49.11	50.28	50.5	1.04	1.01	1.05	1.03	0.25	0.85	0.24	FALSE
Arntl	52.08	48.8	48.32	49.73	1.04	1	1.01	1.02	0.25	0.98	0.83	FALSE
Zfp3	47.36	48.08	47.92	47.79	1	1.02	1.02	1.01	0.98	0.77	0.58	FALSE
Drap1	49.66	53.34	53.88	52.29	-1	1.09	1.13	0.41	0.91	0.02	0	FALSE
Elf5	49.32	51.96	52.81	51.36	-1.01	1.07	1.1	0.39	0.78	0.1	0.02	FALSE
Tcfec	52.52	48.19	52.56	51.09	1.05	-1.01	1.1	0.38	0.17	0.77	0.02	FALSE
Zfp358	48.57	46.93	50.66	48.72	1.03	-1.01	1.08	0.37	0.66	0.92	0.05	FALSE
Nfyb	50.99	48.16	50.5	49.88	1.02	-1.01	1.05	0.36	0.56	0.76	0.2	FALSE
Zfp365	46.16	49.7	48.7	48.18	-1.02	1.05	1.04	0.36	0.69	0.4	0.34	FALSE
Zfp169	48.43	45.74	50.59	48.26	1.02	-1.03	1.08	0.36	0.69	0.62	0.05	FALSE
Smad5	49.68	49.48	51.35	50.17	-1	1.02	1.07	0.36	0.92	0.71	0.09	FALSE
Pou6f2	51.25	48.39	50.93	50.19	1.03	-1.01	1.06	0.36	0.48	0.85	0.14	FALSE
Dmbx1	46.74	49.04	49.54	48.44	-1.01	1.04	1.06	0.36	0.84	0.54	0.17	FALSE
Nkx2-6	49.76	50.84	50.24	50.28	-1	1.04	1.05	0.36	0.95	0.28	0.25	FALSE
Zdhhc17	50.75	46.46	48.48	48.56	1.07	-1.02	1.03	0.36	0.23	0.8	0.4	FALSE
Pbx2	50.33	48.42	52.31	50.35	1.01	-1.01	1.09	0.36	0.81	0.86	0.03	FALSE
Zfp369	47.16	47.65	48.52	47.78	-1	1.01	1.04	0.35	0.96	0.88	0.39	FALSE
Stat5a	48.11	46.1	49.22	47.81	1.02	-1.02	1.05	0.35	0.78	0.71	0.22	FALSE
Ahrr	51.07	47.04	50.77	49.63	1.02	-1.04	1.06	0.35	0.54	0.38	0.16	FALSE
Dlx1	47.18	48.73	47.75	47.89	-1	1.03	1.02	0.35	0.97	0.61	0.64	FALSE
Zfp426	51.26	50.54	47.65	49.82	1.03	1.04	-1	0.35	0.47	0.36	0.91	FALSE
Zdhhc16	51.32	47.06	48.5	48.96	1.03	-1.04	1.01	0.34	0.45	0.39	0.76	FALSE
Zfp160	49.64	49.01	48.17	48.94	-1	1.01	1.01	0.34	0.91	0.89	0.89	FALSE
Klf1	50.2	46.88	49.83	48.97	1.01	-1.04	1.04	0.34	0.87	0.34	0.34	FALSE
Myst2	47.49	49.6	44.84	47.31	1	1.05	-1.04	0.34	0.95	0.42	0.31	FALSE
Osr1	48.86	45.98	47.22	47.35	1.03	-1.03	1.01	0.34	0.59	0.68	0.85	FALSE
Bbx	50.92	50.06	46.34	49.11	1.02	1.03	-1.03	0.34	0.59	0.5	0.45	FALSE
Adnp2	50.21	47.99	44.2	47.47	1.06	1.02	-1.06	0.34	0.31	0.79	0.18	FALSE
Tbx20	46.18	50.53	50.88	49.2	-1.08	1.04	1.06	0.34	0.06	0.36	0.14	FALSE
Etv1	48.76	50.04	49.17	49.32	-1.02	1.03	1.03	0.34	0.57	0.51	0.53	FALSE
Spz1	51	46.49	47.93	48.47	1.02	-1.05	1	0.33	0.56	0.25	0.98	FALSE
Vsx2	47.84	47.98	44.53	46.78	1.01	1.02	-1.05	0.33	0.85	0.8	0.24	FALSE
Twist2	47.51	49.28	48.68	48.49	-1.05	1.01	1.02	0.33	0.22	0.79	0.69	FALSE
Prr3	48.36	48.58	43.87	46.94	1.02	1.03	-1.07	0.33	0.71	0.64	0.13	FALSE
Hmg20a	50.48	49.78	45.67	48.65	1.01	1.02	-1.05	0.33	0.75	0.6	0.28	FALSE
Mbnl1	43.91	49.76	47.41	47.03	-1.08	1.05	1.01	0.33	0.24	0.39	0.77	FALSE
Zfp27	48	45.19	48.29	47.16	1.01	-1.04	1.03	0.33	0.81	0.5	0.46	FALSE
Irf4	47.11	49.67	48.1	48.3	-1.06	1.02	1	0.32	0.15	0.63	0.91	FALSE
Zfp446	44.6	48.36	46.91	46.62	-1.06	1.02	1	0.32	0.35	0.7	0.97	FALSE
Msc	47.63	47.79	44.53	46.65	1.01	1.01	-1.05	0.32	0.91	0.85	0.24	FALSE
Zdhhc25	48.04	49.05	47.89	48.33	-1.04	1.01	1	0.32	0.35	0.88	0.99	FALSE
Id2	46.5	49.01	49.58	48.36	-1.07	1.01	1.04	0.32	0.08	0.89	0.4	FALSE
Prox2	46.87	49.15	49.12	48.38	-1.06	1.01	1.03	0.32	0.12	0.84	0.54	FALSE
Id3	45.77	49.07	49.14	47.99	-1.09	1.01	1.03	0.31	0.03	0.87	0.54	FALSE
Controls LD_avg: 47.91
Controls LD_std: 2.43

## Sheet: B - RNASeq
Gene ID	Gene Name	Expr.Cluster	Gene.Type	ShZeb1_D0_1	ShZeb1_D0_2	ShEmpty_D0_1	ShEmpty_D0_2	ShZeb1_D2_1	ShZeb1_D2_2	ShEmpty_D2_1	ShEmpty_D2_2	shZeb1D0:log2FC	shZeb1D0:pval	shZeb1D0:adjp	shZeb1D2:log2FC	shZeb1D2:pval	shZeb1D2:adjp	shEmptyD0-D2:log2FC	shEmptyD0-D2:pval	shEmptyD0-D2:adjp	ZEB1.TSS	ZEB1.Gene	ZEB1.Gene10Kb	ZEB1D0.TSS	ZEB1D0.Gene	ZEB1D0.Gene10Kb	CEBPB.TSS	CEBPB.Gene	CEBPB.Gene10Kb	CEBPBD0.TSS	CEBPBD0.Gene	CEBPBD0.Gene10Kb	Zeb1.TSS.Dyn	Zeb1.Gene.Dyn	Zeb1.Gene10Kb.Dyn
ENSMUSG00000038264	Sema7a	High		5.01126	4.97737	0.695602	0.406187	2.7291	2.58158	-0.710498	-0.391275	6.52061	0	0	4.41646	4.7461e-283	9.94972e-280	-1.2781	6.29059e-15	5.40908e-14								Cebpb:chr9:57955046:57955262	Cebpb:chr9:57938354:57938605;Cebpb:chr9:57955046:57955262
ENSMUSG00000046711	Hmga1	2		5.98657	5.99184	3.99222	3.88231	4.52444	4.48057	3.5729	3.69453	2.99752	0	0	1.21916	7.73899e-70	7.37456e-68	-0.367678	1.62833e-07	8.00179e-07	Zeb1-All:chr17:27557018:27557262	Zeb1-All:chr17:27557018:27557262;Zeb1-All:chr17:27562182:27562426	Zeb1-All:chr17:27547150:27547900;Zeb1-All:chr17:27552495:27552791;Zeb1-All:chr17:27557018:27557262;Zeb1-All:chr17:27562182:27562426;Zeb1-All:chr17:27563950:27564200;Zeb1-All:chr17:27564850:27566200			Zeb1-D0:chr17:27547150:27547900;Zeb1-D0:chr17:27552495:27552791;Zeb1-D0:chr17:27563950:27564200;Zeb1-D0:chr17:27564850:27566200			Cebpb:chr17:27547385:27547601				STATIC	STATIC;STATIC	STATIC;STATIC;STATIC;STATIC;STATIC;STATIC
ENSMUSG00000037035	Inhbb	7		3.16274	3.14551	-0.30388	-0.461298	1.1569	1.09798	-0.507312	0.00863917	5.1593	0	0	1.72538	1.63224e-35	5.8393e-34	0.500898	0.0046272	0.0129669								Cebpb:chr1:119418408:119418632;Cebpb:chr1:119420180:119420396	Cebpb:chr1:119418408:119418632;Cebpb:chr1:119420180:119420396;Cebpb:chr1:119427467:119427691
ENSMUSG00000022265	Ank	1		5.445	5.45809	3.76911	3.78716	4.7491	4.74668	4.14135	4.11623	2.42476	5.6415776937744e-311	2.92332e-307	0.933088	2.40084e-51	1.41778e-49	0.467008	9.70936e-14	7.72077e-13	Zeb1-All:chr15:27466358:27466638	Zeb1-All:chr15:27467600:27467850;Zeb1-All:chr15:27477654:27477898;Zeb1-All:chr15:27485820:27486100;Zeb1-All:chr15:27492230:27492526;Zeb1-All:chr15:27495550:27496264;Zeb1-All:chr15:27525358:27525950	Zeb1-All:chr15:27466358:27466638;Zeb1-All:chr15:27467600:27467850;Zeb1-All:chr15:27477654:27477898;Zeb1-All:chr15:27485820:27486100;Zeb1-All:chr15:27492230:27492526;Zeb1-All:chr15:27495550:27496264;Zeb1-All:chr15:27525358:27525950		Zeb1-D0:chr15:27467600:27467850;Zeb1-D0:chr15:27492230:27492526;Zeb1-D0:chr15:27495968:27496264	Zeb1-D0:chr15:27467600:27467850;Zeb1-D0:chr15:27492230:27492526;Zeb1-D0:chr15:27495968:27496264		Cebpb:chr15:27467336:27467552;Cebpb:chr15:27469184:27469469;Cebpb:chr15:27477353:27478197;Cebpb:chr15:27482155:27482371;Cebpb:chr15:27485946:27486670;Cebpb:chr15:27495677:27496000;Cebpb:chr15:27500919:27501135;Cebpb:chr15:27519721:27520321;Cebpb:chr15:27525253:27526007;Cebpb:chr15:27564151:27564379;Cebpb:chr15:27569742:27570386;Cebpb:chr15:27591259:27591483	Cebpb:chr15:27467336:27467552;Cebpb:chr15:27469184:27469469;Cebpb:chr15:27477353:27478197;Cebpb:chr15:27482155:27482371;Cebpb:chr15:27485946:27486670;Cebpb:chr15:27495677:27496000;Cebpb:chr15:27500919:27501135;Cebpb:chr15:27519721:27520321;Cebpb:chr15:27525253:27526007;Cebpb:chr15:27564151:27564379;Cebpb:chr15:27569742:27570386;Cebpb:chr15:27591259:27591483		Cebpb:D0:chr15:27477649:27478150;Cebpb:D0:chr15:27486018:27486654;Cebpb:D0:chr15:27495677:27495971;Cebpb:D0:chr15:27519779:27520321;Cebpb:D0:chr15:27525303:27525988;Cebpb:D0:chr15:27569742:27570386	Cebpb:D0:chr15:27477649:27478150;Cebpb:D0:chr15:27486018:27486654;Cebpb:D0:chr15:27495677:27495971;Cebpb:D0:chr15:27519779:27520321;Cebpb:D0:chr15:27525303:27525988;Cebpb:D0:chr15:27569742:27570386	LATE	STATIC;STATIC;STATIC;STATIC;STATIC;STATIC	LATE;STATIC;STATIC;STATIC;STATIC;STATIC;STATIC
ENSMUSG00000035385	Ccl2	1		5.32692	5.3201	3.00235	3.02363	4.28001	4.15962	1.84362	1.62585	3.35558	9.48806e-273	3.93318e-269	3.41268	2.71904e-203	2.28007e-200	-1.61691	7.1533e-39	1.73428e-37	Zeb1-All:chr11:82035396:82035640	Zeb1-All:chr11:82035396:82035640	Zeb1-All:chr11:82032955:82033313;Zeb1-All:chr11:82035396:82035640;Zeb1-All:chr11:82038600:82038950;Zeb1-All:chr11:82039244:82039547;Zeb1-All:chr11:82045575:82045950			Zeb1-D0:chr11:82033000:82033300;Zeb1-D0:chr11:82038600:82038950;Zeb1-D0:chr11:82045575:82045950			Cebpb:chr11:82026223:82026447;Cebpb:chr11:82030067:82030649;Cebpb:chr11:82031993:82032595;Cebpb:chr11:82032900:82033300;Cebpb:chr11:82038550:82039710			Cebpb:D0:chr11:82038910:82039678	STATIC	STATIC	STATIC;STATIC;STATIC;STATIC;STATIC
ENSMUSG00000023913	Pla2g7	1		4.73985	4.77124	2.83153	2.98655	3.1943	3.03109	1.22846	1.13792	2.60961	1.06449e-239	3.67728e-236	2.63097	1.98139e-155	1.0931e-152	-2.30286	7.91485e-116	1.00509e-113	Zeb1-All:chr17:43568282:43568650	Zeb1-All:chr17:43568282:43568650;Zeb1-All:chr17:43592387:43592683	Zeb1-All:chr17:43558700:43558900;Zeb1-All:chr17:43568282:43568650;Zeb1-All:chr17:43592387:43592683	Zeb1-D0:chr17:43568282:43568650	Zeb1-D0:chr17:43568282:43568650;Zeb1-D0:chr17:43592387:43592683	Zeb1-D0:chr17:43558700:43558900;Zeb1-D0:chr17:43568282:43568650;Zeb1-D0:chr17:43592387:43592683		Cebpb:chr17:43580674:43580890;Cebpb:chr17:43589716:43590216;Cebpb:chr17:43592865:43593081	Cebpb:chr17:43563146:43563250;Cebpb:chr17:43566303:43566407;Cebpb:chr17:43580674:43580890;Cebpb:chr17:43589716:43590216;Cebpb:chr17:43592865:43593081				STATIC	STATIC;STATIC	STATIC;STATIC;STATIC
ENSMUSG00000026576	Atp1b1	1		3.18748	3.16828	4.65015	4.65997	3.34524	3.32226	3.20218	3.18498	-2.1676	8.30702e-218	2.45971e-214	0.157215	0.0246036	0.0674412	-2.05476	1.57845e-198	5.57166e-196	Zeb1-All:chr1:164457685:164458200	Zeb1-All:chr1:164457685:164458200	Zeb1-All:chr1:164457685:164458200					Cebpb:chr1:164443435:164443651;Cebpb:chr1:164448677:164448906;Cebpb:chr1:164455735:164456345	Cebpb:chr1:164443435:164443651;Cebpb:chr1:164448677:164448906;Cebpb:chr1:164455735:164456345		Cebpb:D0:chr1:164455816:164456345	Cebpb:D0:chr1:164455816:164456345	STATIC	STATIC	STATIC
ENSMUSG00000027832	Ptx3	3		2.71534	2.82769	4.47631	4.45421	3.72889	3.76924	4.07414	4.02071	-2.53635	3.43037e-213	8.88765e-210	-0.441194	4.77382e-09	3.69021e-08	-0.614691	8.76706e-17	8.41783e-16	Zeb1-All:chr3:66219950:66220200	Zeb1-All:chr3:66219950:66220200;Zeb1-All:chr3:66220600:66220750	Zeb1-All:chr3:66215790:66216086;Zeb1-All:chr3:66219950:66220200;Zeb1-All:chr3:66220600:66220750	Zeb1-D0:chr3:66219950:66220200	Zeb1-D0:chr3:66219950:66220200;Zeb1-D0:chr3:66220600:66220750	Zeb1-D0:chr3:66215790:66216086;Zeb1-D0:chr3:66219950:66220200;Zeb1-D0:chr3:66220600:66220750	Cebpb:chr3:66219486:66220054	Cebpb:chr3:66219486:66220054	Cebpb:chr3:66215625:66216251;Cebpb:chr3:66217334:66217908;Cebpb:chr3:66219486:66220054	Cebpb:D0:chr3:66219539:66219962	Cebpb:D0:chr3:66219539:66219962	Cebpb:D0:chr3:66219539:66219962	STATIC	STATIC;STATIC	STATIC;STATIC;STATIC
ENSMUSG00000024512	2310002L13Rik	NA		3.93057	3.94765	0.717902	0.593051	1.54228	1.66459	-0.858985	-0.410418	4.78374	1.09332e-199	2.51792e-196	2.98641	1.39088e-38	5.40972e-37	-1.59694	5.49205e-09	3.06971e-08
ENSMUSG00000052776	Oas1a	NA		3.96645	4.00309	1.74411	1.93681	2.53315	2.55544	-4.39338	-2.47528	3.13245	1.89834e-195	3.93469e-192	7.78463	2.62762e-225	3.06031e-222	-6.73019	4.74693e-131	7.66353e-129
ENSMUSG00000035929	H2-Q4	NA		4.57179	4.5771	2.81887	2.82451	3.78695	3.78765	0.806309	1.08405	2.4721	1.75472e-193	3.30638e-190	3.97129	9.74142267579579e-317	4.08438369949778e-313	-2.57022	2.24188e-121	3.13352e-119	Zeb1-All:chr17:35379477:35379773	Zeb1-All:chr17:35379477:35379773	Zeb1-All:chr17:35379477:35379773	Zeb1-D0:chr17:35379477:35379773	Zeb1-D0:chr17:35379477:35379773	Zeb1-D0:chr17:35379477:35379773							STATIC	STATIC	STATIC
ENSMUSG00000061232	H2-K1	NA		5.99395	5.98024	4.66304	4.70685	5.61484	5.5634	3.82028	3.79751	1.9072	3.22706e-193	5.57394e-190	2.55091	1.54354172236241e-312	0	-1.22733	6.32544e-76	3.61906e-74	Zeb1-All:chr17:34000150:34000500	Zeb1-All:chr17:34000150:34000500	Zeb1-All:chr17:33991904:33992184;Zeb1-All:chr17:34000150:34000500	Zeb1-D0:chr17:34000150:34000500	Zeb1-D0:chr17:34000150:34000500	Zeb1-D0:chr17:34000150:34000500			Cebpb:chr17:33991542:33991993				STATIC	STATIC	STATIC;STATIC
ENSMUSG00000025964	Adam23	3		1.71743	1.85186	3.43589	3.45475	2.48861	2.6002	3.87963	3.843	-2.64754	3.29531e-185	5.25399e-182	-1.94564	5.60524e-117	1.41576e-114	0.59019	1.91311e-13	1.48888e-12	Zeb1-All:chr1:63445800:63446200;Zeb1-All:chr1:63446320:63446700	Zeb1-All:chr1:63445800:63446200;Zeb1-All:chr1:63446320:63446700;Zeb1-All:chr1:63464450:63464800;Zeb1-All:chr1:63475659:63475903;Zeb1-All:chr1:63507445:63507772;Zeb1-All:chr1:63511200:63511743;Zeb1-All:chr1:63514962:63515206;Zeb1-All:chr1:63517729:63518106;Zeb1-All:chr1:63534448:63534744	Zeb1-All:chr1:63445800:63446200;Zeb1-All:chr1:63446320:63446700;Zeb1-All:chr1:63464450:63464800;Zeb1-All:chr1:63475659:63475903;Zeb1-All:chr1:63507445:63507772;Zeb1-All:chr1:63511200:63511743;Zeb1-All:chr1:63514962:63515206;Zeb1-All:chr1:63517729:63518106;Zeb1-All:chr1:63534448:63534744	Zeb1-D0:chr1:63446353:63446700	Zeb1-D0:chr1:63446353:63446700;Zeb1-D0:chr1:63517792:63518100;Zeb1-D0:chr1:63534448:63534744	Zeb1-D0:chr1:63446353:63446700;Zeb1-D0:chr1:63517792:63518100;Zeb1-D0:chr1:63534448:63534744		Cebpb:chr1:63450029:63450700;Cebpb:chr1:63460957:63461173;Cebpb:chr1:63464473:63464689;Cebpb:chr1:63465628:63465844;Cebpb:chr1:63469427:63469831;Cebpb:chr1:63475450:63476037;Cebpb:chr1:63478801:63479371;Cebpb:chr1:63479395:63479957;Cebpb:chr1:63480476:63480989;Cebpb:chr1:63489795:63490030;Cebpb:chr1:63507163:63507917;Cebpb:chr1:63511233:63511844;Cebpb:chr1:63512220:63512471;Cebpb:chr1:63529287:63…	Cebpb:chr1:63450029:63450700;Cebpb:chr1:63460957:63461173;Cebpb:chr1:63464473:63464689;Cebpb:chr1:63465628:63465844;Cebpb:chr1:63469427:63469831;Cebpb:chr1:63475450:63476037;Cebpb:chr1:63478801:63479371;Cebpb:chr1:63479395:63479957;Cebpb:chr1:63480476:63480989;Cebpb:chr1:63489795:63490030;Cebpb:chr1:63507163:63507917;Cebpb:chr1:63511233:63511844;Cebpb:chr1:63512220:63512471;Cebpb:chr1:63529287:63…		Cebpb:D0:chr1:63450067:63450700;Cebpb:D0:chr1:63507163:63507917;Cebpb:D0:chr1:63511233:63511844	Cebpb:D0:chr1:63450067:63450700;Cebpb:D0:chr1:63507163:63507917;Cebpb:D0:chr1:63511233:63511844	STATIC;STATIC	STATIC;STATIC;STATIC;STATIC;STATIC;STATIC;STATIC;STATIC;STATIC	STATIC;STATIC;STATIC;STATIC;STATIC;STATIC;STATIC;STATIC;STATIC
ENSMUSG00000024238	Zeb1	High		0.782178	0.732464	3.21529	3.28458	0.996488	1.25399	3.47153	3.3793	-3.65969	1.73442e-175	2.56782e-172	-3.18929	8.03833e-145	4.01227e-142	0.158668	0.148835	0.290284	Zeb1-All:chr18:5591300:5592050	Zeb1-All:chr18:5591300:5592050;Zeb1-All:chr18:5592550:5593700;Zeb1-All:chr18:5740412:5740658	Zeb1-All:chr18:5591300:5592050;Zeb1-All:chr18:5592550:5593700;Zeb1-All:chr18:5740412:5740658	Zeb1-D0:chr18:5591300:5591850	Zeb1-D0:chr18:5592600:5592850;Zeb1-D0:chr18:5593100:5593400	Zeb1-D0:chr18:5591300:5591850;Zeb1-D0:chr18:5592600:5592850;Zeb1-D0:chr18:5593100:5593400		Cebpb:chr18:5594239:5594787;Cebpb:chr18:5625230:5625446;Cebpb:chr18:5686678:5687301;Cebpb:chr18:5700356:5701017;Cebpb:chr18:5701423:5701647;Cebpb:chr18:5739733:5740210;Cebpb:chr18:5740339:5740654;Cebpb:chr18:5771268:5771484	Cebpb:chr18:5586088:5586673;Cebpb:chr18:5588990:5589403;Cebpb:chr18:5594239:5594787;Cebpb:chr18:5625230:5625446;Cebpb:chr18:5686678:5687301;Cebpb:chr18:5700356:5701017;Cebpb:chr18:5701423:5701647;Cebpb:chr18:5739733:5740210;Cebpb:chr18:5740339:5740654;Cebpb:chr18:5771268:5771484;Cebpb:chr18:5778148:5778364		Cebpb:D0:chr18:5594239:5594787;Cebpb:D0:chr18:5686678:5687301;Cebpb:D0:chr18:5700383:5701004	Cebpb:D0:chr18:5586135:5586673;Cebpb:D0:chr18:5594239:5594787;Cebpb:D0:chr18:5686678:5687301;Cebpb:D0:chr18:5700383:5701004	STATIC	STATIC;STATIC;STATIC	STATIC;STATIC;STATIC
ENSMUSG00000041762	Gpr155	6		1.22238	1.3191	2.87854	2.94241	3.66931	3.80505	3.82388	3.92219	-2.3702	6.78619e-171	9.37716e-168	-0.159354	0.0211614	0.059174	1.33972	9.29102e-78	5.46595e-76	Zeb1-All:chr2:73386000:73387150	Zeb1-All:chr2:73375460:73375740;Zeb1-All:chr2:73386000:73387150	Zeb1-All:chr2:73375460:73375740;Zeb1-All:chr2:73386000:73387150	Zeb1-D0:chr2:73386000:73386550;Zeb1-D0:chr2:73386650:73387150	Zeb1-D0:chr2:73386000:73386550	Zeb1-D0:chr2:73386000:73386550;Zeb1-D0:chr2:73386650:73387150		Cebpb:chr2:73359147:73359588;Cebpb:chr2:73368312:73368528;Cebpb:chr2:73371076:73371292;Cebpb:chr2:73371876:73372325;Cebpb:chr2:73375222:73376181	Cebpb:chr2:73340974:73341190;Cebpb:chr2:73359147:73359588;Cebpb:chr2:73368312:73368528;Cebpb:chr2:73371076:73371292;Cebpb:chr2:73371876:73372325;Cebpb:chr2:73375222:73376181		Cebpb:D0:chr2:73359147:73359588;Cebpb:D0:chr2:73375226:73376174	Cebpb:D0:chr2:73359147:73359588;Cebpb:D0:chr2:73375226:73376174	STATIC	STATIC;STATIC	STATIC;STATIC
ENSMUSG00000076441	Ass1	NA		5.31856	5.34542	4.02927	3.92992	4.73459	4.65245	3.37352	3.42563	1.911	1.71514e-168	2.22185e-165	1.82141	8.68801e-144	4.04745e-141	-0.78993	4.60193e-28	7.53458e-27	Zeb1-All:chr2:31469963:31470243	Zeb1-All:chr2:31469963:31470243	Zeb1-All:chr2:31469963:31470243					Cebpb:chr2:31472260:31472476	Cebpb:chr2:31467882:31468098;Cebpb:chr2:31472260:31472476				STATIC	STATIC	STATIC
ENSMUSG00000025324	Atp10a	1		3.34252	3.33522	1.88197	1.88903	3.43675	3.37984	1.92528	1.8991	2.04695	5.79636e-168	7.06712e-165	2.11282	5.8707e-181	4.24391e-178	0.102186	0.190399	0.357777	Zeb1-All:chr7:58657800:58659200	Zeb1-All:chr7:58657800:58659200;Zeb1-All:chr7:58677004:58677450;Zeb1-All:chr7:58709319:58709563;Zeb1-All:chr7:58718628:58718908;Zeb1-All:chr7:58733646:58734000;Zeb1-All:chr7:58749817:58750061;Zeb1-All:chr7:58754150:58754300;Zeb1-All:chr7:58757358:58757638;Zeb1-All:chr7:58800850:58801274	Zeb1-All:chr7:58657800:58659200;Zeb1-All:chr7:58677004:58677450;Zeb1-All:chr7:58709319:58709563;Zeb1-All:chr7:58718628:58718908;Zeb1-All:chr7:58733646:58734000;Zeb1-All:chr7:58749817:58750061;Zeb1-All:chr7:58754150:58754300;Zeb1-All:chr7:58757358:58757638;Zeb1-All:chr7:58800850:58801274	Zeb1-D0:chr7:58658000:58658400;Zeb1-D0:chr7:58658550:58659200	Zeb1-D0:chr7:58658000:58658400;Zeb1-D0:chr7:58658550:58659200;Zeb1-D0:chr7:58677050:58677450;Zeb1-D0:chr7:58733646:58734000;Zeb1-D0:chr7:58754150:58754300;Zeb1-D0:chr7:58800850:58801274	Zeb1-D0:chr7:58658000:58658400;Zeb1-D0:chr7:58658550:58659200;Zeb1-D0:chr7:58677050:58677450;Zeb1-D0:chr7:58733646:58734000;Zeb1-D0:chr7:58754150:58754300;Zeb1-D0:chr7:58800850:58801274		Cebpb:chr7:58674770:58674874;Cebpb:chr7:58676807:58677753;Cebpb:chr7:58695722:58696000;Cebpb:chr7:58709202:58709795;Cebpb:chr7:58716812:58717028;Cebpb:chr7:58730815:58731277;Cebpb:chr7:58733290:58734152;Cebpb:chr7:58736882:58737098;Cebpb:chr7:58743423:58743639;Cebpb:chr7:58749917:58750133;Cebpb:chr7:58754060:58754629;Cebpb:chr7:58757205:58757914;Cebpb:chr7:58761336:58761552;Cebpb:chr7:58770295:58…	Cebpb:chr7:58674770:58674874;Cebpb:chr7:58676807:58677753;Cebpb:chr7:58695722:58696000;Cebpb:chr7:58709202:58709795;Cebpb:chr7:58716812:58717028;Cebpb:chr7:58730815:58731277;Cebpb:chr7:58733290:58734152;Cebpb:chr7:58736882:58737098;Cebpb:chr7:58743423:58743639;Cebpb:chr7:58749917:58750133;Cebpb:chr7:58754060:58754629;Cebpb:chr7:58757205:58757914;Cebpb:chr7:58761336:58761552;Cebpb:chr7:58770295:58…		Cebpb:D0:chr7:58677016:58677753;Cebpb:D0:chr7:58730815:58731266;Cebpb:D0:chr7:58733290:58734152;Cebpb:D0:chr7:58754060:58754629;Cebpb:D0:chr7:58757205:58757914	Cebpb:D0:chr7:58677016:58677753;Cebpb:D0:chr7:58730815:58731266;Cebpb:D0:chr7:58733290:58734152;Cebpb:D0:chr7:58754060:58754629;Cebpb:D0:chr7:58757205:58757914	STATIC	STATIC;STATIC;STATIC;STATIC;STATIC;STATIC;STATIC;STATIC;STATIC	STATIC;STATIC;STATIC;STATIC;STATIC;STATIC;STATIC;STATIC;STATIC
ENSMUSG00000062980	A430107O13Rik	3		2.39727	2.27029	3.77634	3.84235	2.66785	2.76809	3.25788	3.2013	-2.20181	7.74346e-163	8.9166e-160	-0.712813	7.9475e-20	1.38152e-18	-0.858451	3.47394e-29	5.93019e-28	Zeb1-All:chr6:21985800:21986200	Zeb1-All:chr6:21985800:21986200;Zeb1-All:chr6:21986800:21987200;Zeb1-All:chr6:21990750:21991000;Zeb1-All:chr6:21991300:21991550;Zeb1-All:chr6:21993353:21993597;Zeb1-All:chr6:22019170:22019450;Zeb1-All:chr6:22033242:22033700;Zeb1-All:chr6:22064346:22064665;Zeb1-All:chr6:22102109:22102405;Zeb1-All:chr6:22135279:22135523;Zeb1-All:chr6:22157559:22157803;Zeb1-All:chr6:22158129:22158409;Zeb1-All:chr6:2…	Zeb1-All:chr6:21985800:21986200;Zeb1-All:chr6:21986800:21987200;Zeb1-All:chr6:21990750:21991000;Zeb1-All:chr6:21991300:21991550;Zeb1-All:chr6:21993353:21993597;Zeb1-All:chr6:22019170:22019450;Zeb1-All:chr6:22033242:22033700;Zeb1-All:chr6:22064346:22064665;Zeb1-All:chr6:22102109:22102405;Zeb1-All:chr6:22135279:22135523;Zeb1-All:chr6:22157559:22157803;Zeb1-All:chr6:22158129:22158409;Zeb1-All:chr6:2…	Zeb1-D0:chr6:21985800:21986100	Zeb1-D0:chr6:21985800:21986100;Zeb1-D0:chr6:21986800:21987200;Zeb1-D0:chr6:22033250:22033700;Zeb1-D0:chr6:22102109:22102405	Zeb1-D0:chr6:21985800:21986100;Zeb1-D0:chr6:21986800:21987200;Zeb1-D0:chr6:22033250:22033700;Zeb1-D0:chr6:22102109:22102405;Zeb1-D0:chr6:22262653:22262949		Cebpb:chr6:21986534:21987250;Cebpb:chr6:21990458:21991274;Cebpb:chr6:21992314:21992870;Cebpb:chr6:21992962:21993685;Cebpb:chr6:21995911:21996015;Cebpb:chr6:21998253:21998469;Cebpb:chr6:21998882:21999335;Cebpb:chr6:22004728:22005306;Cebpb:chr6:22012122:22012590;Cebpb:chr6:22018741:22019688;Cebpb:chr6:22025292:22025918;Cebpb:chr6:22035195:22035956;Cebpb:chr6:22037269:22037896;Cebpb:chr6:22042452:22…	Cebpb:chr6:21986534:21987250;Cebpb:chr6:21990458:21991274;Cebpb:chr6:21992314:21992870;Cebpb:chr6:21992962:21993685;Cebpb:chr6:21995911:21996015;Cebpb:chr6:21998253:21998469;Cebpb:chr6:21998882:21999335;Cebpb:chr6:22004728:22005306;Cebpb:chr6:22012122:22012590;Cebpb:chr6:22018741:22019688;Cebpb:chr6:22025292:22025918;Cebpb:chr6:22035195:22035956;Cebpb:chr6:22037269:22037896;Cebpb:chr6:22042452:22…		Cebpb:D0:chr6:21986534:21987080;Cebpb:D0:chr6:21990458:21991274;Cebpb:D0:chr6:21992323:21992863;Cebpb:D0:chr6:22004728:22005237;Cebpb:D0:chr6:22018741:22019688;Cebpb:D0:chr6:22025324:22025918;Cebpb:D0:chr6:22035215:22035956;Cebpb:D0:chr6:22132123:22132709;Cebpb:D0:chr6:22147971:22148435;Cebpb:D0:chr6:22201778:22202520;Cebpb:D0:chr6:22232433:22232996;Cebpb:D0:chr6:22233542:22234139	Cebpb:D0:chr6:21986534:21987080;Cebpb:D0:chr6:21990458:21991274;Cebpb:D0:chr6:21992323:21992863;Cebpb:D0:chr6:22004728:22005237;Cebpb:D0:chr6:22018741:22019688;Cebpb:D0:chr6:22025324:22025918;Cebpb:D0:chr6:22035215:22035956;Cebpb:D0:chr6:22132123:22132709;Cebpb:D0:chr6:22147971:22148435;Cebpb:D0:chr6:22201778:22202520;Cebpb:D0:chr6:22232433:22232996;Cebpb:D0:chr6:22233542:22234139	STATIC	STATIC;STATIC;STATIC;STATIC;STATIC;STATIC;STATIC;STATIC;STATIC;STATIC;STATIC;STATIC;STATIC	STATIC;STATIC;STATIC;STATIC;STATIC;STATIC;STATIC;STATIC;STATIC;STATIC;STATIC;STATIC;STATIC;EARLY
ENSMUSG00000050199	Lgr4	6		2.67236	2.74198	3.93806	3.91512	3.46824	3.5462	4.43144	4.34968	-1.79579	7.55506e-161	8.24177e-158	-1.24832	3.87378e-86	5.41399e-84	0.666802	1.16497e-26	1.82145e-25	Zeb1-All:chr2:109917485:109918150	Zeb1-All:chr2:109917485:109918150;Zeb1-All:chr2:109918650:109919000;Zeb1-All:chr2:109921951:109922195;Zeb1-All:chr2:109945093:109945389;Zeb1-All:chr2:109953068:109953312;Zeb1-All:chr2:109959056:109959336;Zeb1-All:chr2:109988015:109988295	Zeb1-All:chr2:109914442:109914686;Zeb1-All:chr2:109917485:109918150;Zeb1-All:chr2:109918650:109919000;Zeb1-All:chr2:109921951:109922195;Zeb1-All:chr2:109945093:109945389;Zeb1-All:chr2:109953068:109953312;Zeb1-All:chr2:109959056:109959336;Zeb1-All:chr2:109988015:109988295;Zeb1-All:chr2:110017529:110018300	Zeb1-D0:chr2:109917485:109917900	Zeb1-D0:chr2:109917485:109917900;Zeb1-D0:chr2:109918650:109919000;Zeb1-D0:chr2:109945093:109945389	Zeb1-D0:chr2:109917485:109917900;Zeb1-D0:chr2:109918650:109919000;Zeb1-D0:chr2:109945093:109945389;Zeb1-D0:chr2:110017529:110018300	Cebpb:chr2:109917402:109917717	Cebpb:chr2:109917402:109917717;Cebpb:chr2:109920244:109921037;Cebpb:chr2:109921546:109922218;Cebpb:chr2:109935775:109936263;Cebpb:chr2:109944913:109945918;Cebpb:chr2:109951031:109951480;Cebpb:chr2:109952830:109953549;Cebpb:chr2:109958961:109959624;Cebpb:chr2:109960194:109960727;Cebpb:chr2:109965864:109966511;Cebpb:chr2:109972779:109973295;Cebpb:chr2:109973808:109974032;Cebpb:chr2:109984754:109985…	Cebpb:chr2:109914117:109914877;Cebpb:chr2:109917402:109917717;Cebpb:chr2:109920244:109921037;Cebpb:chr2:109921546:109922218;Cebpb:chr2:109935775:109936263;Cebpb:chr2:109944913:109945918;Cebpb:chr2:109951031:109951480;Cebpb:chr2:109952830:109953549;Cebpb:chr2:109958961:109959624;Cebpb:chr2:109960194:109960727;Cebpb:chr2:109965864:109966511;Cebpb:chr2:109972779:109973295;Cebpb:chr2:109973808:109974…	Cebpb:D0:chr2:109917403:109917717	Cebpb:D0:chr2:109917403:109917717;Cebpb:D0:chr2:109920376:109920882;Cebpb:D0:chr2:109935813:109936263;Cebpb:D0:chr2:109945007:109945636;Cebpb:D0:chr2:109952850:109953548;Cebpb:D0:chr2:109958998:109959599;Cebpb:D0:chr2:109965865:109966441;Cebpb:D0:chr2:109972779:109973295;Cebpb:D0:chr2:109984884:109985461;Cebpb:D0:chr2:109993666:109994069	Cebpb:D0:chr2:109917403:109917717;Cebpb:D0:chr2:109920376:109920882;Cebpb:D0:chr2:109935813:109936263;Cebpb:D0:chr2:109945007:109945636;Cebpb:D0:chr2:109952850:109953548;Cebpb:D0:chr2:109958998:109959599;Cebpb:D0:chr2:109965865:109966441;Cebpb:D0:chr2:109972779:109973295;Cebpb:D0:chr2:109984884:109985461;Cebpb:D0:chr2:109993666:109994069;Cebpb:D0:chr2:110016782:110017250	STATIC	STATIC;STATIC;STATIC;STATIC;STATIC;STATIC;STATIC	STATIC;STATIC;STATIC;STATIC;STATIC;STATIC;STATIC;STATIC;STATIC
ENSMUSG00000032690	Oas2	3		3.44976	3.45631	1.72342	1.77963	1.91216	2.0111	-3.10494	-3.87878	2.44252	8.40931e-157	8.71499e-154	7.39803	7.21558e-257	1.26056e-253	-7.13386	6.81362e-226	3.22501e-223
ENSMUSG00000018217	Pmp22	3		3.77167	3.84334	5.00407	5.004	5.05713	4.93787	4.70664	4.72883	-1.7762	1.55469e-156	1.53448e-153	0.39326	5.09391e-10	4.30774e-09	-0.416308	4.65345e-11	3.04088e-10		Zeb1-All:chr11:63130250:63131000;Zeb1-All:chr11:63131050:63131800;Zeb1-All:chr11:63132300:63132750;Zeb1-All:chr11:63132900:63133350;Zeb1-All:chr11:63135573:63136050	Zeb1-All:chr11:63125802:63126350;Zeb1-All:chr11:63130250:63131000;Zeb1-All:chr11:63131050:63131800;Zeb1-All:chr11:63132300:63132750;Zeb1-All:chr11:63132900:63133350;Zeb1-All:chr11:63135573:63136050;Zeb1-All:chr11:63160805:63161101;Zeb1-All:chr11:63167890:63168170		Zeb1-D0:chr11:63130350:63131000;Zeb1-D0:chr11:63131050:63131800;Zeb1-D0:chr11:63132300:63132750;Zeb1-D0:chr11:63132900:63133350;Zeb1-D0:chr11:63135600:63136050	Zeb1-D0:chr11:63126050:63126350;Zeb1-D0:chr11:63130350:63131000;Zeb1-D0:chr11:63131050:63131800;Zeb1-D0:chr11:63132300:63132750;Zeb1-D0:chr11:63132900:63133350;Zeb1-D0:chr11:63135600:63136050;Zeb1-D0:chr11:63160805:63161101		Cebpb:chr11:63135354:63135873;Cebpb:chr11:63136179:63136802	Cebpb:chr11:63122115:63122586;Cebpb:chr11:63135354:63135873;Cebpb:chr11:63136179:63136802;Cebpb:chr11:63167945:63168181;Cebpb:chr11:63168770:63169305		Cebpb:D0:chr11:63135434:63135821	Cebpb:D0:chr11:63122132:63122586;Cebpb:D0:chr11:63135434:63135821		STATIC;STATIC;STATIC;STATIC;STATIC	STATIC;STATIC;STATIC;STATIC;STATIC;STATIC;STATIC;STATIC
ENSMUSG00000019846	Lama4	6		2.97807	2.96011	4.35047	4.38784	3.74958	3.83195	4.91474	4.87776	-2.09426	1.03484e-154	9.7496e-152	-1.4846	1.00077e-83	1.33632e-81	0.617639	1.78311e-16	1.672e-15	Zeb1-All:chr10:38965300:38966200	Zeb1-All:chr10:38965300:38966200;Zeb1-All:chr10:38966450:38966650;Zeb1-All:chr10:38966900:38967150;Zeb1-All:chr10:38973009:38973289;Zeb1-All:chr10:38980950:38981350;Zeb1-All:chr10:38994100:38994426;Zeb1-All:chr10:38994950:38995400;Zeb1-All:chr10:39013976:39014300;Zeb1-All:chr10:39044600:39044902	Zeb1-All:chr10:38965300:38966200;Zeb1-All:chr10:38966450:38966650;Zeb1-All:chr10:38966900:38967150;Zeb1-All:chr10:38973009:38973289;Zeb1-All:chr10:38980950:38981350;Zeb1-All:chr10:38994100:38994426;Zeb1-All:chr10:38994950:38995400;Zeb1-All:chr10:39013976:39014300;Zeb1-All:chr10:39044600:39044902	Zeb1-D0:chr10:38965400:38966200	Zeb1-D0:chr10:38965400:38966200;Zeb1-D0:chr10:38966900:38967150;Zeb1-D0:chr10:38980950:38981350;Zeb1-D0:chr10:39044600:39044902	Zeb1-D0:chr10:38965400:38966200;Zeb1-D0:chr10:38966900:38967150;Zeb1-D0:chr10:38980950:38981350;Zeb1-D0:chr10:39044600:39044902		Cebpb:chr10:38969371:38969856;Cebpb:chr10:38972516:38972740;Cebpb:chr10:38973120:38973344;Cebpb:chr10:38981834:38982548;Cebpb:chr10:38984590:38985084;Cebpb:chr10:38986088:38986489;Cebpb:chr10:38990450:38990554;Cebpb:chr10:38993816:38995538;Cebpb:chr10:38999496:38999712;Cebpb:chr10:39003600:39003850;Cebpb:chr10:39006065:39006518;Cebpb:chr10:39013654:39014504;Cebpb:chr10:39017799:39018699;Cebpb:chr…	Cebpb:chr10:38969371:38969856;Cebpb:chr10:38972516:38972740;Cebpb:chr10:38973120:38973344;Cebpb:chr10:38981834:38982548;Cebpb:chr10:38984590:38985084;Cebpb:chr10:38986088:38986489;Cebpb:chr10:38990450:38990554;Cebpb:chr10:38993816:38995538;Cebpb:chr10:38999496:38999712;Cebpb:chr10:39003600:39003850;Cebpb:chr10:39006065:39006518;Cebpb:chr10:39013654:39014504;Cebpb:chr10:39017799:39018699;Cebpb:chr…		Cebpb:D0:chr10:38982012:38982287;Cebpb:D0:chr10:38984590:38985084;Cebpb:D0:chr10:38986088:38986489;Cebpb:D0:chr10:38993816:38995489;Cebpb:D0:chr10:39013740:39014504;Cebpb:D0:chr10:39039999:39040554	Cebpb:D0:chr10:38982012:38982287;Cebpb:D0:chr10:38984590:38985084;Cebpb:D0:chr10:38986088:38986489;Cebpb:D0:chr10:38993816:38995489;Cebpb:D0:chr10:39013740:39014504;Cebpb:D0:chr10:39039999:39040554	STATIC	STATIC;STATIC;STATIC;STATIC;STATIC;STATIC;STATIC;STATIC;STATIC	STATIC;STATIC;STATIC;STATIC;STATIC;STATIC;STATIC;STATIC;STATIC
ENSMUSG00000030107	Usp18	3		4.88203	4.83448	3.46178	3.44331	3.13084	3.11924	-0.403602	-0.328882	2.00725	2.35265e-154	2.12015e-151	4.8255	6.05531e-290	1.81348e-286	-5.30678	0	0	Zeb1-All:chr6:121245600:121246103	Zeb1-All:chr6:121245600:121246103	Zeb1-All:chr6:121245600:121246103;Zeb1-All:chr6:121272250:121272750	Zeb1-D0:chr6:121245600:121246100	Zeb1-D0:chr6:121245600:121246100	Zeb1-D0:chr6:121245600:121246100;Zeb1-D0:chr6:121272250:121272750		Cebpb:chr6:121246995:121247224	Cebpb:chr6:121244072:121244645;Cebpb:chr6:121246995:121247224			Cebpb:D0:chr6:121244106:121244645	STATIC	STATIC	STATIC;STATIC
ENSMUSG00000030849	Fgfr2	5		1.22299	1.30252	3.54177	3.59325	3.47718	3.53742	4.83183	4.86674	-3.29841	3.95386e-154	3.41465e-151	-1.88502	1.13262e-66	1.01039e-64	1.88114	2.0009e-66	9.26014e-65	Zeb1-All:chr7:133122850:133123550;Zeb1-All:chr7:133123650:133123900	Zeb1-All:chr7:130173899:130174143;Zeb1-All:chr7:130215753:130216068;Zeb1-All:chr7:130265050:130265850;Zeb1-All:chr7:130265950:130266650;Zeb1-All:chr7:130273200:130273500;Zeb1-All:chr7:130289040:130289450;Zeb1-All:chr7:130299183:130299479;Zeb1-All:chr7:130319735:130320180;Zeb1-All:chr7:130324991:130325271;Zeb1-All:chr7:130430125:130430405;Zeb1-All:chr7:130519100:130520200;Zeb1-All:chr7:130546650:1…	Zeb1-All:chr7:130173899:130174143;Zeb1-All:chr7:130215753:130216068;Zeb1-All:chr7:130265050:130265850;Zeb1-All:chr7:130265950:130266650;Zeb1-All:chr7:130273200:130273500;Zeb1-All:chr7:130289040:130289450;Zeb1-All:chr7:130299183:130299479;Zeb1-All:chr7:130319735:130320180;Zeb1-All:chr7:130324991:130325271;Zeb1-All:chr7:130430125:130430405;Zeb1-All:chr7:130519100:130520200;Zeb1-All:chr7:130546650:1…		Zeb1-D0:chr7:130265050:130265850;Zeb1-D0:chr7:130266350:130266650;Zeb1-D0:chr7:130273200:130273500;Zeb1-D0:chr7:130289040:130289336;Zeb1-D0:chr7:130299183:130299479;Zeb1-D0:chr7:130319735:130320031;Zeb1-D0:chr7:130519100:130520200;Zeb1-D0:chr7:130546650:130547100;Zeb1-D0:chr7:130574409:130574705;Zeb1-D0:chr7:130645650:130646650;Zeb1-D0:chr7:130654700:130654996;Zeb1-D0:chr7:130671300:130671700;Zeb…	Zeb1-D0:chr7:130265050:130265850;Zeb1-D0:chr7:130266350:130266650;Zeb1-D0:chr7:130273200:130273500;Zeb1-D0:chr7:130289040:130289336;Zeb1-D0:chr7:130299183:130299479;Zeb1-D0:chr7:130319735:130320031;Zeb1-D0:chr7:130519100:130520200;Zeb1-D0:chr7:130546650:130547100;Zeb1-D0:chr7:130574409:130574705;Zeb1-D0:chr7:130645650:130646650;Zeb1-D0:chr7:130654700:130654996;Zeb1-D0:chr7:130671300:130671700;Zeb…		Cebpb:chr7:130170424:130170640;Cebpb:chr7:130173759:130174341;Cebpb:chr7:130188242:130188458;Cebpb:chr7:130210035:130210259;Cebpb:chr7:130215685:130216175;Cebpb:chr7:130225131:130225607;Cebpb:chr7:130237216:130237790;Cebpb:chr7:130257975:130258526;Cebpb:chr7:130262950:130263601;Cebpb:chr7:130273471:130273720;Cebpb:chr7:130288954:130289638;Cebpb:chr7:130305120:130305694;Cebpb:chr7:130331750:130332…	Cebpb:chr7:130170424:130170640;Cebpb:chr7:130173759:130174341;Cebpb:chr7:130188242:130188458;Cebpb:chr7:130210035:130210259;Cebpb:chr7:130215685:130216175;Cebpb:chr7:130225131:130225607;Cebpb:chr7:130237216:130237790;Cebpb:chr7:130257975:130258526;Cebpb:chr7:130262950:130263601;Cebpb:chr7:130273471:130273720;Cebpb:chr7:130288954:130289638;Cebpb:chr7:130305120:130305694;Cebpb:chr7:130331750:130332…		Cebpb:D0:chr7:130173764:130174292;Cebpb:D0:chr7:130215703:130216133;Cebpb:D0:chr7:130225131:130225548;Cebpb:D0:chr7:130237292:130237714;Cebpb:D0:chr7:130257975:130258526;Cebpb:D0:chr7:130262950:130263601;Cebpb:D0:chr7:130288954:130289638;Cebpb:D0:chr7:130305120:130305694;Cebpb:D0:chr7:130430020:130430534;Cebpb:D0:chr7:130533326:130533841;Cebpb:D0:chr7:130576958:130577653;Cebpb:D0:chr7:130636206:1…	Cebpb:D0:chr7:130173764:130174292;Cebpb:D0:chr7:130215703:130216133;Cebpb:D0:chr7:130225131:130225548;Cebpb:D0:chr7:130237292:130237714;Cebpb:D0:chr7:130257975:130258526;Cebpb:D0:chr7:130262950:130263601;Cebpb:D0:chr7:130288954:130289638;Cebpb:D0:chr7:130305120:130305694;Cebpb:D0:chr7:130430020:130430534;Cebpb:D0:chr7:130533326:130533841;Cebpb:D0:chr7:130576958:130577653;Cebpb:D0:chr7:130636206:1…	STATIC;STATIC	STATIC;STATIC;STATIC;STATIC;STATIC;STATIC;STATIC;STATIC;STATIC;STATIC;STATIC;STATIC;STATIC;STATIC;STATIC;STATIC;STATIC;STATIC;STATIC;STATIC;STATIC;STATIC;STATIC;STATIC;STATIC;STATIC;STATIC;STATIC;STATIC;STATIC;STATIC;STATIC;STATIC;STATIC;STATIC;STATIC;STATIC;STATIC;STATIC;STATIC;STATIC;STATIC;STATIC;STATIC;STATIC;STATIC;STATIC;STATIC;STATIC;STATIC;STATIC;STATIC;STATIC;STATIC;STATIC;STATIC;STATIC;…	STATIC;STATIC;STATIC;STATIC;STATIC;STATIC;STATIC;STATIC;STATIC;STATIC;STATIC;STATIC;STATIC;STATIC;STATIC;STATIC;STATIC;STATIC;STATIC;STATIC;STATIC;STATIC;STATIC;STATIC;STATIC;STATIC;STATIC;STATIC;STATIC;STATIC;STATIC;STATIC;STATIC;STATIC;STATIC;STATIC;STATIC;STATIC;STATIC;STATIC;STATIC;STATIC;STATIC;STATIC;STATIC;STATIC;STATIC;STATIC;STATIC;STATIC;STATIC;STATIC;STATIC;STATIC;STATIC;STATIC;STATIC;…
ENSMUSG00000028364	Tnc	1		4.85945	4.85427	3.42368	3.40144	3.13112	3.28257	2.67291	2.66168	2.07721	4.32311e-154	3.58421e-151	0.767351	1.13246e-22	2.2546e-21	-1.04618	1.20188e-40	3.05996e-39	Zeb1-All:chr4:64046750:64047600	Zeb1-All:chr4:63993721:63994017;Zeb1-All:chr4:64025691:64025950;Zeb1-All:chr4:64046750:64047600	Zeb1-All:chr4:63993721:63994017;Zeb1-All:chr4:64025691:64025950;Zeb1-All:chr4:64046750:64047600	Zeb1-D0:chr4:64046750:64047150;Zeb1-D0:chr4:64047250:64047550	Zeb1-D0:chr4:63993721:63994017;Zeb1-D0:chr4:64046750:64047150	Zeb1-D0:chr4:63993721:63994017;Zeb1-D0:chr4:64046750:64047150;Zeb1-D0:chr4:64047250:64047550	Cebpb:chr4:64046881:64047687	Cebpb:chr4:63996208:63996775;Cebpb:chr4:64002170:64002716;Cebpb:chr4:64021081:64021660;Cebpb:chr4:64025543:64026087;Cebpb:chr4:64034579:64035137;Cebpb:chr4:64046881:64047687	Cebpb:chr4:63996208:63996775;Cebpb:chr4:64002170:64002716;Cebpb:chr4:64021081:64021660;Cebpb:chr4:64025543:64026087;Cebpb:chr4:64034579:64035137;Cebpb:chr4:64046881:64047687	Cebpb:D0:chr4:64046992:64047687	Cebpb:D0:chr4:63996208:63996775;Cebpb:D0:chr4:64002170:64002716;Cebpb:D0:chr4:64021081:64021660;Cebpb:D0:chr4:64025557:64026087;Cebpb:D0:chr4:64034610:64035085;Cebpb:D0:chr4:64046992:64047687	Cebpb:D0:chr4:63996208:63996775;Cebpb:D0:chr4:64002170:64002716;Cebpb:D0:chr4:64021081:64021660;Cebpb:D0:chr4:64025557:64026087;Cebpb:D0:chr4:64034610:64035085;Cebpb:D0:chr4:64046992:64047687	STATIC	STATIC;STATIC;STATIC	STATIC;STATIC;STATIC
ENSMUSG00000036334	Igsf10	NA		0.549357	0.575803	2.57318	2.59453	0.247037	0.469157	0.46843	0.170312	-3.02904	1.1763e-152	9.37738e-150	-0.095378	0.439711	0.720789	-3.18976	1.79759e-165	4.11392e-163			Zeb1-All:chr3:59353947:59354550			Zeb1-D0:chr3:59354100:59354550		Cebpb:chr3:59318394:59318618	Cebpb:chr3:59318394:59318618;Cebpb:chr3:59353950:59354730			Cebpb:D0:chr3:59353951:59354614			STATIC
ENSMUSG00000028517	Ppap2b	3		3.27413	3.30517	4.64049	4.64607	4.61306	4.67665	5.02192	5.02991	-1.97878	3.92839e-151	3.01569e-148	-0.475985	2.42535e-11	2.30799e-10	0.507395	1.11957e-12	8.2331e-12	Zeb1-All:chr4:105157150:105158000	Zeb1-All:chr4:105157150:105158000;Zeb1-All:chr4:105158100:105158650;Zeb1-All:chr4:105158758:105159004;Zeb1-All:chr4:105202487:105202731	Zeb1-All:chr4:105157150:105158000;Zeb1-All:chr4:105158100:105158650;Zeb1-All:chr4:105158758:105159004;Zeb1-All:chr4:105202487:105202731	Zeb1-D0:chr4:105157200:105158000	Zeb1-D0:chr4:105157200:105158000;Zeb1-D0:chr4:105158100:105158650	Zeb1-D0:chr4:105157200:105158000;Zeb1-D0:chr4:105158100:105158650		Cebpb:chr4:105159766:105160679;Cebpb:chr4:105198123:105198442;Cebpb:chr4:105202364:105202899;Cebpb:chr4:105205542:105205758;Cebpb:chr4:105207061:105207285;Cebpb:chr4:105219700:105219950;Cebpb:chr4:105220717:105221306;Cebpb:chr4:105225139:105225783;Cebpb:chr4:105230202:105230430	Cebpb:chr4:105149471:105149961;Cebpb:chr4:105151897:105152186;Cebpb:chr4:105159766:105160679;Cebpb:chr4:105198123:105198442;Cebpb:chr4:105202364:105202899;Cebpb:chr4:105205542:105205758;Cebpb:chr4:105207061:105207285;Cebpb:chr4:105219700:105219950;Cebpb:chr4:105220717:105221306;Cebpb:chr4:105225139:105225783;Cebpb:chr4:105230202:105230430		Cebpb:D0:chr4:105159766:105160679;Cebpb:D0:chr4:105225139:105225648	Cebpb:D0:chr4:105149481:105149961;Cebpb:D0:chr4:105159766:105160679;Cebpb:D0:chr4:105225139:105225648	STATIC	STATIC;STATIC;STATIC;LATE	STATIC;STATIC;STATIC;LATE
ENSMUSG00000038388	Mpp6	2		4.14293	4.15367	2.6299	2.7171	3.07847	3.02552	2.6659	2.7077	2.1211	3.60407e-148	2.66791e-145	0.466026	2.4732e-08	1.77623e-07	0.126559	0.143723	0.281763	Zeb1-All:chr6:50109850:50111100	Zeb1-All:chr6:50109850:50111100;Zeb1-All:chr6:50137071:50137367;Zeb1-All:chr6:50175922:50176202	Zeb1-All:chr6:50109850:50111100;Zeb1-All:chr6:50137071:50137367;Zeb1-All:chr6:50175922:50176202	Zeb1-D0:chr6:50109900:50110050	Zeb1-D0:chr6:50137071:50137367	Zeb1-D0:chr6:50109900:50110050;Zeb1-D0:chr6:50137071:50137367		Cebpb:chr6:50160520:50161049;Cebpb:chr6:50170833:50170937;Cebpb:chr6:50187936:50188524;Cebpb:chr6:50189687:50190175;Cebpb:chr6:50192319:50192423	Cebpb:chr6:50102404:50102628;Cebpb:chr6:50160520:50161049;Cebpb:chr6:50170833:50170937;Cebpb:chr6:50187936:50188524;Cebpb:chr6:50189687:50190175;Cebpb:chr6:50192319:50192423		Cebpb:D0:chr6:50187936:50188524	Cebpb:D0:chr6:50187936:50188524	STATIC	STATIC;STATIC;STATIC	STATIC;STATIC;STATIC
ENSMUSG00000020044	Timp3	1		5.49165	5.5183	4.45453	4.50101	4.87687	4.79729	3.96139	3.94186	1.54791	1.0359e-142	7.40385e-140	1.24728	1.55741e-92	2.49234e-90	-0.76119	6.66093e-36	1.47418e-34		Zeb1-All:chr10:86302680:86302924;Zeb1-All:chr10:86328237:86328559;Zeb1-All:chr10:86334650:86334900;Zeb1-All:chr10:86336833:86337113;Zeb1-All:chr10:86339561:86340650	Zeb1-All:chr10:86294800:86295050;Zeb1-All:chr10:86302680:86302924;Zeb1-All:chr10:86328237:86328559;Zeb1-All:chr10:86334650:86334900;Zeb1-All:chr10:86336833:86337113;Zeb1-All:chr10:86339561:86340650;Zeb1-All:chr10:86359242:86359522		Zeb1-D0:chr10:86334650:86334900;Zeb1-D0:chr10:86339600:86340650	Zeb1-D0:chr10:86294800:86295050;Zeb1-D0:chr10:86334650:86334900;Zeb1-D0:chr10:86339600:86340650	Cebpb:chr10:86299739:86299955	Cebpb:chr10:86301094:86301310;Cebpb:chr10:86307292:86307737;Cebpb:chr10:86310278:86311172;Cebpb:chr10:86319286:86319510;Cebpb:chr10:86328071:86328714;Cebpb:chr10:86336537:86336955;Cebpb:chr10:86339484:86340374;Cebpb:chr10:86346271:86346495	Cebpb:chr10:86299739:86299955;Cebpb:chr10:86301094:86301310;Cebpb:chr10:86307292:86307737;Cebpb:chr10:86310278:86311172;Cebpb:chr10:86319286:86319510;Cebpb:chr10:86328071:86328714;Cebpb:chr10:86336537:86336955;Cebpb:chr10:86339484:86340374;Cebpb:chr10:86346271:86346495;Cebpb:chr10:86359046:86359804		Cebpb:D0:chr10:86307305:86307690;Cebpb:D0:chr10:86310332:86311172;Cebpb:D0:chr10:86328135:86328714;Cebpb:D0:chr10:86336549:86336894;Cebpb:D0:chr10:86339484:86340276	Cebpb:D0:chr10:86307305:86307690;Cebpb:D0:chr10:86310332:86311172;Cebpb:D0:chr10:86328135:86328714;Cebpb:D0:chr10:86336549:86336894;Cebpb:D0:chr10:86339484:86340276;Cebpb:D0:chr10:86359124:86359800		STATIC;STATIC;STATIC;STATIC;STATIC	STATIC;STATIC;STATIC;STATIC;STATIC;STATIC;STATIC
ENSMUSG00000027750	Postn	3		5.06531	5.08112	6.59234	6.69169	6.02015	6.05583	5.58982	5.59866	-2.33152	7.0154e-140	4.84694e-137	0.763425	7.93704e-18	1.20925e-16	-1.77638	2.75982e-85	1.93522e-83	Zeb1-All:chr3:54361000:54361312	Zeb1-All:chr3:54361000:54361312	Zeb1-All:chr3:54358500:54358863;Zeb1-All:chr3:54359054:54359298;Zeb1-All:chr3:54361000:54361312	Zeb1-D0:chr3:54361000:54361312	Zeb1-D0:chr3:54361000:54361312	Zeb1-D0:chr3:54358567:54358863;Zeb1-D0:chr3:54361000:54361312	Cebpb:chr3:54360666:54361268	Cebpb:chr3:54360666:54361268	Cebpb:chr3:54358389:54359200;Cebpb:chr3:54360666:54361268;Cebpb:chr3:54399248:54399464	Cebpb:D0:chr3:54360666:54361268	Cebpb:D0:chr3:54360666:54361268	Cebpb:D0:chr3:54360666:54361268	STATIC	STATIC	STATIC;STATIC;STATIC
ENSMUSG00000063506	Arhgap22	High		4.25753	4.34012	2.12175	2.12681	2.21863	2.29473	0.646044	1.04765	3.21322	8.66293e-139	5.79214e-136	2.173	1.91662e-46	1.0045e-44	-1.83872	1.03852e-32	2.05984e-31	Zeb1-All:chr14:33213947:33214243	Zeb1-All:chr14:33213947:33214243;Zeb1-All:chr14:33232060:33232356;Zeb1-All:chr14:33247650:33248050;Zeb1-All:chr14:33250250:33251000;Zeb1-All:chr14:33319610:33320350;Zeb1-All:chr14:33352434:33352730;Zeb1-All:chr14:33358933:33359229	Zeb1-All:chr14:33213947:33214243;Zeb1-All:chr14:33232060:33232356;Zeb1-All:chr14:33247650:33248050;Zeb1-All:chr14:33250250:33251000;Zeb1-All:chr14:33319610:33320350;Zeb1-All:chr14:33352434:33352730;Zeb1-All:chr14:33358933:33359229	Zeb1-D0:chr14:33213947:33214243	Zeb1-D0:chr14:33213947:33214243;Zeb1-D0:chr14:33232060:33232356;Zeb1-D0:chr14:33247650:33248050;Zeb1-D0:chr14:33250250:33251000;Zeb1-D0:chr14:33320038:33320350;Zeb1-D0:chr14:33352434:33352730;Zeb1-D0:chr14:33358933:33359229	Zeb1-D0:chr14:33213947:33214243;Zeb1-D0:chr14:33232060:33232356;Zeb1-D0:chr14:33247650:33248050;Zeb1-D0:chr14:33250250:33251000;Zeb1-D0:chr14:33320038:33320350;Zeb1-D0:chr14:33352434:33352730;Zeb1-D0:chr14:33358933:33359229		Cebpb:chr14:33219895:33220120;Cebpb:chr14:33243229:33243741;Cebpb:chr14:33247532:33248292;Cebpb:chr14:33269565:33270393;Cebpb:chr14:33303431:33304062	Cebpb:chr14:33219895:33220120;Cebpb:chr14:33243229:33243741;Cebpb:chr14:33247532:33248292;Cebpb:chr14:33269565:33270393;Cebpb:chr14:33303431:33304062;Cebpb:chr14:33373970:33374605		Cebpb:D0:chr14:33247532:33248292;Cebpb:D0:chr14:33269565:33270393;Cebpb:D0:chr14:33303462:33304062	Cebpb:D0:chr14:33247532:33248292;Cebpb:D0:chr14:33269565:33270393;Cebpb:D0:chr14:33303462:33304062	STATIC	STATIC;STATIC;STATIC;STATIC;STATIC;STATIC;STATIC	STATIC;STATIC;STATIC;STATIC;STATIC;STATIC;STATIC
ENSMUSG00000047910	Pcdhb16	3		1.3749	1.31108	2.77904	2.82642	1.40408	1.48983	2.33811	2.28686	-2.20481	1.01602e-138	6.58096e-136	-1.33974	7.06377e-53	4.44699e-51	-0.671141	6.59135e-17	6.37879e-16
ENSMUSG00000096210	H1f0	High		3.80041	3.81675	4.94374	4.8973	4.91363	4.99227	5.66858	5.66137	-1.62345	9.6419e-138	6.05599e-135	-0.928221	7.64367e-51	4.43883e-49	1.00387	6.16022e-59	2.44367e-57	Zeb1-All:chr15:79027750:79028800	Zeb1-All:chr15:79027750:79028800	Zeb1-All:chr15:79027750:79028800;Zeb1-All:chr15:79030550:79031300;Zeb1-All:chr15:79038845:79039125	Zeb1-D0:chr15:79028250:79028800	Zeb1-D0:chr15:79028250:79028800	Zeb1-D0:chr15:79028250:79028800;Zeb1-D0:chr15:79030600:79031300		Cebpb:chr15:79029165:79029758	Cebpb:chr15:79029165:79029758		Cebpb:D0:chr15:79029165:79029758	Cebpb:D0:chr15:79029165:79029758	STATIC	STATIC	STATIC;STATIC;STATIC
ENSMUSG00000021065	Fut8	4		3.93637	3.97023	2.55057	2.60905	3.10944	3.11536	2.49644	2.41069	1.9386	1.20452e-136	7.34296e-134	0.88407	6.83386e-29	1.84382e-27	-0.113595	0.16533	0.31743	Zeb1-All:chr12:77237835:77238200;Zeb1-All:chr12:77238300:77239350	Zeb1-All:chr12:77237835:77238200;Zeb1-All:chr12:77238300:77239350	Zeb1-All:chr12:77237835:77238200;Zeb1-All:chr12:77238300:77239350;Zeb1-All:chr12:77483442:77483714	Zeb1-D0:chr12:77237835:77238200;Zeb1-D0:chr12:77238300:77238600	Zeb1-D0:chr12:77237835:77238200;Zeb1-D0:chr12:77238300:77238600	Zeb1-D0:chr12:77237835:77238200;Zeb1-D0:chr12:77238300:77238600		Cebpb:chr12:77263884:77264108;Cebpb:chr12:77401470:77401686;Cebpb:chr12:77445449:77445665;Cebpb:chr12:77470477:77470701	Cebpb:chr12:77228067:77228294;Cebpb:chr12:77263884:77264108;Cebpb:chr12:77401470:77401686;Cebpb:chr12:77445449:77445665;Cebpb:chr12:77470477:77470701;Cebpb:chr12:77479970:77480186				STATIC;STATIC	STATIC;STATIC	STATIC;STATIC;STATIC
ENSMUSG00000030022	Adamts9	7		0.357514	0.0438459	1.96573	2.05111	1.83263	1.86177	2.6746	2.6172	-2.7598	2.09013e-134	1.23778e-131	-1.15046	6.511e-34	2.19801e-32	0.934731	2.64825e-23	3.56052e-22	Zeb1-All:chr6:92942800:92943800	Zeb1-All:chr6:92787422:92787702;Zeb1-All:chr6:92793800:92794162;Zeb1-All:chr6:92826853:92827097;Zeb1-All:chr6:92827522:92827818;Zeb1-All:chr6:92850233:92850578;Zeb1-All:chr6:92869107:92869450;Zeb1-All:chr6:92941398:92941642;Zeb1-All:chr6:92942800:92943800	Zeb1-All:chr6:92787422:92787702;Zeb1-All:chr6:92793800:92794162;Zeb1-All:chr6:92826853:92827097;Zeb1-All:chr6:92827522:92827818;Zeb1-All:chr6:92850233:92850578;Zeb1-All:chr6:92869107:92869450;Zeb1-All:chr6:92941398:92941642;Zeb1-All:chr6:92942800:92943800	Zeb1-D0:chr6:92943250:92943650	Zeb1-D0:chr6:92827522:92827818;Zeb1-D0:chr6:92850233:92850550;Zeb1-D0:chr6:92943250:92943650	Zeb1-D0:chr6:92827522:92827818;Zeb1-D0:chr6:92850233:92850550;Zeb1-D0:chr6:92943250:92943650	Cebpb:chr6:92943890:92944430	Cebpb:chr6:92785317:92785533;Cebpb:chr6:92817142:92817706;Cebpb:chr6:92820086:92820631;Cebpb:chr6:92825131:92825347;Cebpb:chr6:92826541:92827902;Cebpb:chr6:92830152:92830582;Cebpb:chr6:92841169:92841473;Cebpb:chr6:92843900:92844331;Cebpb:chr6:92850294:92850510;Cebpb:chr6:92854523:92855173;Cebpb:chr6:92869133:92869666;Cebpb:chr6:92877442:92877658;Cebpb:chr6:92884516:92884732;Cebpb:chr6:92897388:92…	Cebpb:chr6:92764251:92764758;Cebpb:chr6:92785317:92785533;Cebpb:chr6:92817142:92817706;Cebpb:chr6:92820086:92820631;Cebpb:chr6:92825131:92825347;Cebpb:chr6:92826541:92827902;Cebpb:chr6:92830152:92830582;Cebpb:chr6:92841169:92841473;Cebpb:chr6:92843900:92844331;Cebpb:chr6:92850294:92850510;Cebpb:chr6:92854523:92855173;Cebpb:chr6:92869133:92869666;Cebpb:chr6:92877442:92877658;Cebpb:chr6:92884516:92…	Cebpb:D0:chr6:92943890:92944430	Cebpb:D0:chr6:92826779:92827297;Cebpb:D0:chr6:92869136:92869666	Cebpb:D0:chr6:92826779:92827297;Cebpb:D0:chr6:92869136:92869666;Cebpb:D0:chr6:92943890:92944430	STATIC	STATIC;STATIC;STATIC;STATIC;STATIC;LATE;STATIC;STATIC	STATIC;STATIC;STATIC;STATIC;STATIC;LATE;STATIC;STATIC
ENSMUSG00000056427	Slit3	3		1.43811	1.49735	2.73899	2.80036	2.945	2.9352	2.73271	2.74607	-1.98383	6.6608e-134	3.83496e-131	0.288378	6.15503e-05	0.000283841	-0.0254884	0.727686	0.962882	Zeb1-All:chr11:35120861:35121327	Zeb1-All:chr11:35120861:35121327;Zeb1-All:chr11:35125157:35125488;Zeb1-All:chr11:35142650:35142946;Zeb1-All:chr11:35154673:35154945;Zeb1-All:chr11:35251968:35252248;Zeb1-All:chr11:35262450:35262900;Zeb1-All:chr11:35282000:35282350;Zeb1-All:chr11:35293200:35293523;Zeb1-All:chr11:35307974:35308340;Zeb1-All:chr11:35331558:35331854;Zeb1-All:chr11:35355826:35356106;Zeb1-All:chr11:35419361:35419646;Zeb…	Zeb1-All:chr11:35120861:35121327;Zeb1-All:chr11:35125157:35125488;Zeb1-All:chr11:35142650:35142946;Zeb1-All:chr11:35154673:35154945;Zeb1-All:chr11:35251968:35252248;Zeb1-All:chr11:35262450:35262900;Zeb1-All:chr11:35282000:35282350;Zeb1-All:chr11:35293200:35293523;Zeb1-All:chr11:35307974:35308340;Zeb1-All:chr11:35331558:35331854;Zeb1-All:chr11:35355826:35356106;Zeb1-All:chr11:35419361:35419646;Zeb…		Zeb1-D0:chr11:35125157:35125453;Zeb1-D0:chr11:35142650:35142946;Zeb1-D0:chr11:35262450:35262900;Zeb1-D0:chr11:35282000:35282350;Zeb1-D0:chr11:35293200:35293523;Zeb1-D0:chr11:35308044:35308340;Zeb1-D0:chr11:35331558:35331854;Zeb1-D0:chr11:35466688:35466984;Zeb1-D0:chr11:35473457:35473753;Zeb1-D0:chr11:35587100:35587450;Zeb1-D0:chr11:35610143:35610439;Zeb1-D0:chr11:35627908:35628204	Zeb1-D0:chr11:35125157:35125453;Zeb1-D0:chr11:35142650:35142946;Zeb1-D0:chr11:35262450:35262900;Zeb1-D0:chr11:35282000:35282350;Zeb1-D0:chr11:35293200:35293523;Zeb1-D0:chr11:35308044:35308340;Zeb1-D0:chr11:35331558:35331854;Zeb1-D0:chr11:35466688:35466984;Zeb1-D0:chr11:35473457:35473753;Zeb1-D0:chr11:35587100:35587450;Zeb1-D0:chr11:35610143:35610439;Zeb1-D0:chr11:35627908:35628204		Cebpb:chr11:35122205:35122845;Cebpb:chr11:35125667:35126218;Cebpb:chr11:35136590:35137042;Cebpb:chr11:35139227:35139451;Cebpb:chr11:35149609:35149825;Cebpb:chr11:35156448:35157393;Cebpb:chr11:35167247:35167472;Cebpb:chr11:35192862:35193078;Cebpb:chr11:35196831:35197047;Cebpb:chr11:35198569:35199167;Cebpb:chr11:35235343:35235834;Cebpb:chr11:35238309:35238525;Cebpb:chr11:35251870:35252477;Cebpb:chr…	Cebpb:chr11:35122205:35122845;Cebpb:chr11:35125667:35126218;Cebpb:chr11:35136590:35137042;Cebpb:chr11:35139227:35139451;Cebpb:chr11:35149609:35149825;Cebpb:chr11:35156448:35157393;Cebpb:chr11:35167247:35167472;Cebpb:chr11:35192862:35193078;Cebpb:chr11:35196831:35197047;Cebpb:chr11:35198569:35199167;Cebpb:chr11:35235343:35235834;Cebpb:chr11:35238309:35238525;Cebpb:chr11:35251870:35252477;Cebpb:chr…		Cebpb:D0:chr11:35122205:35122845;Cebpb:D0:chr11:35125691:35126135;Cebpb:D0:chr11:35156455:35157309;Cebpb:D0:chr11:35235343:35235834;Cebpb:D0:chr11:35251870:35252426;Cebpb:D0:chr11:35271698:35272209;Cebpb:D0:chr11:35415620:35416213;Cebpb:D0:chr11:35469688:35470214	Cebpb:D0:chr11:35122205:35122845;Cebpb:D0:chr11:35125691:35126135;Cebpb:D0:chr11:35156455:35157309;Cebpb:D0:chr11:35235343:35235834;Cebpb:D0:chr11:35251870:35252426;Cebpb:D0:chr11:35271698:35272209;Cebpb:D0:chr11:35415620:35416213;Cebpb:D0:chr11:35469688:35470214	STATIC	STATIC;STATIC;STATIC;STATIC;STATIC;STATIC;STATIC;STATIC;STATIC;STATIC;STATIC;STATIC;STATIC;STATIC;STATIC;STATIC;STATIC;STATIC	STATIC;STATIC;STATIC;STATIC;STATIC;STATIC;STATIC;STATIC;STATIC;STATIC;STATIC;STATIC;STATIC;STATIC;STATIC;STATIC;STATIC;STATIC
ENSMUSG00000021950	Anxa8	6		3.70714	3.74349	1.86321	1.80271	4.75351	4.65055	4.79278	4.76864	2.77571	1.34903e-133	7.55711e-131	-0.0952045	0.314953	0.564737	4.33538	2.92943e-307	3.05042e-304			Zeb1-All:chr14:34102599:34102843;Zeb1-All:chr14:34103700:34104050			Zeb1-D0:chr14:34103700:34104050		Cebpb:chr14:34091015:34091667;Cebpb:chr14:34096162:34096624;Cebpb:chr14:34098999:34099215	Cebpb:chr14:34091015:34091667;Cebpb:chr14:34096162:34096624;Cebpb:chr14:34098999:34099215;Cebpb:chr14:34102407:34103540			Cebpb:D0:chr14:34102519:34103282			STATIC;STATIC
ENSMUSG00000043496	Tril	NA		0.548235	0.481568	2.6411	2.65235	-0.292593	0.0550508	1.87607	1.96233	-3.16287	4.9004e-131	2.67291e-128	-3.05464	4.91647e-106	1.00067e-103	-0.989428	5.00792e-18	5.16056e-17	Zeb1-All:chr6:53820550:53821250	Zeb1-All:chr6:53820550:53821250	Zeb1-All:chr6:53820550:53821250;Zeb1-All:chr6:53825190:53825600	Zeb1-D0:chr6:53820600:53821250	Zeb1-D0:chr6:53820600:53821250	Zeb1-D0:chr6:53820600:53821250;Zeb1-D0:chr6:53825190:53825600	Cebpb:chr6:53821027:53821393		Cebpb:chr6:53805182:53805628;Cebpb:chr6:53821027:53821393;Cebpb:chr6:53825450:53825700	Cebpb:D0:chr6:53821027:53821393		Cebpb:D0:chr6:53805182:53805628;Cebpb:D0:chr6:53821027:53821393	STATIC	STATIC	STATIC;STATIC
ENSMUSG00000026249	Serpine2	3		4.0286	4.006	5.11795	5.11002	3.92378	3.92894	4.20158	4.18344	-1.64226	1.18893e-128	6.31872e-126	-0.363751	9.12277e-08	6.16339e-07	-1.33795	3.97268e-88	2.96541e-86	Zeb1-All:chr1:79858015:79858261;Zeb1-All:chr1:79858395:79858675	Zeb1-All:chr1:79822869:79823113;Zeb1-All:chr1:79823224:79823504;Zeb1-All:chr1:79858015:79858261;Zeb1-All:chr1:79858395:79858675	Zeb1-All:chr1:79822869:79823113;Zeb1-All:chr1:79823224:79823504;Zeb1-All:chr1:79858015:79858261;Zeb1-All:chr1:79858395:79858675					Cebpb:chr1:79822607:79823480;Cebpb:chr1:79829804:79830419;Cebpb:chr1:79852393:79852497	Cebpb:chr1:79786658:79786874;Cebpb:chr1:79787900:79788395;Cebpb:chr1:79822607:79823480;Cebpb:chr1:79829804:79830419;Cebpb:chr1:79852393:79852497;Cebpb:chr1:79861434:79862081;Cebpb:chr1:79865016:79865538;Cebpb:chr1:79866876:79867092		Cebpb:D0:chr1:79822715:79823455;Cebpb:D0:chr1:79829804:79830419	Cebpb:D0:chr1:79822715:79823455;Cebpb:D0:chr1:79829804:79830419;Cebpb:D0:chr1:79861455:79862050;Cebpb:D0:chr1:79865016:79865514	STATIC;STATIC	STATIC;STATIC;STATIC;STATIC	STATIC;STATIC;STATIC;STATIC
ENSMUSG00000034981	Parm1	NA		-1.02659	-0.964367	1.37157	1.32129	-0.0877873	-0.130939	1.68825	1.64719	-3.462	1.23887e-127	6.4195e-125	-2.71128	4.74334e-117	1.21267e-114	0.571206	3.27489e-09	1.86346e-08	Zeb1-All:chr5:91517445:91517950	Zeb1-All:chr5:91517445:91517950;Zeb1-All:chr5:91519450:91519850;Zeb1-All:chr5:91559250:91559450;Zeb1-All:chr5:91569314:91569594;Zeb1-All:chr5:91610555:91610835;Zeb1-All:chr5:91620413:91620693;Zeb1-All:chr5:91621248:91621528	Zeb1-All:chr5:91517445:91517950;Zeb1-All:chr5:91519450:91519850;Zeb1-All:chr5:91559250:91559450;Zeb1-All:chr5:91569314:91569594;Zeb1-All:chr5:91610555:91610835;Zeb1-All:chr5:91620413:91620693;Zeb1-All:chr5:91621248:91621528	Zeb1-D0:chr5:91517650:91517950	Zeb1-D0:chr5:91517650:91517950;Zeb1-D0:chr5:91559250:91559450	Zeb1-D0:chr5:91517650:91517950;Zeb1-D0:chr5:91559250:91559450		Cebpb:chr5:91519549:91519785;Cebpb:chr5:91526400:91526815;Cebpb:chr5:91527165:91527580;Cebpb:chr5:91559649:91559994;Cebpb:chr5:91562516:91562954;Cebpb:chr5:91565325:91566108;Cebpb:chr5:91609358:91609882;Cebpb:chr5:91609999:91610969;Cebpb:chr5:91620210:91620730;Cebpb:chr5:91621172:91621675;Cebpb:chr5:91623978:91624504	Cebpb:chr5:91516273:91516489;Cebpb:chr5:91519549:91519785;Cebpb:chr5:91526400:91526815;Cebpb:chr5:91527165:91527580;Cebpb:chr5:91559649:91559994;Cebpb:chr5:91562516:91562954;Cebpb:chr5:91565325:91566108;Cebpb:chr5:91609358:91609882;Cebpb:chr5:91609999:91610969;Cebpb:chr5:91620210:91620730;Cebpb:chr5:91621172:91621675;Cebpb:chr5:91623978:91624504;Cebpb:chr5:91629345:91629987		Cebpb:D0:chr5:91565333:91566040;Cebpb:D0:chr5:91610436:91610938;Cebpb:D0:chr5:91623978:91624504	Cebpb:D0:chr5:91565333:91566040;Cebpb:D0:chr5:91610436:91610938;Cebpb:D0:chr5:91623978:91624504;Cebpb:D0:chr5:91629345:91629987	STATIC	STATIC;LATE;STATIC;STATIC;STATIC;STATIC;STATIC	STATIC;LATE;STATIC;STATIC;STATIC;STATIC;STATIC
ENSMUSG00000034422	Parp14	3		3.23014	3.18217	1.88866	1.94647	1.86817	1.90652	-1.01205	-0.920027	1.82858	1.41789e-127	7.16794e-125	3.94969	1.17205e-274	2.23371e-271	-4.00145	3.78276e-283	3.02999e-280	Zeb1-All:chr16:35870800:35871300;Zeb1-All:chr16:35871400:35871850	Zeb1-All:chr16:35870800:35871300;Zeb1-All:chr16:35871400:35871850	Zeb1-All:chr16:35870800:35871300;Zeb1-All:chr16:35871400:35871850	Zeb1-D0:chr16:35870800:35871300;Zeb1-D0:chr16:35871400:35871850	Zeb1-D0:chr16:35870800:35871300;Zeb1-D0:chr16:35871400:35871850	Zeb1-D0:chr16:35870800:35871300;Zeb1-D0:chr16:35871400:35871850							STATIC;STATIC	STATIC;STATIC	STATIC;STATIC
ENSMUSG00000026574	Dpt	3		1.76799	1.8182	3.8114	3.82677	0.699743	1.01747	2.61256	2.58285	-3.01245	2.05486e-127	1.01407e-124	-2.62824	3.80518e-74	4.02888e-72	-1.70337	9.65804e-50	3.08494e-48		Zeb1-All:chr1:164798544:164798916;Zeb1-All:chr1:164809400:164809900	Zeb1-All:chr1:164792906:164793350;Zeb1-All:chr1:164793999:164794279;Zeb1-All:chr1:164798544:164798916;Zeb1-All:chr1:164809400:164809900		Zeb1-D0:chr1:164798600:164798900;Zeb1-D0:chr1:164809400:164809900	Zeb1-D0:chr1:164792950:164793350;Zeb1-D0:chr1:164798600:164798900;Zeb1-D0:chr1:164809400:164809900	Cebpb:chr1:164796256:164796902	Cebpb:chr1:164796256:164796902;Cebpb:chr1:164797329:164797758;Cebpb:chr1:164798285:164799092;Cebpb:chr1:164800450:164800800;Cebpb:chr1:164809335:164810128;Cebpb:chr1:164811427:164812029;Cebpb:chr1:164815294:164815510;Cebpb:chr1:164820579:164821094;Cebpb:chr1:164822304:164822520	Cebpb:chr1:164792736:164793235;Cebpb:chr1:164794000:164794250;Cebpb:chr1:164796256:164796902;Cebpb:chr1:164797329:164797758;Cebpb:chr1:164798285:164799092;Cebpb:chr1:164800450:164800800;Cebpb:chr1:164809335:164810128;Cebpb:chr1:164811427:164812029;Cebpb:chr1:164815294:164815510;Cebpb:chr1:164820579:164821094;Cebpb:chr1:164822304:164822520	Cebpb:D0:chr1:164796256:164796900	Cebpb:D0:chr1:164796256:164796900;Cebpb:D0:chr1:164798311:164799092;Cebpb:D0:chr1:164809349:164810128;Cebpb:D0:chr1:164811492:164811959	Cebpb:D0:chr1:164792736:164793182;Cebpb:D0:chr1:164796256:164796900;Cebpb:D0:chr1:164798311:164799092;Cebpb:D0:chr1:164809349:164810128;Cebpb:D0:chr1:164811492:164811959		STATIC;STATIC	STATIC;STATIC;STATIC;STATIC
ENSMUSG00000024063	Lbh	1		5.01712	5.0121	3.88468	3.91469	3.71702	3.55316	1.68476	1.54433	1.57548	2.16054e-127	1.04143e-124	2.85541	4.42484e-286	1.15953e-282	-3.23886	0	0	Zeb1-All:chr17:72918000:72918600;Zeb1-All:chr17:72918700:72919500	Zeb1-All:chr17:72918000:72918600;Zeb1-All:chr17:72918700:72919500	Zeb1-All:chr17:72918000:72918600;Zeb1-All:chr17:72918700:72919500	Zeb1-D0:chr17:72918000:72918600	Zeb1-D0:chr17:72918000:72918600;Zeb1-D0:chr17:72918950:72919500	Zeb1-D0:chr17:72918000:72918600;Zeb1-D0:chr17:72918950:72919500		Cebpb:chr17:72920705:72920929	Cebpb:chr17:72920705:72920929				STATIC;STATIC	STATIC;STATIC	STATIC;STATIC
ENSMUSG00000022419	Deptor	NA		0.383008	0.22216	1.81095	1.86481	1.0727	1.05664	1.87038	1.84836	-2.30299	3.24443e-125	1.52835e-122	-1.24252	4.50668e-45	2.2711e-43	0.0944423	0.258997	0.459013	Zeb1-All:chr15:55112280:55112900	Zeb1-All:chr15:55112280:55112900;Zeb1-All:chr15:55113100:55113501;Zeb1-All:chr15:55135000:55135450;Zeb1-All:chr15:55142639:55142919;Zeb1-All:chr15:55177789:55178069;Zeb1-All:chr15:55231486:55231766;Zeb1-All:chr15:55235908:55236350	Zeb1-All:chr15:55112280:55112900;Zeb1-All:chr15:55113100:55113501;Zeb1-All:chr15:55135000:55135450;Zeb1-All:chr15:55142639:55142919;Zeb1-All:chr15:55177789:55178069;Zeb1-All:chr15:55231486:55231766;Zeb1-All:chr15:55235908:55236350	Zeb1-D0:chr15:55112300:55112900	Zeb1-D0:chr15:55112300:55112900	Zeb1-D0:chr15:55112300:55112900		Cebpb:chr15:55113097:55113329;Cebpb:chr15:55117637:55118101;Cebpb:chr15:55120842:55121392;Cebpb:chr15:55134935:55135902;Cebpb:chr15:55142926:55143030;Cebpb:chr15:55153291:55153403;Cebpb:chr15:55176664:55176880;Cebpb:chr15:55186369:55186857;Cebpb:chr15:55188875:55189481;Cebpb:chr15:55197704:55197928;Cebpb:chr15:55199996:55200697;Cebpb:chr15:55226903:55227119;Cebpb:chr15:55235893:55237420;Cebpb:chr…	Cebpb:chr15:55106700:55106950;Cebpb:chr15:55113097:55113329;Cebpb:chr15:55117637:55118101;Cebpb:chr15:55120842:55121392;Cebpb:chr15:55134935:55135902;Cebpb:chr15:55142926:55143030;Cebpb:chr15:55153291:55153403;Cebpb:chr15:55176664:55176880;Cebpb:chr15:55186369:55186857;Cebpb:chr15:55188875:55189481;Cebpb:chr15:55197704:55197928;Cebpb:chr15:55199996:55200697;Cebpb:chr15:55226903:55227119;Cebpb:chr…		Cebpb:D0:chr15:55188900:55189481;Cebpb:D0:chr15:55200024:55200541;Cebpb:D0:chr15:55235893:55236882	Cebpb:D0:chr15:55188900:55189481;Cebpb:D0:chr15:55200024:55200541;Cebpb:D0:chr15:55235893:55236882	STATIC	STATIC;STATIC;STATIC;STATIC;STATIC;STATIC;STATIC	STATIC;STATIC;STATIC;STATIC;STATIC;STATIC;STATIC
ENSMUSG00000033022	Cdo1	7		1.86308	2.16047	3.47793	3.45804	4.50775	4.52749	4.85603	4.8621	-2.17867	6.14045e-125	2.82829e-122	-0.468434	3.84901e-11	3.61032e-10	2.00685	3.64206e-155	7.81954e-153	Zeb1-All:chr18:46727950:46728900	Zeb1-All:chr18:46719499:46720116;Zeb1-All:chr18:46727950:46728900	Zeb1-All:chr18:46719499:46720116;Zeb1-All:chr18:46727950:46728900	Zeb1-D0:chr18:46728000:46728706	Zeb1-D0:chr18:46728000:46728706	Zeb1-D0:chr18:46728000:46728706		Cebpb:chr18:46719546:46720553	Cebpb:chr18:46703438:46703662;Cebpb:chr18:46719546:46720553		Cebpb:D0:chr18:46719609:46720553	Cebpb:D0:chr18:46719609:46720553	STATIC	STATIC;STATIC	STATIC;STATIC
ENSMUSG00000035692	Isg15	NA		5.81642	5.76365	4.55925	4.58612	4.43274	4.40986	1.91245	2.00536	1.73497	1.41474e-121	6.37463e-119	3.38622	5.5432e-246	8.93905e-243	-3.59908	1.2266e-281	9.46118e-279			Zeb1-All:chr4:156197250:156197600;Zeb1-All:chr4:156197761:156198200			Zeb1-D0:chr4:156197800:156198200									STATIC;STATIC
ENSMUSG00000055435	Maf	3		1.70969	1.79006	3.06937	3.07771	2.966	2.99874	2.48162	2.40392	-2.03862	3.80994e-121	1.68018e-118	0.731033	7.20725e-19	1.17765e-17	-0.934461	6.99897e-30	1.23421e-28	Zeb1-All:chr8:115707895:115708250	Zeb1-All:chr8:115706600:115706950	Zeb1-All:chr8:115706600:115706950;Zeb1-All:chr8:115707895:115708250	Zeb1-D0:chr8:115707895:115708250	Zeb1-D0:chr8:115706600:115706950	Zeb1-D0:chr8:115706600:115706950;Zeb1-D0:chr8:115707895:115708250		Cebpb:chr8:115689206:115689422	Cebpb:chr8:115681371:115681595;Cebpb:chr8:115689206:115689422				STATIC	STATIC	STATIC;STATIC
ENSMUSG00000042115	Klhdc8a	1		3.23836	3.27785	1.62244	1.59424	2.38483	2.20872	-0.130973	-0.097504	2.35063	7.05773e-121	3.04761e-118	3.30912	1.12642e-158	6.74694e-156	-2.30912	1.04542e-72	5.51186e-71			Zeb1-All:chr1:132315800:132316650			Zeb1-D0:chr1:132315800:132316650			Cebpb:chr1:132292570:132292786;Cebpb:chr1:132296159:132296375;Cebpb:chr1:132316818:132318376			Cebpb:D0:chr1:132317152:132318367			STATIC
ENSMUSG00000054640	Slc8a1	Low		1.30466	1.16325	2.89108	2.93075	0.94189	0.945308	1.24565	1.2286	-2.49856	1.59832e-119	6.7609e-117	-0.596644	1.85735e-06	1.07631e-05	-2.29658	7.63905e-105	8.07568e-103		Zeb1-All:chr17:81389331:81389611;Zeb1-All:chr17:81402741:81402985;Zeb1-All:chr17:81433237:81433481;Zeb1-All:chr17:81492600:81492800;Zeb1-All:chr17:81542250:81542900;Zeb1-All:chr17:81548097:81548377;Zeb1-All:chr17:81580000:81580400;Zeb1-All:chr17:81580413:81580693;Zeb1-All:chr17:81605077:81605454;Zeb1-All:chr17:81618536:81618780	Zeb1-All:chr17:81378495:81378775;Zeb1-All:chr17:81389331:81389611;Zeb1-All:chr17:81402741:81402985;Zeb1-All:chr17:81433237:81433481;Zeb1-All:chr17:81492600:81492800;Zeb1-All:chr17:81542250:81542900;Zeb1-All:chr17:81548097:81548377;Zeb1-All:chr17:81580000:81580400;Zeb1-All:chr17:81580413:81580693;Zeb1-All:chr17:81605077:81605454;Zeb1-All:chr17:81618536:81618780		Zeb1-D0:chr17:81542250:81542900;Zeb1-D0:chr17:81580000:81580400;Zeb1-D0:chr17:81605158:81605454	Zeb1-D0:chr17:81542250:81542900;Zeb1-D0:chr17:81580000:81580400;Zeb1-D0:chr17:81605158:81605454		Cebpb:chr17:81389161:81389864;Cebpb:chr17:81402585:81403224;Cebpb:chr17:81429414:81429630;Cebpb:chr17:81468795:81469011;Cebpb:chr17:81476842:81477327;Cebpb:chr17:81493849:81494065;Cebpb:chr17:81513322:81513922;Cebpb:chr17:81518620:81519059;Cebpb:chr17:81542087:81543387;Cebpb:chr17:81580268:81580854;Cebpb:chr17:81588270:81588486;Cebpb:chr17:81605477:81606025;Cebpb:chr17:81615417:81615633;Cebpb:chr…	Cebpb:chr17:81378314:81378915;Cebpb:chr17:81389161:81389864;Cebpb:chr17:81402585:81403224;Cebpb:chr17:81429414:81429630;Cebpb:chr17:81468795:81469011;Cebpb:chr17:81476842:81477327;Cebpb:chr17:81493849:81494065;Cebpb:chr17:81513322:81513922;Cebpb:chr17:81518620:81519059;Cebpb:chr17:81542087:81543387;Cebpb:chr17:81580268:81580854;Cebpb:chr17:81588270:81588486;Cebpb:chr17:81605477:81606025;Cebpb:chr…		Cebpb:D0:chr17:81389161:81389837;Cebpb:D0:chr17:81513322:81513922;Cebpb:D0:chr17:81518620:81519059;Cebpb:D0:chr17:81542087:81542993;Cebpb:D0:chr17:81580268:81580815;Cebpb:D0:chr17:81605477:81606025;Cebpb:D0:chr17:81618361:81618880	Cebpb:D0:chr17:81378324:81378915;Cebpb:D0:chr17:81389161:81389837;Cebpb:D0:chr17:81513322:81513922;Cebpb:D0:chr17:81518620:81519059;Cebpb:D0:chr17:81542087:81542993;Cebpb:D0:chr17:81580268:81580815;Cebpb:D0:chr17:81605477:81606025;Cebpb:D0:chr17:81618361:81618880		STATIC;STATIC;STATIC;STATIC;STATIC;STATIC;STATIC;STATIC;STATIC;STATIC	STATIC;STATIC;STATIC;STATIC;STATIC;STATIC;STATIC;STATIC;STATIC;STATIC;STATIC
ENSMUSG00000048078	Tenm4	NA		3.40313	3.3028	1.135	1.34215	1.81547	2.08175	0.704011	0.544463	3.11742	5.08152e-119	2.10649e-116	1.61975	5.09875e-35	1.79647e-33	-0.410486	0.00190644	0.00569798	Zeb1-All:chr7:96171575:96171871	Zeb1-All:chr7:96171575:96171871;Zeb1-All:chr7:96219494:96219774;Zeb1-All:chr7:96228533:96228950;Zeb1-All:chr7:96242358:96242630;Zeb1-All:chr7:96265880:96266350;Zeb1-All:chr7:96267300:96267700;Zeb1-All:chr7:96360219:96360499;Zeb1-All:chr7:96484171:96484467;Zeb1-All:chr7:96523652:96523932;Zeb1-All:chr7:96540500:96541100;Zeb1-All:chr7:96551500:96551800;Zeb1-All:chr7:96562950:96563350;Zeb1-All:chr7:9…	Zeb1-All:chr7:96169093:96169337;Zeb1-All:chr7:96171575:96171871;Zeb1-All:chr7:96219494:96219774;Zeb1-All:chr7:96228533:96228950;Zeb1-All:chr7:96242358:96242630;Zeb1-All:chr7:96265880:96266350;Zeb1-All:chr7:96267300:96267700;Zeb1-All:chr7:96360219:96360499;Zeb1-All:chr7:96484171:96484467;Zeb1-All:chr7:96523652:96523932;Zeb1-All:chr7:96540500:96541100;Zeb1-All:chr7:96551500:96551800;Zeb1-All:chr7:9…	Zeb1-D0:chr7:96171575:96171871	Zeb1-D0:chr7:96171575:96171871;Zeb1-D0:chr7:96265950:96266350;Zeb1-D0:chr7:96267300:96267700;Zeb1-D0:chr7:96484171:96484467;Zeb1-D0:chr7:96551500:96551800;Zeb1-D0:chr7:96562950:96563350;Zeb1-D0:chr7:96571058:96571354;Zeb1-D0:chr7:96575250:96575660;Zeb1-D0:chr7:96773600:96773947;Zeb1-D0:chr7:96817112:96817408;Zeb1-D0:chr7:96833150:96833400;Zeb1-D0:chr7:96834800:96835150;Zeb1-D0:chr7:96865536:96865…	Zeb1-D0:chr7:96171575:96171871;Zeb1-D0:chr7:96265950:96266350;Zeb1-D0:chr7:96267300:96267700;Zeb1-D0:chr7:96484171:96484467;Zeb1-D0:chr7:96551500:96551800;Zeb1-D0:chr7:96562950:96563350;Zeb1-D0:chr7:96571058:96571354;Zeb1-D0:chr7:96575250:96575660;Zeb1-D0:chr7:96773600:96773947;Zeb1-D0:chr7:96817112:96817408;Zeb1-D0:chr7:96833150:96833400;Zeb1-D0:chr7:96834800:96835150;Zeb1-D0:chr7:96865536:96865…	Cebpb:chr7:96170753:96171980	Cebpb:chr7:96170753:96171980;Cebpb:chr7:96221072:96221605;Cebpb:chr7:96228272:96229254;Cebpb:chr7:96230090:96230474;Cebpb:chr7:96267184:96267744;Cebpb:chr7:96303772:96303996;Cebpb:chr7:96340557:96340773;Cebpb:chr7:96359941:96360608;Cebpb:chr7:96366888:96367112;Cebpb:chr7:96381987:96382499;Cebpb:chr7:96387569:96388013;Cebpb:chr7:96488667:96488883;Cebpb:chr7:96495976:96496200;Cebpb:chr7:96510239:96…	Cebpb:chr7:96169061:96169328;Cebpb:chr7:96170753:96171980;Cebpb:chr7:96221072:96221605;Cebpb:chr7:96228272:96229254;Cebpb:chr7:96230090:96230474;Cebpb:chr7:96267184:96267744;Cebpb:chr7:96303772:96303996;Cebpb:chr7:96340557:96340773;Cebpb:chr7:96359941:96360608;Cebpb:chr7:96366888:96367112;Cebpb:chr7:96381987:96382499;Cebpb:chr7:96387569:96388013;Cebpb:chr7:96488667:96488883;Cebpb:chr7:96495976:96…	Cebpb:D0:chr7:96171486:96171980	Cebpb:D0:chr7:96171486:96171980;Cebpb:D0:chr7:96228440:96228994;Cebpb:D0:chr7:96267184:96267744;Cebpb:D0:chr7:96510261:96510798;Cebpb:D0:chr7:96519145:96519604;Cebpb:D0:chr7:96523673:96524132;Cebpb:D0:chr7:96570863:96571471;Cebpb:D0:chr7:96574850:96575724;Cebpb:D0:chr7:96605320:96605772;Cebpb:D0:chr7:96668295:96668790;Cebpb:D0:chr7:96716818:96717310;Cebpb:D0:chr7:96746706:96747612;Cebpb:D0:chr7:9…	Cebpb:D0:chr7:96171486:96171980;Cebpb:D0:chr7:96228440:96228994;Cebpb:D0:chr7:96267184:96267744;Cebpb:D0:chr7:96510261:96510798;Cebpb:D0:chr7:96519145:96519604;Cebpb:D0:chr7:96523673:96524132;Cebpb:D0:chr7:96570863:96571471;Cebpb:D0:chr7:96574850:96575724;Cebpb:D0:chr7:96605320:96605772;Cebpb:D0:chr7:96668295:96668790;Cebpb:D0:chr7:96716818:96717310;Cebpb:D0:chr7:96746706:96747612;Cebpb:D0:chr7:9…	STATIC	STATIC;STATIC;STATIC;STATIC;STATIC;STATIC;STATIC;STATIC;STATIC;STATIC;STATIC;STATIC;STATIC;STATIC;STATIC;STATIC;STATIC;STATIC;LATE;STATIC;STATIC;STATIC;STATIC;STATIC;STATIC;STATIC;STATIC;STATIC;STATIC;STATIC;STATIC	STATIC;STATIC;STATIC;STATIC;STATIC;STATIC;STATIC;STATIC;STATIC;STATIC;STATIC;STATIC;STATIC;STATIC;STATIC;STATIC;STATIC;STATIC;STATIC;LATE;STATIC;STATIC;STATIC;STATIC;STATIC;STATIC;STATIC;STATIC;STATIC;STATIC;STATIC;STATIC
ENSMUSG00000037410	Tbc1d2b	3		2.28609	2.22669	3.41041	3.44094	2.3064	2.30456	2.81607	2.87714	-1.73621	5.81593e-119	2.36366e-116	-0.814144	1.04092e-27	2.65149e-26	-0.815945	8.05025e-30	1.416e-28	Zeb1-All:chr9:90270350:90270950	Zeb1-All:chr9:90208465:90208745;Zeb1-All:chr9:90260577:90261050;Zeb1-All:chr9:90269162:90269434;Zeb1-All:chr9:90270350:90270950	Zeb1-All:chr9:90198850:90199200;Zeb1-All:chr9:90208465:90208745;Zeb1-All:chr9:90260577:90261050;Zeb1-All:chr9:90269162:90269434;Zeb1-All:chr9:90270350:90270950		Zeb1-D0:chr9:90260577:90261050	Zeb1-D0:chr9:90198850:90199200;Zeb1-D0:chr9:90260577:90261050		Cebpb:chr9:90208637:90208853;Cebpb:chr9:90216335:90216551;Cebpb:chr9:90232774:90233255;Cebpb:chr9:90235440:90235656;Cebpb:chr9:90253148:90253566;Cebpb:chr9:90258265:90258957;Cebpb:chr9:90262668:90262910	Cebpb:chr9:90201095:90201635;Cebpb:chr9:90208637:90208853;Cebpb:chr9:90216335:90216551;Cebpb:chr9:90232774:90233255;Cebpb:chr9:90235440:90235656;Cebpb:chr9:90253148:90253566;Cebpb:chr9:90258265:90258957;Cebpb:chr9:90262668:90262910		Cebpb:D0:chr9:90258326:90258957	Cebpb:D0:chr9:90258326:90258957	STATIC	STATIC;STATIC;STATIC;STATIC	STATIC;STATIC;STATIC;STATIC;STATIC
ENSMUSG00000032902	Slc16a1	5		3.95383	3.95211	2.84224	2.81946	3.98042	4.00499	3.67905	3.58831	1.57494	9.72405e-118	3.87597e-115	0.521995	1.47986e-15	1.96851e-14	1.15347	3.67818e-64	1.61607e-62	Zeb1-All:chr3:104638200:104638900	Zeb1-All:chr3:104638200:104638900	Zeb1-All:chr3:104638200:104638900;Zeb1-All:chr3:104666980:104667318	Zeb1-D0:chr3:104638200:104638450;Zeb1-D0:chr3:104638500:104638900	Zeb1-D0:chr3:104638500:104638900	Zeb1-D0:chr3:104638200:104638450;Zeb1-D0:chr3:104638500:104638900;Zeb1-D0:chr3:104667022:104667318	Cebpb:chr3:104637975:104638191	Cebpb:chr3:104639421:104639637	Cebpb:chr3:104637975:104638191;Cebpb:chr3:104639421:104639637;Cebpb:chr3:104658692:104658908;Cebpb:chr3:104666886:104667430			Cebpb:D0:chr3:104666934:104667426	STATIC	STATIC	STATIC;STATIC
ENSMUSG00000022894	Adamts5	3		1.9484	1.93035	3.06702	3.0654	1.44922	1.66825	2.57335	2.49292	-1.68492	8.95142e-112	3.50068e-109	-1.44275	6.58112e-78	7.62247e-76	-0.763662	3.28777e-26	5.02725e-25	Zeb1-All:chr16:85900800:85901350	Zeb1-All:chr16:85900800:85901350	Zeb1-All:chr16:85900800:85901350	Zeb1-D0:chr16:85900950:85901350	Zeb1-D0:chr16:85900950:85901350	Zeb1-D0:chr16:85900950:85901350	Cebpb:chr16:85901038:85901808	Cebpb:chr16:85872650:85873076;Cebpb:chr16:85879555:85879973;Cebpb:chr16:85897259:85897371;Cebpb:chr16:85901038:85901808	Cebpb:chr16:85872650:85873076;Cebpb:chr16:85879555:85879973;Cebpb:chr16:85897259:85897371;Cebpb:chr16:85901038:85901808	Cebpb:D0:chr16:85901038:85901770	Cebpb:D0:chr16:85879555:85879973;Cebpb:D0:chr16:85901038:85901770	Cebpb:D0:chr16:85879555:85879973;Cebpb:D0:chr16:85901038:85901770	STATIC	STATIC	STATIC
ENSMUSG00000067006	Serpinb5	Low		2.17613	2.18064	-1.55529	-1.32114	1.64455	1.48103	-1.72808	-2.01089	5.10387	1.39405e-111	5.35083e-109	4.72163	5.7404e-80	7.12082e-78	-0.469485	0.284602	0.49515		Zeb1-All:chr1:106870059:106870351;Zeb1-All:chr1:106875170:106875650	Zeb1-All:chr1:106870059:106870351;Zeb1-All:chr1:106875170:106875650		Zeb1-D0:chr1:106875200:106875650	Zeb1-D0:chr1:106875200:106875650		Cebpb:chr1:106869884:106870601;Cebpb:chr1:106883299:106883769	Cebpb:chr1:106869884:106870601;Cebpb:chr1:106883299:106883769		Cebpb:D0:chr1:106869884:106870601	Cebpb:D0:chr1:106869884:106870601		STATIC;STATIC	STATIC;STATIC
ENSMUSG00000073411	H2-D1	NA		6.72048	6.7079	5.60848	5.65295	6.60913	6.54064	4.72846	4.79391	1.65408	3.81706e-111	1.43848e-108	2.54823	1.91611e-242	2.86923e-239	-1.20321	1.79699e-59	7.18315e-58	Zeb1-All:chr17:35262750:35263250	Zeb1-All:chr17:35262750:35263250;Zeb1-All:chr17:35263950:35264150	Zeb1-All:chr17:35258050:35258200;Zeb1-All:chr17:35262750:35263250;Zeb1-All:chr17:35263950:35264150	Zeb1-D0:chr17:35262750:35263250	Zeb1-D0:chr17:35262750:35263250;Zeb1-D0:chr17:35263950:35264150	Zeb1-D0:chr17:35258050:35258200;Zeb1-D0:chr17:35262750:35263250;Zeb1-D0:chr17:35263950:35264150	Cebpb:chr17:35262665:35262881	Cebpb:chr17:35262665:35262881	Cebpb:chr17:35258200:35258629;Cebpb:chr17:35262665:35262881			Cebpb:D0:chr17:35258302:35258629	STATIC	STATIC;STATIC	STATIC;STATIC;STATIC
ENSMUSG00000000420	Galnt1	High		2.74081	2.71321	3.68535	3.75082	2.94387	2.86561	4.00323	3.95304	-1.60311	4.40348e-107	1.62984e-104	-1.50749	6.57026e-99	1.15747e-96	0.298658	1.22764e-05	4.94427e-05	Zeb1-All:chr18:24205189:24205403;Zeb1-All:chr18:24205500:24205780	Zeb1-All:chr18:24205189:24205403;Zeb1-All:chr18:24205500:24205780	Zeb1-All:chr18:24196157:24196502;Zeb1-All:chr18:24205189:24205403;Zeb1-All:chr18:24205500:24205780	Zeb1-D0:chr18:24205189:24205403	Zeb1-D0:chr18:24205189:24205403	Zeb1-D0:chr18:24205189:24205403		Cebpb:chr18:24232958:24233516	Cebpb:chr18:24195986:24196665;Cebpb:chr18:24232958:24233516			Cebpb:D0:chr18:24195986:24196634	STATIC;STATIC	STATIC;STATIC	STATIC;STATIC;STATIC
ENSMUSG00000026923	Notch1	5		1.46147	1.42186	2.5808	2.58004	1.68009	1.75285	2.59754	2.57496	-1.71029	1.77446e-106	6.4525e-104	-1.23503	4.47692e-59	3.28161e-57	-0.0376402	0.607975	0.866883	Zeb1-All:chr2:26516450:26516650	Zeb1-All:chr2:26494250:26494800;Zeb1-All:chr2:26507600:26507750;Zeb1-All:chr2:26507900:26508600;Zeb1-All:chr2:26516450:26516650	Zeb1-All:chr2:26449571:26449851;Zeb1-All:chr2:26494250:26494800;Zeb1-All:chr2:26507600:26507750;Zeb1-All:chr2:26507900:26508600;Zeb1-All:chr2:26516450:26516650;Zeb1-All:chr2:26525838:26526118	Zeb1-D0:chr2:26516450:26516650	Zeb1-D0:chr2:26494250:26494800;Zeb1-D0:chr2:26507600:26507750;Zeb1-D0:chr2:26508300:26508600;Zeb1-D0:chr2:26516450:26516650	Zeb1-D0:chr2:26494250:26494800;Zeb1-D0:chr2:26507600:26507750;Zeb1-D0:chr2:26508300:26508600;Zeb1-D0:chr2:26516450:26516650		Cebpb:chr2:26496638:26496879;Cebpb:chr2:26501557:26501841;Cebpb:chr2:26508049:26508777;Cebpb:chr2:26515351:26515575	Cebpb:chr2:26496638:26496879;Cebpb:chr2:26501557:26501841;Cebpb:chr2:26508049:26508777;Cebpb:chr2:26515351:26515575;Cebpb:chr2:26525519:26526056		Cebpb:D0:chr2:26508118:26508741	Cebpb:D0:chr2:26508118:26508741;Cebpb:D0:chr2:26525519:26526056	STATIC	STATIC;STATIC;STATIC;STATIC	STATIC;STATIC;STATIC;STATIC;STATIC;STATIC
ENSMUSG00000000184	Ccnd2	High		4.34068	4.39476	5.34488	5.35911	3.67208	3.69554	4.53469	4.5759	-1.42843	2.17249e-106	7.76365e-104	-1.17104	4.09094e-71	4.02641e-69	-1.24264	7.87176e-82	5.17152e-80	Zeb1-All:chr6:127149550:127151350	Zeb1-All:chr6:127142850:127143100;Zeb1-All:chr6:127147700:127148050;Zeb1-All:chr6:127149550:127151350	Zeb1-All:chr6:127142850:127143100;Zeb1-All:chr6:127147700:127148050;Zeb1-All:chr6:127149550:127151350;Zeb1-All:chr6:127154500:127154750	Zeb1-D0:chr6:127150200:127150750;Zeb1-D0:chr6:127150850:127151150	Zeb1-D0:chr6:127147700:127148050;Zeb1-D0:chr6:127149550:127150150;Zeb1-D0:chr6:127150200:127150750;Zeb1-D0:chr6:127150850:127151150	Zeb1-D0:chr6:127147700:127148050;Zeb1-D0:chr6:127149550:127150150;Zeb1-D0:chr6:127150200:127150750;Zeb1-D0:chr6:127150850:127151150;Zeb1-D0:chr6:127154500:127154750	Cebpb:chr6:127150785:127151288	Cebpb:chr6:127129713:127129937;Cebpb:chr6:127132217:127133333;Cebpb:chr6:127148950:127149509;Cebpb:chr6:127150785:127151288	Cebpb:chr6:127129713:127129937;Cebpb:chr6:127132217:127133333;Cebpb:chr6:127148950:127149509;Cebpb:chr6:127150785:127151288	Cebpb:D0:chr6:127150788:127151288	Cebpb:D0:chr6:127132394:127133321;Cebpb:D0:chr6:127148950:127149509;Cebpb:D0:chr6:127150788:127151288	Cebpb:D0:chr6:127132394:127133321;Cebpb:D0:chr6:127148950:127149509;Cebpb:D0:chr6:127150788:127151288	STATIC	STATIC;STATIC;STATIC	STATIC;STATIC;STATIC;STATIC
ENSMUSG00000028036	Ptgfr	3		1.94868	2.01476	3.31636	3.43302	3.46382	3.58314	4.33335	4.25349	-2.1532	5.82373e-103	2.04591e-100	-0.946958	7.83442e-26	1.8392e-24	1.24087	2.16997e-42	5.77163e-41	Zeb1-All:chr3:151837300:151837600	Zeb1-All:chr3:151801999:151802243;Zeb1-All:chr3:151836762:151837042;Zeb1-All:chr3:151837300:151837600	Zeb1-All:chr3:151801999:151802243;Zeb1-All:chr3:151836762:151837042;Zeb1-All:chr3:151837300:151837600;Zeb1-All:chr3:151840713:151841060;Zeb1-All:chr3:151844777:151845057	Zeb1-D0:chr3:151837300:151837600	Zeb1-D0:chr3:151837300:151837600	Zeb1-D0:chr3:151837300:151837600	Cebpb:chr3:151836528:151837266;Cebpb:chr3:151837300:151837500	Cebpb:chr3:151801487:151802280;Cebpb:chr3:151806609:151807205;Cebpb:chr3:151816896:151817112;Cebpb:chr3:151821783:151822384;Cebpb:chr3:151822932:151823148;Cebpb:chr3:151828874:151829522;Cebpb:chr3:151830208:151830775;Cebpb:chr3:151833269:151833507;Cebpb:chr3:151836528:151837266;Cebpb:chr3:151837300:151837500	Cebpb:chr3:151788847:151789403;Cebpb:chr3:151801487:151802280;Cebpb:chr3:151806609:151807205;Cebpb:chr3:151816896:151817112;Cebpb:chr3:151821783:151822384;Cebpb:chr3:151822932:151823148;Cebpb:chr3:151828874:151829522;Cebpb:chr3:151830208:151830775;Cebpb:chr3:151833269:151833507;Cebpb:chr3:151836528:151837266;Cebpb:chr3:151837300:151837500;Cebpb:chr3:151838850:151839150;Cebpb:chr3:151840482:151841…	Cebpb:D0:chr3:151836528:151837266	Cebpb:D0:chr3:151821907:151822384;Cebpb:D0:chr3:151836528:151837266	Cebpb:D0:chr3:151821907:151822384;Cebpb:D0:chr3:151836528:151837266;Cebpb:D0:chr3:151840504:151841253;Cebpb:D0:chr3:151846373:151846673	STATIC	STATIC;STATIC;STATIC	STATIC;STATIC;STATIC;STATIC;STATIC
ENSMUSG00000024338	Psmb8	High		3.9284	3.8411	1.86167	2.016	3.07825	3.07616	-1.19835	-0.419176	2.98175	8.54626e-102	2.95231e-99	5	1.49202e-139	6.1331e-137	-3.16189	5.6263e-44	1.54786e-42	Zeb1-All:chr17:34197610:34197906	Zeb1-All:chr17:34197610:34197906	Zeb1-All:chr17:34197610:34197906;Zeb1-All:chr17:34204422:34204731	Zeb1-D0:chr17:34197610:34197906	Zeb1-D0:chr17:34197610:34197906	Zeb1-D0:chr17:34197610:34197906;Zeb1-D0:chr17:34204422:34204718							STATIC	STATIC	STATIC;STATIC
ENSMUSG00000032122	Slc37a2	Low		2.25663	2.356	0.529696	0.514241	2.60428	2.53529	1.87359	1.75926	2.58417	1.20696e-101	4.10109e-99	1.02796	1.5118e-24	3.30828e-23	2.04684	1.23091e-61	5.07623e-60	Zeb1-All:chr9:37255306:37255602	Zeb1-All:chr9:37236050:37236400;Zeb1-All:chr9:37255306:37255602	Zeb1-All:chr9:37236050:37236400;Zeb1-All:chr9:37255306:37255602	Zeb1-D0:chr9:37255306:37255602	Zeb1-D0:chr9:37236050:37236400;Zeb1-D0:chr9:37255306:37255602	Zeb1-D0:chr9:37236050:37236400;Zeb1-D0:chr9:37255306:37255602		Cebpb:chr9:37229624:37230251;Cebpb:chr9:37235789:37236262;Cebpb:chr9:37242719:37243363;Cebpb:chr9:37243510:37243726	Cebpb:chr9:37229624:37230251;Cebpb:chr9:37235789:37236262;Cebpb:chr9:37242719:37243363;Cebpb:chr9:37243510:37243726		Cebpb:D0:chr9:37242756:37243269	Cebpb:D0:chr9:37242756:37243269	STATIC	STATIC;STATIC	STATIC;STATIC
ENSMUSG00000032014	Oaf	2		5.17503	5.1546	4.20329	4.14139	5.1281	5.05732	4.72097	4.76537	1.35648	7.91729e-101	2.6468e-98	0.555336	4.14614e-19	6.89838e-18	0.789059	1.5091e-35	3.30826e-34	Zeb1-All:chr9:43239950:43240200	Zeb1-All:chr9:43228794:43229038	Zeb1-All:chr9:43228794:43229038;Zeb1-All:chr9:43239950:43240200;Zeb1-All:chr9:43241442:43241686					Cebpb:chr9:43227578:43228159;Cebpb:chr9:43228794:43229230	Cebpb:chr9:43227578:43228159;Cebpb:chr9:43228794:43229230;Cebpb:chr9:43241554:43241770;Cebpb:chr9:43242778:43242994;Cebpb:chr9:43246744:43246968		Cebpb:D0:chr9:43228794:43229230	Cebpb:D0:chr9:43228794:43229230	STATIC	STATIC	STATIC;STATIC;STATIC
ENSMUSG00000046807	AI646023	Low		0.555471	0.480234	2.25418	2.29867	-0.260514	-0.229053	1.04597	1.11694	-2.62878	1.20871e-100	3.97667e-98	-2.08916	5.43696e-47	2.90767e-45	-1.63385	2.43065e-46	7.03065e-45		Zeb1-All:chr10:75558450:75559000;Zeb1-All:chr10:75559350:75559700	Zeb1-All:chr10:75548503:75548799;Zeb1-All:chr10:75558450:75559000;Zeb1-All:chr10:75559350:75559700		Zeb1-D0:chr10:75558450:75559000;Zeb1-D0:chr10:75559350:75559700	Zeb1-D0:chr10:75548503:75548799;Zeb1-D0:chr10:75558450:75559000;Zeb1-D0:chr10:75559350:75559700		Cebpb:chr10:75550055:75550271;Cebpb:chr10:75554224:75554468	Cebpb:chr10:75550055:75550271;Cebpb:chr10:75554224:75554468					STATIC;STATIC	STATIC;STATIC;STATIC
ENSMUSG00000029377	Ereg	1		3.13597	3.14517	1.37183	1.51089	3.23406	3.16175	1.39694	1.19389	2.44645	1.99769e-99	6.46972e-97	2.68497	1.81227e-117	4.69043e-115	-0.0888093	0.468507	0.72436	Zeb1-All:chr5:91074450:91075000	Zeb1-All:chr5:91074450:91075000;Zeb1-All:chr5:91083065:91083361	Zeb1-All:chr5:91072254:91072600;Zeb1-All:chr5:91074450:91075000;Zeb1-All:chr5:91083065:91083361;Zeb1-All:chr5:91101400:91102108	Zeb1-D0:chr5:91074450:91075000	Zeb1-D0:chr5:91074450:91075000;Zeb1-D0:chr5:91083065:91083361	Zeb1-D0:chr5:91074450:91075000;Zeb1-D0:chr5:91083065:91083361;Zeb1-D0:chr5:91101750:91102108		Cebpb:chr5:91075684:91075908;Cebpb:chr5:91082894:91083572	Cebpb:chr5:91072055:91072746;Cebpb:chr5:91075684:91075908;Cebpb:chr5:91082894:91083572;Cebpb:chr5:91097859:91098075;Cebpb:chr5:91101265:91102224		Cebpb:D0:chr5:91082979:91083485	Cebpb:D0:chr5:91072055:91072663;Cebpb:D0:chr5:91082979:91083485	STATIC	STATIC;STATIC	STATIC;STATIC;STATIC;STATIC
ENSMUSG00000029561	Oasl2	3		4.86987	4.88685	3.88127	3.84739	3.64687	3.83032	-0.29843	-0.475722	1.49259	2.78903e-99	8.89357e-97	5.38072	0	0	-5.60477	0	0
ENSMUSG00000035258	Abi3bp	High		0.26575	0.223788	1.92603	1.94104	1.17635	1.0139	0.84482	0.774669	-2.5482	1.02682e-98	3.22469e-96	0.24699	0.0364512	0.0950805	-1.52124	1.48991e-43	4.06136e-42	Zeb1-All:chr16:56477769:56478171	Zeb1-All:chr16:56477769:56478171;Zeb1-All:chr16:56483691:56483987;Zeb1-All:chr16:56486545:56486850;Zeb1-All:chr16:56501536:56501816;Zeb1-All:chr16:56584094:56584374	Zeb1-All:chr16:56477769:56478171;Zeb1-All:chr16:56483691:56483987;Zeb1-All:chr16:56486545:56486850;Zeb1-All:chr16:56501536:56501816;Zeb1-All:chr16:56584094:56584374	Zeb1-D0:chr16:56477769:56478065	Zeb1-D0:chr16:56477769:56478065;Zeb1-D0:chr16:56483691:56483987;Zeb1-D0:chr16:56486545:56486850	Zeb1-D0:chr16:56477769:56478065;Zeb1-D0:chr16:56483691:56483987;Zeb1-D0:chr16:56486545:56486850		Cebpb:chr16:56495085:56495301;Cebpb:chr16:56502102:56502565;Cebpb:chr16:56516524:56517216;Cebpb:chr16:56528392:56528504;Cebpb:chr16:56533599:56533711;Cebpb:chr16:56593679:56593895;Cebpb:chr16:56598354:56598919;Cebpb:chr16:56670805:56671224	Cebpb:chr16:56468194:56468706;Cebpb:chr16:56473621:56473845;Cebpb:chr16:56473994:56474537;Cebpb:chr16:56495085:56495301;Cebpb:chr16:56502102:56502565;Cebpb:chr16:56516524:56517216;Cebpb:chr16:56528392:56528504;Cebpb:chr16:56533599:56533711;Cebpb:chr16:56593679:56593895;Cebpb:chr16:56598354:56598919;Cebpb:chr16:56670805:56671224		Cebpb:D0:chr16:56516543:56517072	Cebpb:D0:chr16:56516543:56517072	STATIC	STATIC;STATIC;STATIC;STATIC;LATE	STATIC;STATIC;STATIC;STATIC;LATE
ENSMUSG00000021765	Fst	3		1.53268	1.54795	2.83683	2.85644	3.93756	3.86372	3.55337	3.52983	-1.9895	1.60659e-98	4.97011e-96	0.512925	6.69356e-12	6.71405e-11	1.02306	1.23575e-38	2.97179e-37								Cebpb:chr13:114453536:114453807;Cebpb:chr13:114457008:114457661	Cebpb:chr13:114447370:114447594;Cebpb:chr13:114453536:114453807;Cebpb:chr13:114457008:114457661;Cebpb:chr13:114461331:114461811;Cebpb:chr13:114466389:114467313		Cebpb:D0:chr13:114457070:114457646	Cebpb:D0:chr13:114457070:114457646
ENSMUSG00000028967	Errfi1	5		4.0837	4.06389	2.9073	2.89573	4.44289	4.5274	3.9092	3.86133	1.65681	2.60874e-98	7.95168e-96	0.881841	4.49679e-32	1.39248e-30	1.41583	1.7569e-72	9.21642e-71		Zeb1-All:chr4:150854844:150855450;Zeb1-All:chr4:150862958:150863202	Zeb1-All:chr4:150850549:150850845;Zeb1-All:chr4:150854844:150855450;Zeb1-All:chr4:150862958:150863202;Zeb1-All:chr4:150871550:150872100		Zeb1-D0:chr4:150854866:150855250	Zeb1-D0:chr4:150850549:150850845;Zeb1-D0:chr4:150854866:150855250;Zeb1-D0:chr4:150871550:150872100		Cebpb:chr4:150855754:150856188;Cebpb:chr4:150859377:150859972;Cebpb:chr4:150862957:150863437	Cebpb:chr4:150855754:150856188;Cebpb:chr4:150859377:150859972;Cebpb:chr4:150862957:150863437;Cebpb:chr4:150868929:150869145;Cebpb:chr4:150871415:150872116		Cebpb:D0:chr4:150862957:150863379	Cebpb:D0:chr4:150862957:150863379;Cebpb:D0:chr4:150871415:150872032		STATIC;STATIC	STATIC;STATIC;STATIC;STATIC
ENSMUSG00000053846	Lipg	Low		1.98774	2.00362	-0.463359	-0.179808	0.97473	0.712967	-1.26084	-1.31077	3.36522	7.09565e-97	2.13147e-94	2.83938	1.00666e-46	5.30243e-45	-1.10912	2.73126e-06	1.17815e-05		Zeb1-All:chr18:74940546:74940842;Zeb1-All:chr18:74958026:74958306	Zeb1-All:chr18:74940546:74940842;Zeb1-All:chr18:74958026:74958306		Zeb1-D0:chr18:74940546:74940842	Zeb1-D0:chr18:74940546:74940842		Cebpb:chr18:74943976:74944337;Cebpb:chr18:74951259:74951676;Cebpb:chr18:74958027:74958461	Cebpb:chr18:74943976:74944337;Cebpb:chr18:74951259:74951676;Cebpb:chr18:74958027:74958461		Cebpb:D0:chr18:74951265:74951644	Cebpb:D0:chr18:74951265:74951644		STATIC;LATE	STATIC;LATE
ENSMUSG00000024921	Smarca2	3		3.46147	3.3419	4.08868	4.04523	4.03201	3.98372	3.75306	3.54949	-1.48337	1.52513e-96	4.51592e-94	0.497725	2.9219e-13	3.28268e-12	-0.484269	1.25197e-12	9.18081e-12	Zeb1-All:chr19:26604600:26605000;Zeb1-All:chr19:26605100:26605450	Zeb1-All:chr19:26605100:26605450;Zeb1-All:chr19:26606400:26607850;Zeb1-All:chr19:26623038:26623318;Zeb1-All:chr19:26630822:26631102;Zeb1-All:chr19:26658394:26658674;Zeb1-All:chr19:26716329:26716609;Zeb1-All:chr19:26747750:26748600	Zeb1-All:chr19:26604600:26605000;Zeb1-All:chr19:26605100:26605450;Zeb1-All:chr19:26606400:26607850;Zeb1-All:chr19:26623038:26623318;Zeb1-All:chr19:26630822:26631102;Zeb1-All:chr19:26658394:26658674;Zeb1-All:chr19:26716329:26716609;Zeb1-All:chr19:26747750:26748600	Zeb1-D0:chr19:26604600:26605000;Zeb1-D0:chr19:26605100:26605450	Zeb1-D0:chr19:26605100:26605450;Zeb1-D0:chr19:26606400:26606900;Zeb1-D0:chr19:26607500:26607850;Zeb1-D0:chr19:26747750:26748500	Zeb1-D0:chr19:26604600:26605000;Zeb1-D0:chr19:26605100:26605450;Zeb1-D0:chr19:26606400:26606900;Zeb1-D0:chr19:26607500:26607850;Zeb1-D0:chr19:26747750:26748500		Cebpb:chr19:26623010:26623234;Cebpb:chr19:26658234:26658816;Cebpb:chr19:26731913:26732025;Cebpb:chr19:26748149:26748813;Cebpb:chr19:26752452:26752912;Cebpb:chr19:26763137:26763618	Cebpb:chr19:26623010:26623234;Cebpb:chr19:26658234:26658816;Cebpb:chr19:26731913:26732025;Cebpb:chr19:26748149:26748813;Cebpb:chr19:26752452:26752912;Cebpb:chr19:26763137:26763618;Cebpb:chr19:26787979:26789048		Cebpb:D0:chr19:26748154:26748803	Cebpb:D0:chr19:26748154:26748803;Cebpb:D0:chr19:26788273:26788895	STATIC;STATIC	STATIC;STATIC;STATIC;STATIC;STATIC;STATIC;STATIC	STATIC;STATIC;STATIC;STATIC;STATIC;STATIC;STATIC;STATIC
ENSMUSG00000022037	Clu	Low		3.2808	3.26372	1.38509	1.45686	1.99828	1.81402	0.379913	0.651155	2.81517	2.99858e-96	8.75375e-94	1.84112	1.46442e-31	4.4493e-30	-0.976667	6.4791e-09	3.60304e-08	Zeb1-All:chr14:65968400:65968550	Zeb1-All:chr14:65968400:65968550;Zeb1-All:chr14:65970622:65970914	Zeb1-All:chr14:65968400:65968550;Zeb1-All:chr14:65970622:65970914	Zeb1-D0:chr14:65968400:65968550	Zeb1-D0:chr14:65968400:65968550	Zeb1-D0:chr14:65968400:65968550		Cebpb:chr14:65970693:65970934	Cebpb:chr14:65970693:65970934;Cebpb:chr14:65985221:65985445				STATIC	STATIC;STATIC	STATIC;STATIC
ENSMUSG00000027996	Sfrp2	3		0.504469	0.340473	2.61313	2.61556	1.32838	1.26475	0.884677	1.10839	-3.22786	3.22032e-95	9.2705e-93	0.354843	0.0242072	0.0664938	-2.26438	2.33755e-57	8.89979e-56	Zeb1-All:chr3:83765900:83766200;Zeb1-All:chr3:83766450:83767050	Zeb1-All:chr3:83766450:83767050;Zeb1-All:chr3:83767764:83768044	Zeb1-All:chr3:83765900:83766200;Zeb1-All:chr3:83766450:83767050;Zeb1-All:chr3:83767764:83768044	Zeb1-D0:chr3:83765900:83766200;Zeb1-D0:chr3:83766450:83767050	Zeb1-D0:chr3:83766450:83767050	Zeb1-D0:chr3:83765900:83766200;Zeb1-D0:chr3:83766450:83767050		Cebpb:chr3:83767595:83768222	Cebpb:chr3:83754864:83756843;Cebpb:chr3:83767595:83768222;Cebpb:chr3:83782886:83783102		Cebpb:D0:chr3:83767595:83768195	Cebpb:D0:chr3:83756227:83756843;Cebpb:D0:chr3:83767595:83768195	STATIC;STATIC	STATIC;STATIC	STATIC;STATIC;STATIC
ENSMUSG00000040370	Lyrm5	7		1.83705	1.93552	3.27412	3.32646	2.52128	2.61242	3.79531	3.73207	-2.1659	7.48542e-94	2.12535e-91	-1.78121	1.38116e-79	1.6834e-77	0.705965	1.29652e-15	1.15985e-14	Zeb1-All:chr6:145210750:145211500	Zeb1-All:chr6:145210750:145211500	Zeb1-All:chr6:145210750:145211500	Zeb1-D0:chr6:145210750:145210950;Zeb1-D0:chr6:145211100:145211500	Zeb1-D0:chr6:145211100:145211500	Zeb1-D0:chr6:145210750:145210950;Zeb1-D0:chr6:145211100:145211500	Cebpb:chr6:145210602:145211262;Cebpb:chr6:145211571:145212176	Cebpb:chr6:145210602:145211262;Cebpb:chr6:145211571:145212176	Cebpb:chr6:145210602:145211262;Cebpb:chr6:145211571:145212176;Cebpb:chr6:145217478:145217981;Cebpb:chr6:145218762:145219265;Cebpb:chr6:145226200:145226737	Cebpb:D0:chr6:145210602:145211262	Cebpb:D0:chr6:145210602:145211262;Cebpb:D0:chr6:145211683:145212168	Cebpb:D0:chr6:145210602:145211262;Cebpb:D0:chr6:145211683:145212168	STATIC	STATIC	STATIC
ENSMUSG00000027177	Hipk3	High		2.58389	2.62434	3.41388	3.45125	2.86601	2.8108	3.59182	3.54903	-1.35921	3.04034e-93	8.51583e-91	-0.994459	8.41321e-53	5.28068e-51	0.120502	0.0579554	0.128143	Zeb1-All:chr2:104493350:104494750	Zeb1-All:chr2:104490870:104491114;Zeb1-All:chr2:104493350:104494750	Zeb1-All:chr2:104490870:104491114;Zeb1-All:chr2:104493350:104494750	Zeb1-D0:chr2:104494050:104494250	Zeb1-D0:chr2:104494050:104494250	Zeb1-D0:chr2:104494050:104494250	Cebpb:chr2:104493298:104493970	Cebpb:chr2:104436239:104436474;Cebpb:chr2:104460059:104460320;Cebpb:chr2:104490605:104491320;Cebpb:chr2:104493298:104493970	Cebpb:chr2:104436239:104436474;Cebpb:chr2:104460059:104460320;Cebpb:chr2:104490605:104491320;Cebpb:chr2:104493298:104493970	Cebpb:D0:chr2:104493298:104493948	Cebpb:D0:chr2:104493298:104493948	Cebpb:D0:chr2:104493298:104493948	STATIC	LATE;STATIC	LATE;STATIC
ENSMUSG00000002222	Rmnd5a	6		1.83271	2.01447	3.3505	3.36015	2.01775	2.08555	3.81006	3.70054	-2.17047	1.37141e-92	3.79003e-90	-2.36627	1.67801e-110	3.78256e-108	0.491752	7.25325e-07	3.33531e-06	Zeb1-All:chr6:71439800:71441550	Zeb1-All:chr6:71405545:71405789;Zeb1-All:chr6:71439800:71441550	Zeb1-All:chr6:71405545:71405789;Zeb1-All:chr6:71439800:71441550;Zeb1-All:chr6:71446388:71446632	Zeb1-D0:chr6:71440850:71441550		Zeb1-D0:chr6:71440850:71441550	Cebpb:chr6:71440974:71441190	Cebpb:chr6:71418690:71419440;Cebpb:chr6:71425768:71425872;Cebpb:chr6:71429436:71429652;Cebpb:chr6:71439595:71439811	Cebpb:chr6:71418690:71419440;Cebpb:chr6:71425768:71425872;Cebpb:chr6:71429436:71429652;Cebpb:chr6:71439595:71439811;Cebpb:chr6:71440974:71441190;Cebpb:chr6:71446347:71446891		Cebpb:D0:chr6:71418733:71419425	Cebpb:D0:chr6:71418733:71419425	STATIC	STATIC;STATIC	STATIC;STATIC;STATIC
ENSMUSG00000029659	6330406I15Rik	1		4.42275	4.40755	3.38404	3.38865	4.95024	4.96595	3.70149	3.66249	1.44421	1.35953e-91	3.70776e-89	1.85214	2.90936e-151	1.56389e-148	0.431692	1.47639e-09	8.61027e-09		Zeb1-All:chr5:149373250:149373400;Zeb1-All:chr5:149377133:149377650;Zeb1-All:chr5:149386300:149386900;Zeb1-All:chr5:149389050:149389250;Zeb1-All:chr5:149389500:149389950;Zeb1-All:chr5:149392050:149392850;Zeb1-All:chr5:149403413:149404000;Zeb1-All:chr5:149406750:149407150;Zeb1-All:chr5:149411350:149412550	Zeb1-All:chr5:149373250:149373400;Zeb1-All:chr5:149377133:149377650;Zeb1-All:chr5:149386300:149386900;Zeb1-All:chr5:149389050:149389250;Zeb1-All:chr5:149389500:149389950;Zeb1-All:chr5:149392050:149392850;Zeb1-All:chr5:149403413:149404000;Zeb1-All:chr5:149406750:149407150;Zeb1-All:chr5:149411350:149412550;Zeb1-All:chr5:149439650:149439950;Zeb1-All:chr5:149440093:149440550		Zeb1-D0:chr5:149373250:149373400;Zeb1-D0:chr5:149377250:149377650;Zeb1-D0:chr5:149386300:149386900;Zeb1-D0:chr5:149389500:149389950;Zeb1-D0:chr5:149392050:149392500;Zeb1-D0:chr5:149403450:149404000;Zeb1-D0:chr5:149411350:149412550	Zeb1-D0:chr5:149373250:149373400;Zeb1-D0:chr5:149377250:149377650;Zeb1-D0:chr5:149386300:149386900;Zeb1-D0:chr5:149389500:149389950;Zeb1-D0:chr5:149392050:149392500;Zeb1-D0:chr5:149403450:149404000;Zeb1-D0:chr5:149411350:149412550;Zeb1-D0:chr5:149439650:149439950;Zeb1-D0:chr5:149440254:149440550	Cebpb:chr5:149368727:149368962	Cebpb:chr5:149368727:149368962;Cebpb:chr5:149370457:149370673;Cebpb:chr5:149375470:149375740;Cebpb:chr5:149384500:149384800;Cebpb:chr5:149385097:149385693;Cebpb:chr5:149385988:149386977;Cebpb:chr5:149389325:149390095;Cebpb:chr5:149391563:149392707;Cebpb:chr5:149402000:149402500;Cebpb:chr5:149402900:149403150;Cebpb:chr5:149403265:149404325;Cebpb:chr5:149406723:149407134;Cebpb:chr5:149411424:149412…	Cebpb:chr5:149365343:149366042;Cebpb:chr5:149368727:149368962;Cebpb:chr5:149370457:149370673;Cebpb:chr5:149375470:149375740;Cebpb:chr5:149384500:149384800;Cebpb:chr5:149385097:149385693;Cebpb:chr5:149385988:149386977;Cebpb:chr5:149389325:149390095;Cebpb:chr5:149391563:149392707;Cebpb:chr5:149402000:149402500;Cebpb:chr5:149402900:149403150;Cebpb:chr5:149403265:149404325;Cebpb:chr5:149406723:149407…		Cebpb:D0:chr5:149386103:149386424;Cebpb:D0:chr5:149389325:149390039;Cebpb:D0:chr5:149391763:149392707;Cebpb:D0:chr5:149403332:149404316;Cebpb:D0:chr5:149411469:149411962	Cebpb:D0:chr5:149386103:149386424;Cebpb:D0:chr5:149389325:149390039;Cebpb:D0:chr5:149391763:149392707;Cebpb:D0:chr5:149403332:149404316;Cebpb:D0:chr5:149411469:149411962		STATIC;EARLY;STATIC;STATIC;STATIC;STATIC;STATIC;STATIC;STATIC	STATIC;EARLY;STATIC;STATIC;STATIC;STATIC;STATIC;STATIC;STATIC;STATIC;STATIC
ENSMUSG00000002265	Peg3	3		2.30843	2.28613	3.46966	3.48865	3.29137	3.34981	3.69695	3.53526	-1.71902	3.23787e-91	8.71576e-89	-0.402041	7.88366e-07	4.78221e-06	0.202221	0.0127886	0.0330401	Zeb1-All:chr7:6730150:6730550	Zeb1-All:chr7:6728785:6729100;Zeb1-All:chr7:6729250:6729500;Zeb1-All:chr7:6730150:6730550	Zeb1-All:chr7:6728785:6729100;Zeb1-All:chr7:6729250:6729500;Zeb1-All:chr7:6730150:6730550;Zeb1-All:chr7:6736300:6736580	Zeb1-D0:chr7:6730150:6730550	Zeb1-D0:chr7:6728850:6729100;Zeb1-D0:chr7:6729250:6729500;Zeb1-D0:chr7:6730150:6730550	Zeb1-D0:chr7:6728850:6729100;Zeb1-D0:chr7:6729250:6729500;Zeb1-D0:chr7:6730150:6730550		Cebpb:chr7:6727611:6727827	Cebpb:chr7:6727611:6727827				STATIC	STATIC;STATIC;STATIC	STATIC;STATIC;STATIC;STATIC
ENSMUSG00000022636	Alcam	1		3.63602	3.53029	2.35848	2.31035	3.57014	3.58539	2.11861	1.99898	1.62658	4.61765e-91	1.22705e-88	2.06855	3.30754e-142	1.41509e-139	-0.218007	0.0116695	0.0303559		Zeb1-All:chr16:52379178:52379563;Zeb1-All:chr16:52452850:52453350	Zeb1-All:chr16:52379178:52379563;Zeb1-All:chr16:52452850:52453350		Zeb1-D0:chr16:52452850:52453350	Zeb1-D0:chr16:52452850:52453350		Cebpb:chr16:52265049:52265526;Cebpb:chr16:52294105:52294682;Cebpb:chr16:52333407:52334114;Cebpb:chr16:52343746:52343850;Cebpb:chr16:52358459:52358571;Cebpb:chr16:52359674:52359898;Cebpb:chr16:52371450:52372406;Cebpb:chr16:52379139:52379742;Cebpb:chr16:52385672:52385776;Cebpb:chr16:52417816:52418585;Cebpb:chr16:52437732:52438955;Cebpb:chr16:52441074:52441644;Cebpb:chr16:52450380:52450650	Cebpb:chr16:52265049:52265526;Cebpb:chr16:52294105:52294682;Cebpb:chr16:52333407:52334114;Cebpb:chr16:52343746:52343850;Cebpb:chr16:52358459:52358571;Cebpb:chr16:52359674:52359898;Cebpb:chr16:52371450:52372406;Cebpb:chr16:52379139:52379742;Cebpb:chr16:52385672:52385776;Cebpb:chr16:52417816:52418585;Cebpb:chr16:52437732:52438955;Cebpb:chr16:52441074:52441644;Cebpb:chr16:52450380:52450650		Cebpb:D0:chr16:52333521:52334045;Cebpb:D0:chr16:52379139:52379742;Cebpb:D0:chr16:52417816:52418585	Cebpb:D0:chr16:52333521:52334045;Cebpb:D0:chr16:52379139:52379742;Cebpb:D0:chr16:52417816:52418585		STATIC;STATIC	STATIC;STATIC
ENSMUSG00000041842	Fhdc1	1		2.64834	2.70108	1.2282	1.09729	1.41759	1.26328	-0.0469731	-0.0394634	2.17656	1.11977e-90	2.93791e-88	1.77529	5.63314e-41	2.40027e-39	-1.5226	1.34189e-29	2.33469e-28	Zeb1-All:chr3:84479950:84481000	Zeb1-All:chr3:84479950:84481000	Zeb1-All:chr3:84435531:84435811;Zeb1-All:chr3:84479950:84481000	Zeb1-D0:chr3:84479950:84480350;Zeb1-D0:chr3:84480450:84481000	Zeb1-D0:chr3:84479950:84480350	Zeb1-D0:chr3:84479950:84480350;Zeb1-D0:chr3:84480450:84481000		Cebpb:chr3:84455638:84456193	Cebpb:chr3:84435181:84435847;Cebpb:chr3:84436222:84436677;Cebpb:chr3:84438021:84438534;Cebpb:chr3:84455638:84456193		Cebpb:D0:chr3:84455669:84456170	Cebpb:D0:chr3:84435287:84435836;Cebpb:D0:chr3:84455669:84456170	STATIC	STATIC	STATIC;STATIC
ENSMUSG00000005360	Slc1a3	7		2.21877	2.25963	3.26115	3.29474	2.66558	2.61357	2.8553	2.80079	-1.7521	1.34633e-90	3.48817e-88	-0.393561	2.98348e-06	1.68541e-05	-0.612342	9.11388e-14	7.26946e-13	Zeb1-All:chr15:8710202:8710623	Zeb1-All:chr15:8677093:8677373;Zeb1-All:chr15:8680766:8681010;Zeb1-All:chr15:8684268:8684651;Zeb1-All:chr15:8689358:8689722;Zeb1-All:chr15:8710202:8710623	Zeb1-All:chr15:8627193:8627473;Zeb1-All:chr15:8677093:8677373;Zeb1-All:chr15:8680766:8681010;Zeb1-All:chr15:8684268:8684651;Zeb1-All:chr15:8689358:8689722;Zeb1-All:chr15:8710202:8710623;Zeb1-All:chr15:8718454:8718734	Zeb1-D0:chr15:8710202:8710536	Zeb1-D0:chr15:8684268:8684650;Zeb1-D0:chr15:8710202:8710536	Zeb1-D0:chr15:8684268:8684650;Zeb1-D0:chr15:8710202:8710536		Cebpb:chr15:8637234:8637785;Cebpb:chr15:8638404:8639074;Cebpb:chr15:8655435:8655659;Cebpb:chr15:8663782:8664020;Cebpb:chr15:8672044:8672297;Cebpb:chr15:8672970:8673082;Cebpb:chr15:8680448:8681135;Cebpb:chr15:8684507:8684628;Cebpb:chr15:8689186:8689832	Cebpb:chr15:8625317:8625839;Cebpb:chr15:8627004:8627771;Cebpb:chr15:8633844:8634068;Cebpb:chr15:8637234:8637785;Cebpb:chr15:8638404:8639074;Cebpb:chr15:8655435:8655659;Cebpb:chr15:8663782:8664020;Cebpb:chr15:8672044:8672297;Cebpb:chr15:8672970:8673082;Cebpb:chr15:8680448:8681135;Cebpb:chr15:8684507:8684628;Cebpb:chr15:8689186:8689832;Cebpb:chr15:8711848:8712440;Cebpb:chr15:8717406:8717518;Cebpb:c…		Cebpb:D0:chr15:8637290:8637749;Cebpb:D0:chr15:8638458:8639074	Cebpb:D0:chr15:8625337:8625838;Cebpb:D0:chr15:8627004:8627771;Cebpb:D0:chr15:8637290:8637749;Cebpb:D0:chr15:8638458:8639074;Cebpb:D0:chr15:8711848:8712440	STATIC	STATIC;LATE;STATIC;LATE;STATIC	STATIC;STATIC;LATE;STATIC;LATE;STATIC;STATIC
ENSMUSG00000027397	Slc20a1	1		4.20396	4.22915	3.35006	3.35665	3.08417	3.0794	2.60765	2.53948	1.41033	3.97641e-90	1.01752e-87	0.606055	4.77903e-16	6.54821e-15	-0.874522	3.77088e-32	7.34635e-31	Zeb1-All:chr2:129197900:129199200	Zeb1-All:chr2:129197900:129199200;Zeb1-All:chr2:129210050:129210500	Zeb1-All:chr2:129197900:129199200;Zeb1-All:chr2:129210050:129210500;Zeb1-All:chr2:129212450:129213000	Zeb1-D0:chr2:129197900:129199200	Zeb1-D0:chr2:129197900:129199200	Zeb1-D0:chr2:129197900:129199200;Zeb1-D0:chr2:129212450:129213000	Cebpb:chr2:129198441:129198988	Cebpb:chr2:129198441:129198988;Cebpb:chr2:129210008:129210874	Cebpb:chr2:129192382:129192598;Cebpb:chr2:129198441:129198988;Cebpb:chr2:129210008:129210874;Cebpb:chr2:129212283:129213236;Cebpb:chr2:129220988:129221204	Cebpb:D0:chr2:129198441:129198988	Cebpb:D0:chr2:129198441:129198988;Cebpb:D0:chr2:129210049:129210745	Cebpb:D0:chr2:129198441:129198988;Cebpb:D0:chr2:129210049:129210745	STATIC	STATIC;STATIC	STATIC;STATIC;STATIC
ENSMUSG00000058013	2011-09-01	NA		3.61397	3.57301	4.43225	4.42533	3.41325	3.41537	3.83348	3.79399	-1.25776	5.90321e-89	1.49215e-86	-0.55352	1.75826e-18	2.79033e-17	-0.900761	1.56252e-47	4.70927e-46	Zeb1-All:chr5:93092450:93093850	Zeb1-All:chr5:93092450:93093850;Zeb1-All:chr5:93103719:93103963;Zeb1-All:chr5:93105450:93105822;Zeb1-All:chr5:93108739:93108983;Zeb1-All:chr5:93121702:93121982;Zeb1-All:chr5:93129950:93130350;Zeb1-All:chr5:93131436:93131850	Zeb1-All:chr5:93092450:93093850;Zeb1-All:chr5:93103719:93103963;Zeb1-All:chr5:93105450:93105822;Zeb1-All:chr5:93108739:93108983;Zeb1-All:chr5:93121702:93121982;Zeb1-All:chr5:93129950:93130350;Zeb1-All:chr5:93131436:93131850	Zeb1-D0:chr5:93092850:93093450;Zeb1-D0:chr5:93093500:93093750	Zeb1-D0:chr5:93093500:93093750;Zeb1-D0:chr5:93105450:93105778;Zeb1-D0:chr5:93129950:93130350;Zeb1-D0:chr5:93131488:93131850	Zeb1-D0:chr5:93092850:93093450;Zeb1-D0:chr5:93093500:93093750;Zeb1-D0:chr5:93105450:93105778;Zeb1-D0:chr5:93129950:93130350;Zeb1-D0:chr5:93131488:93131850	Cebpb:chr5:93092933:93093529;Cebpb:chr5:93093736:93094412	Cebpb:chr5:93092933:93093529;Cebpb:chr5:93093736:93094412;Cebpb:chr5:93100680:93101326;Cebpb:chr5:93103380:93104275;Cebpb:chr5:93108647:93109237;Cebpb:chr5:93109257:93109779;Cebpb:chr5:93111830:93112804;Cebpb:chr5:93121473:93122099;Cebpb:chr5:93123995:93124563;Cebpb:chr5:93131327:93131888;Cebpb:chr5:93152903:93153429;Cebpb:chr5:93167746:93168353	Cebpb:chr5:93085336:93085552;Cebpb:chr5:93092933:93093529;Cebpb:chr5:93093736:93094412;Cebpb:chr5:93100680:93101326;Cebpb:chr5:93103380:93104275;Cebpb:chr5:93108647:93109237;Cebpb:chr5:93109257:93109779;Cebpb:chr5:93111830:93112804;Cebpb:chr5:93121473:93122099;Cebpb:chr5:93123995:93124563;Cebpb:chr5:93131327:93131888;Cebpb:chr5:93152903:93153429;Cebpb:chr5:93167746:93168353;Cebpb:chr5:93183966:93…	Cebpb:D0:chr5:93092933:93093457;Cebpb:D0:chr5:93093736:93094412	Cebpb:D0:chr5:93092933:93093457;Cebpb:D0:chr5:93093736:93094412;Cebpb:D0:chr5:93100680:93101326;Cebpb:D0:chr5:93109257:93109779;Cebpb:D0:chr5:93112237:93112804;Cebpb:D0:chr5:93121528:93122087;Cebpb:D0:chr5:93123995:93124563;Cebpb:D0:chr5:93131327:93131888;Cebpb:D0:chr5:93152903:93153425;Cebpb:D0:chr5:93167746:93168353	Cebpb:D0:chr5:93092933:93093457;Cebpb:D0:chr5:93093736:93094412;Cebpb:D0:chr5:93100680:93101326;Cebpb:D0:chr5:93109257:93109779;Cebpb:D0:chr5:93112237:93112804;Cebpb:D0:chr5:93121528:93122087;Cebpb:D0:chr5:93123995:93124563;Cebpb:D0:chr5:93131327:93131888;Cebpb:D0:chr5:93152903:93153425;Cebpb:D0:chr5:93167746:93168353	STATIC	STATIC;STATIC;STATIC;STATIC;STATIC;STATIC;STATIC	STATIC;STATIC;STATIC;STATIC;STATIC;STATIC;STATIC
ENSMUSG00000020023	Tmcc3	6		2.29802	2.28371	0.959167	0.92485	2.1782	2.0732	1.94736	2.01062	1.93914	6.76647e-89	1.68974e-86	0.195692	0.0279904	0.0753842	1.50762	2.49312e-53	8.59631e-52		Zeb1-All:chr10:94391000:94391452;Zeb1-All:chr10:94414050:94414606;Zeb1-All:chr10:94417650:94418026;Zeb1-All:chr10:94477559:94477803;Zeb1-All:chr10:94480600:94481200;Zeb1-All:chr10:94495617:94495861;Zeb1-All:chr10:94514687:94514931;Zeb1-All:chr10:94515200:94515552;Zeb1-All:chr10:94545410:94545941;Zeb1-All:chr10:94551153:94551433;Zeb1-All:chr10:94574800:94575250	Zeb1-All:chr10:94391000:94391452;Zeb1-All:chr10:94414050:94414606;Zeb1-All:chr10:94417650:94418026;Zeb1-All:chr10:94477559:94477803;Zeb1-All:chr10:94480600:94481200;Zeb1-All:chr10:94495617:94495861;Zeb1-All:chr10:94514687:94514931;Zeb1-All:chr10:94515200:94515552;Zeb1-All:chr10:94545410:94545941;Zeb1-All:chr10:94551153:94551433;Zeb1-All:chr10:94574800:94575250		Zeb1-D0:chr10:94391000:94391450;Zeb1-D0:chr10:94414050:94414397;Zeb1-D0:chr10:94480600:94481150;Zeb1-D0:chr10:94515200:94515552;Zeb1-D0:chr10:94545645:94545941	Zeb1-D0:chr10:94391000:94391450;Zeb1-D0:chr10:94414050:94414397;Zeb1-D0:chr10:94480600:94481150;Zeb1-D0:chr10:94515200:94515552;Zeb1-D0:chr10:94545645:94545941		Cebpb:chr10:94414176:94414690;Cebpb:chr10:94453808:94454032;Cebpb:chr10:94457477:94457764;Cebpb:chr10:94477327:94478167;Cebpb:chr10:94480937:94481041;Cebpb:chr10:94497178:94497615;Cebpb:chr10:94514300:94514450;Cebpb:chr10:94546089:94546305;Cebpb:chr10:94549725:94550264;Cebpb:chr10:94555478:94555694;Cebpb:chr10:94558741:94559328;Cebpb:chr10:94574673:94575407;Cebpb:chr10:94576858:94577112	Cebpb:chr10:94303437:94303661;Cebpb:chr10:94414176:94414690;Cebpb:chr10:94453808:94454032;Cebpb:chr10:94457477:94457764;Cebpb:chr10:94477327:94478167;Cebpb:chr10:94480937:94481041;Cebpb:chr10:94497178:94497615;Cebpb:chr10:94514300:94514450;Cebpb:chr10:94546089:94546305;Cebpb:chr10:94549725:94550264;Cebpb:chr10:94555478:94555694;Cebpb:chr10:94558741:94559328;Cebpb:chr10:94574673:94575407;Cebpb:chr…		Cebpb:D0:chr10:94414176:94414690;Cebpb:D0:chr10:94477327:94478142;Cebpb:D0:chr10:94574722:94575283	Cebpb:D0:chr10:94414176:94414690;Cebpb:D0:chr10:94477327:94478142;Cebpb:D0:chr10:94574722:94575283		STATIC;STATIC;STATIC;STATIC;STATIC;STATIC;STATIC;STATIC;STATIC;STATIC;LATE	STATIC;STATIC;STATIC;STATIC;STATIC;STATIC;STATIC;STATIC;STATIC;STATIC;LATE
ENSMUSG00000045930	Clec14a	Low		-0.108416	-0.175215	1.7931	1.78976	1.17029	1.4562	2.80426	2.77202	-2.91814	1.2051e-88	2.97358e-86	-2.19459	2.3475e-72	2.34347e-70	1.46804	5.8571e-36	1.30043e-34	Zeb1-All:chr12:58269214:58269486;Zeb1-All:chr12:58269494:58269774	Zeb1-All:chr12:58269214:58269486	Zeb1-All:chr12:58269214:58269486;Zeb1-All:chr12:58269494:58269774				Cebpb:chr12:58269506:58269752		Cebpb:chr12:58264413:58264629;Cebpb:chr12:58269506:58269752;Cebpb:chr12:58270477:58271285				STATIC;STATIC	STATIC	STATIC;STATIC
ENSMUSG00000021822	Plau	Low		2.81128	2.84003	1.03048	1.0424	1.65029	1.63148	-1.07986	-0.99973	2.65529	1.40708e-88	3.43113e-86	3.65578	2.82064e-79	3.37897e-77	-2.71087	1.05885e-37	2.4889e-36	Zeb1-All:chr14:20836550:20836900	Zeb1-All:chr14:20836550:20836900	Zeb1-All:chr14:20836550:20836900;Zeb1-All:chr14:20846686:20846930	Zeb1-D0:chr14:20836550:20836900	Zeb1-D0:chr14:20836550:20836900	Zeb1-D0:chr14:20836550:20836900		Cebpb:chr14:20842454:20843190	Cebpb:chr14:20842454:20843190;Cebpb:chr14:20845238:20846184;Cebpb:chr14:20846545:20846761			Cebpb:D0:chr14:20845238:20846184	STATIC	STATIC	STATIC;STATIC
ENSMUSG00000024620	Pdgfrb	3		3.56075	3.54596	4.55851	4.57903	2.89101	2.91739	3.40482	3.47909	-1.54334	2.7654e-88	6.66493e-86	-0.747244	1.30171e-21	2.48761e-20	-1.67531	1.00069e-102	1.00194e-100	Zeb1-All:chr18:61044700:61045500	Zeb1-All:chr18:61044700:61045500;Zeb1-All:chr18:61046500:61047000;Zeb1-All:chr18:61047750:61048000;Zeb1-All:chr18:61054250:61055000;Zeb1-All:chr18:61074698:61075000	Zeb1-All:chr18:61044700:61045500;Zeb1-All:chr18:61046500:61047000;Zeb1-All:chr18:61047750:61048000;Zeb1-All:chr18:61054250:61055000;Zeb1-All:chr18:61074698:61075000	Zeb1-D0:chr18:61044700:61044950;Zeb1-D0:chr18:61045050:61045500	Zeb1-D0:chr18:61045050:61045500;Zeb1-D0:chr18:61046500:61047000;Zeb1-D0:chr18:61047750:61048000;Zeb1-D0:chr18:61054250:61054500	Zeb1-D0:chr18:61044700:61044950;Zeb1-D0:chr18:61045050:61045500;Zeb1-D0:chr18:61046500:61047000;Zeb1-D0:chr18:61047750:61048000;Zeb1-D0:chr18:61054250:61054500		Cebpb:chr18:61047234:61047738;Cebpb:chr18:61071735:61072781;Cebpb:chr18:61074438:61075096;Cebpb:chr18:61077226:61077442	Cebpb:chr18:61047234:61047738;Cebpb:chr18:61071735:61072781;Cebpb:chr18:61074438:61075096;Cebpb:chr18:61077226:61077442		Cebpb:D0:chr18:61047234:61047738;Cebpb:D0:chr18:61071900:61072443;Cebpb:D0:chr18:61074480:61075037	Cebpb:D0:chr18:61047234:61047738;Cebpb:D0:chr18:61071900:61072443;Cebpb:D0:chr18:61074480:61075037	STATIC	STATIC;STATIC;STATIC;STATIC;STATIC	STATIC;STATIC;STATIC;STATIC;STATIC
ENSMUSG00000004473	Clec11a	3		-1.16604	-1.1921	2.32463	2.23683	-0.606109	-0.927771	0.486535	0.412027	-5.01224	4.84217e-88	1.15361e-85	-1.9782	1.24938e-13	1.44948e-12	-2.43459	6.60135e-36	1.46255e-34		Zeb1-All:chr7:44304500:44305350	Zeb1-All:chr7:44304500:44305350;Zeb1-All:chr7:44307550:44307950		Zeb1-D0:chr7:44304500:44305350	Zeb1-D0:chr7:44304500:44305350;Zeb1-D0:chr7:44307550:44307950								STATIC	STATIC;STATIC
ENSMUSG00000032291	Crabp1	Low		3.77709	3.77804	1.04028	0.822804	0.514111	0.969775	-2.60319	-3.41482	4.13767	1.65985e-87	3.90952e-85	4.80735	2.4643e-18	3.87558e-17	-5.02975	2.91184e-21	3.54217e-20									Cebpb:chr9:54758215:54758668;Cebpb:chr9:54776700:54776931			Cebpb:D0:chr9:54758215:54758668
ENSMUSG00000024548	Setbp1	NA		1.75284	1.73143	2.68531	2.71935	2.04195	2.21227	2.40188	2.31091	-1.45887	3.3886e-87	7.89163e-85	-0.324484	6.8783e-06	3.68884e-05	-0.509069	7.15753e-13	5.32176e-12	Zeb1-All:chr18:79108500:79109350	Zeb1-All:chr18:78791221:78791465;Zeb1-All:chr18:78793430:78793710;Zeb1-All:chr18:78819681:78819977;Zeb1-All:chr18:78844676:78844920;Zeb1-All:chr18:78973066:78973362;Zeb1-All:chr18:78997250:78997400;Zeb1-All:chr18:79003646:79003942;Zeb1-All:chr18:79013898:79014178;Zeb1-All:chr18:79031576:79031820;Zeb1-All:chr18:79086098:79086450;Zeb1-All:chr18:79106250:79106600;Zeb1-All:chr18:79108500:79109350	Zeb1-All:chr18:78791221:78791465;Zeb1-All:chr18:78793430:78793710;Zeb1-All:chr18:78819681:78819977;Zeb1-All:chr18:78844676:78844920;Zeb1-All:chr18:78973066:78973362;Zeb1-All:chr18:78997250:78997400;Zeb1-All:chr18:79003646:79003942;Zeb1-All:chr18:79013898:79014178;Zeb1-All:chr18:79031576:79031820;Zeb1-All:chr18:79086098:79086450;Zeb1-All:chr18:79106250:79106600;Zeb1-All:chr18:79108500:79109350;Zeb…	Zeb1-D0:chr18:79108750:79109000	Zeb1-D0:chr18:78819681:78819977;Zeb1-D0:chr18:78973066:78973362;Zeb1-D0:chr18:78997250:78997400;Zeb1-D0:chr18:79003646:79003942;Zeb1-D0:chr18:79031584:79031798;Zeb1-D0:chr18:79106250:79106600;Zeb1-D0:chr18:79108750:79109000	Zeb1-D0:chr18:78819681:78819977;Zeb1-D0:chr18:78973066:78973362;Zeb1-D0:chr18:78997250:78997400;Zeb1-D0:chr18:79003646:79003942;Zeb1-D0:chr18:79031584:79031798;Zeb1-D0:chr18:79106250:79106600;Zeb1-D0:chr18:79108750:79109000;Zeb1-D0:chr18:79110150:79110400		Cebpb:chr18:78767037:78767282;Cebpb:chr18:78772242:78772458;Cebpb:chr18:78791081:78791770;Cebpb:chr18:78801451:78801675;Cebpb:chr18:78803070:78803416;Cebpb:chr18:78816599:78817093;Cebpb:chr18:78830102:78830318;Cebpb:chr18:78966326:78966967;Cebpb:chr18:78972898:78973403;Cebpb:chr18:78991632:78992077;Cebpb:chr18:78998633:78999093;Cebpb:chr18:79003422:79003682;Cebpb:chr18:79008765:79009428;Cebpb:chr…	Cebpb:chr18:78767037:78767282;Cebpb:chr18:78772242:78772458;Cebpb:chr18:78791081:78791770;Cebpb:chr18:78801451:78801675;Cebpb:chr18:78803070:78803416;Cebpb:chr18:78816599:78817093;Cebpb:chr18:78830102:78830318;Cebpb:chr18:78966326:78966967;Cebpb:chr18:78972898:78973403;Cebpb:chr18:78991632:78992077;Cebpb:chr18:78998633:78999093;Cebpb:chr18:79003422:79003682;Cebpb:chr18:79008765:79009428;Cebpb:chr…		Cebpb:D0:chr18:78966326:78966967;Cebpb:D0:chr18:78972898:78973403;Cebpb:D0:chr18:79008832:79009427;Cebpb:D0:chr18:79107776:79108397	Cebpb:D0:chr18:78966326:78966967;Cebpb:D0:chr18:78972898:78973403;Cebpb:D0:chr18:79008832:79009427;Cebpb:D0:chr18:79107776:79108397	STATIC	STATIC;STATIC;STATIC;STATIC;STATIC;STATIC;STATIC;STATIC;STATIC;LATE;STATIC;STATIC	STATIC;STATIC;STATIC;STATIC;STATIC;STATIC;STATIC;STATIC;STATIC;LATE;STATIC;STATIC;STATIC
ENSMUSG00000029304	Spp1	1		7.13036	7.10815	4.79403	4.77726	4.70004	4.6485	3.52204	3.44845	3.42697	2.50855e-86	5.77719e-84	1.66399	6.0609e-24	1.28996e-22	-1.83774	1.31091e-28	2.18583e-27		Zeb1-All:chr5:104436124:104436464	Zeb1-All:chr5:104436124:104436464					Cebpb:chr5:104435927:104436566	Cebpb:chr5:104428503:104428780;Cebpb:chr5:104432791:104433023;Cebpb:chr5:104435927:104436566;Cebpb:chr5:104446274:104446590		Cebpb:D0:chr5:104436106:104436357	Cebpb:D0:chr5:104436106:104436357		STATIC	STATIC
ENSMUSG00000054263	Lifr	4		0.358351	0.439993	2.55452	2.63439	1.95659	2.26877	3.70334	3.59411	-3.54202	2.9261e-86	6.66476e-84	-2.17	8.08493e-40	3.29752e-38	1.43677	3.01292e-19	3.29901e-18	Zeb1-All:chr15:7129050:7129250;Zeb1-All:chr15:7129300:7130000	Zeb1-All:chr15:7129300:7130000;Zeb1-All:chr15:7136062:7136364;Zeb1-All:chr15:7145674:7146000	Zeb1-All:chr15:7129050:7129250;Zeb1-All:chr15:7129300:7130000;Zeb1-All:chr15:7136062:7136364;Zeb1-All:chr15:7145674:7146000;Zeb1-All:chr15:7198113:7198448	Zeb1-D0:chr15:7129050:7129250	Zeb1-D0:chr15:7136062:7136358	Zeb1-D0:chr15:7129050:7129250;Zeb1-D0:chr15:7136062:7136358		Cebpb:chr15:7131602:7131826;Cebpb:chr15:7135904:7136357;Cebpb:chr15:7145417:7146720;Cebpb:chr15:7187381:7187818;Cebpb:chr15:7194550:7195423	Cebpb:chr15:7131602:7131826;Cebpb:chr15:7135904:7136357;Cebpb:chr15:7145417:7146720;Cebpb:chr15:7187381:7187818;Cebpb:chr15:7194550:7195423;Cebpb:chr15:7197793:7198541;Cebpb:chr15:7201878:7202094;Cebpb:chr15:7206671:7206887		Cebpb:D0:chr15:7135904:7136357;Cebpb:D0:chr15:7145494:7146136;Cebpb:D0:chr15:7146176:7146720	Cebpb:D0:chr15:7135904:7136357;Cebpb:D0:chr15:7145494:7146136;Cebpb:D0:chr15:7146176:7146720	STATIC;STATIC	STATIC;STATIC;LATE	STATIC;STATIC;STATIC;LATE;STATIC
ENSMUSG00000038244	Mical2	Low		2.85306	2.91221	1.77279	1.71014	2.38402	2.3188	1.15296	1.14521	1.54027	4.36216e-86	9.82766e-84	1.66408	6.61046e-89	9.96991e-87	-0.797246	1.22212e-20	1.43796e-19	Zeb1-All:chr7:112225591:112226150	Zeb1-All:chr7:112225591:112226150;Zeb1-All:chr7:112267299:112267650;Zeb1-All:chr7:112270850:112271172;Zeb1-All:chr7:112290144:112290440;Zeb1-All:chr7:112304250:112304700;Zeb1-All:chr7:112316273:112316596;Zeb1-All:chr7:112351599:112351879	Zeb1-All:chr7:112225591:112226150;Zeb1-All:chr7:112267299:112267650;Zeb1-All:chr7:112270850:112271172;Zeb1-All:chr7:112290144:112290440;Zeb1-All:chr7:112304250:112304700;Zeb1-All:chr7:112316273:112316596;Zeb1-All:chr7:112351599:112351879		Zeb1-D0:chr7:112267299:112267650;Zeb1-D0:chr7:112290144:112290440;Zeb1-D0:chr7:112304250:112304700;Zeb1-D0:chr7:112316283:112316579	Zeb1-D0:chr7:112267299:112267650;Zeb1-D0:chr7:112290144:112290440;Zeb1-D0:chr7:112304250:112304700;Zeb1-D0:chr7:112316283:112316579	Cebpb:chr7:112225693:112225909	Cebpb:chr7:112225693:112225909;Cebpb:chr7:112239124:112239348;Cebpb:chr7:112245910:112246134;Cebpb:chr7:112267319:112267535;Cebpb:chr7:112269860:112270390;Cebpb:chr7:112270755:112271277;Cebpb:chr7:112278527:112279077;Cebpb:chr7:112281023:112281247;Cebpb:chr7:112289838:112290478;Cebpb:chr7:112297439:112297663;Cebpb:chr7:112304423:112304841;Cebpb:chr7:112335962:112336620	Cebpb:chr7:112217267:112217494;Cebpb:chr7:112225693:112225909;Cebpb:chr7:112239124:112239348;Cebpb:chr7:112245910:112246134;Cebpb:chr7:112267319:112267535;Cebpb:chr7:112269860:112270390;Cebpb:chr7:112270755:112271277;Cebpb:chr7:112278527:112279077;Cebpb:chr7:112281023:112281247;Cebpb:chr7:112289838:112290478;Cebpb:chr7:112297439:112297663;Cebpb:chr7:112304423:112304841;Cebpb:chr7:112335962:112336…		Cebpb:D0:chr7:112269860:112270390;Cebpb:D0:chr7:112270802:112271277;Cebpb:D0:chr7:112289844:112290478;Cebpb:D0:chr7:112335962:112336620	Cebpb:D0:chr7:112269860:112270390;Cebpb:D0:chr7:112270802:112271277;Cebpb:D0:chr7:112289844:112290478;Cebpb:D0:chr7:112335962:112336620	STATIC	STATIC;STATIC;STATIC;STATIC;STATIC;STATIC;STATIC	STATIC;STATIC;STATIC;STATIC;STATIC;STATIC;STATIC
ENSMUSG00000024769	Cdc42bpg	NA		2.30318	2.34671	0.94538	0.917838	1.96782	1.91387	0.185504	0.191167	1.99586	4.98393e-86	1.11077e-83	2.39276	5.27603e-104	1.03371e-101	-0.907097	1.75523e-14	1.46923e-13	Zeb1-All:chr19:6306150:6306950	Zeb1-All:chr19:6306150:6306950	Zeb1-All:chr19:6297950:6298200;Zeb1-All:chr19:6306150:6306950;Zeb1-All:chr19:6334880:6335250	Zeb1-D0:chr19:6306700:6306950	Zeb1-D0:chr19:6306700:6306950	Zeb1-D0:chr19:6297950:6298200;Zeb1-D0:chr19:6306700:6306950			Cebpb:chr19:6296397:6297292;Cebpb:chr19:6302253:6303059;Cebpb:chr19:6331066:6331533			Cebpb:D0:chr19:6302376:6303018	STATIC	STATIC	STATIC;STATIC;STATIC
ENSMUSG00000022206	Npr3	High		1.22286	1.14229	2.49506	2.52923	2.54026	2.70248	2.23867	2.14725	-2.02181	5.79877e-86	1.27863e-83	0.601433	3.24236e-10	2.7915e-09	-0.432664	6.30312e-06	2.61961e-05	Zeb1-All:chr15:11905050:11905550	Zeb1-All:chr15:11904400:11904800;Zeb1-All:chr15:11905050:11905550	Zeb1-All:chr15:11904400:11904800;Zeb1-All:chr15:11905050:11905550;Zeb1-All:chr15:11907150:11907400	Zeb1-D0:chr15:11905050:11905550	Zeb1-D0:chr15:11904400:11904800;Zeb1-D0:chr15:11905050:11905550	Zeb1-D0:chr15:11904400:11904800;Zeb1-D0:chr15:11905050:11905550;Zeb1-D0:chr15:11907150:11907400		Cebpb:chr15:11880970:11881534;Cebpb:chr15:11883040:11883478	Cebpb:chr15:11830661:11830765;Cebpb:chr15:11836009:11836233;Cebpb:chr15:11880970:11881534;Cebpb:chr15:11883040:11883478;Cebpb:chr15:11913985:11914561			Cebpb:D0:chr15:11914057:11914517	STATIC	STATIC;STATIC	STATIC;STATIC;STATIC
ENSMUSG00000063415	Cyp26b1	High		2.95273	2.99586	1.73463	1.73083	3.02895	2.88933	2.43751	2.39096	1.75809	1.58772e-85	3.46406e-83	0.762071	3.30079e-19	5.54025e-18	1.03684	2.04436e-30	3.66718e-29		Zeb1-All:chr6:84587250:84588050	Zeb1-All:chr6:84565256:84565850;Zeb1-All:chr6:84567893:84568107;Zeb1-All:chr6:84587250:84588050		Zeb1-D0:chr6:84587250:84588050	Zeb1-D0:chr6:84565300:84565850;Zeb1-D0:chr6:84567893:84568107;Zeb1-D0:chr6:84587250:84588050	Cebpb:chr6:84594272:84594698		Cebpb:chr6:84565402:84565618;Cebpb:chr6:84567981:84568618;Cebpb:chr6:84594272:84594698;Cebpb:chr6:84601546:84601958					STATIC	STATIC;STATIC;STATIC
ENSMUSG00000034765	Dusp5	High		3.32272	3.34739	2.04703	2.08078	2.57567	2.54545	1.04283	1.17875	1.82215	1.60555e-85	3.46649e-83	1.92697	2.06832e-73	2.13597e-71	-1.21713	3.52006e-28	5.79516e-27	Zeb1-All:chr19:53528700:53529342	Zeb1-All:chr19:53528700:53529342;Zeb1-All:chr19:53529650:53529950;Zeb1-All:chr19:53531650:53531950;Zeb1-All:chr19:53532050:53532450;Zeb1-All:chr19:53533100:53533400;Zeb1-All:chr19:53535669:53535949	Zeb1-All:chr19:53528700:53529342;Zeb1-All:chr19:53529650:53529950;Zeb1-All:chr19:53531650:53531950;Zeb1-All:chr19:53532050:53532450;Zeb1-All:chr19:53533100:53533400;Zeb1-All:chr19:53535669:53535949	Zeb1-D0:chr19:53528700:53529200	Zeb1-D0:chr19:53528700:53529200;Zeb1-D0:chr19:53529650:53529950;Zeb1-D0:chr19:53531650:53531950;Zeb1-D0:chr19:53532050:53532450;Zeb1-D0:chr19:53533100:53533400	Zeb1-D0:chr19:53528700:53529200;Zeb1-D0:chr19:53529650:53529950;Zeb1-D0:chr19:53531650:53531950;Zeb1-D0:chr19:53532050:53532450;Zeb1-D0:chr19:53533100:53533400		Cebpb:chr19:53531284:53531909;Cebpb:chr19:53535746:53535962;Cebpb:chr19:53540076:53540559	Cebpb:chr19:53531284:53531909;Cebpb:chr19:53535746:53535962;Cebpb:chr19:53540076:53540559;Cebpb:chr19:53543596:53543812				STATIC	STATIC;STATIC;STATIC;STATIC;STATIC;STATIC	STATIC;STATIC;STATIC;STATIC;STATIC;STATIC
ENSMUSG00000052331	Ankrd44	3		1.44965	1.34114	2.49435	2.5715	2.09031	2.15832	2.00207	2.08751	-1.71192	2.25545e-85	4.81946e-83	-0.0060885	0.947483	1	-0.694138	3.60351e-17	3.5366e-16	Zeb1-All:chr1:54926083:54926504	Zeb1-All:chr1:54681147:54681419;Zeb1-All:chr1:54703610:54703900;Zeb1-All:chr1:54710648:54710894;Zeb1-All:chr1:54729401:54729681;Zeb1-All:chr1:54749515:54749795;Zeb1-All:chr1:54754175:54754750;Zeb1-All:chr1:54785628:54785924;Zeb1-All:chr1:54789511:54789866;Zeb1-All:chr1:54806350:54806826;Zeb1-All:chr1:54826600:54827100;Zeb1-All:chr1:54846400:54846865;Zeb1-All:chr1:54877724:54877968;Zeb1-All:chr1:5…	Zeb1-All:chr1:54681147:54681419;Zeb1-All:chr1:54703610:54703900;Zeb1-All:chr1:54710648:54710894;Zeb1-All:chr1:54729401:54729681;Zeb1-All:chr1:54749515:54749795;Zeb1-All:chr1:54754175:54754750;Zeb1-All:chr1:54785628:54785924;Zeb1-All:chr1:54789511:54789866;Zeb1-All:chr1:54806350:54806826;Zeb1-All:chr1:54826600:54827100;Zeb1-All:chr1:54846400:54846865;Zeb1-All:chr1:54877724:54877968;Zeb1-All:chr1:5…		Zeb1-D0:chr1:54754200:54754750;Zeb1-D0:chr1:54785628:54785924;Zeb1-D0:chr1:54806350:54806826;Zeb1-D0:chr1:54826600:54827100;Zeb1-D0:chr1:54846650:54846850;Zeb1-D0:chr1:54901275:54901571;Zeb1-D0:chr1:54907156:54907452	Zeb1-D0:chr1:54754200:54754750;Zeb1-D0:chr1:54785628:54785924;Zeb1-D0:chr1:54806350:54806826;Zeb1-D0:chr1:54826600:54827100;Zeb1-D0:chr1:54846650:54846850;Zeb1-D0:chr1:54901275:54901571;Zeb1-D0:chr1:54907156:54907452		Cebpb:chr1:54681967:54682183;Cebpb:chr1:54695211:54695813;Cebpb:chr1:54709542:54709758;Cebpb:chr1:54711495:54712030;Cebpb:chr1:54713188:54713404;Cebpb:chr1:54713839:54714321;Cebpb:chr1:54729146:54729939;Cebpb:chr1:54732956:54733549;Cebpb:chr1:54749266:54749985;Cebpb:chr1:54757293:54757747;Cebpb:chr1:54767023:54767247;Cebpb:chr1:54771319:54771890;Cebpb:chr1:54772275:54772499;Cebpb:chr1:54789213:54…	Cebpb:chr1:54642277:54642932;Cebpb:chr1:54681967:54682183;Cebpb:chr1:54695211:54695813;Cebpb:chr1:54709542:54709758;Cebpb:chr1:54711495:54712030;Cebpb:chr1:54713188:54713404;Cebpb:chr1:54713839:54714321;Cebpb:chr1:54729146:54729939;Cebpb:chr1:54732956:54733549;Cebpb:chr1:54749266:54749985;Cebpb:chr1:54757293:54757747;Cebpb:chr1:54767023:54767247;Cebpb:chr1:54771319:54771890;Cebpb:chr1:54772275:54…		Cebpb:D0:chr1:54729182:54729939;Cebpb:D0:chr1:54732956:54733493;Cebpb:D0:chr1:54757293:54757747;Cebpb:D0:chr1:54771319:54771890;Cebpb:D0:chr1:54789213:54790145;Cebpb:D0:chr1:54806101:54806754;Cebpb:D0:chr1:54826432:54827136;Cebpb:D0:chr1:54837653:54838272;Cebpb:D0:chr1:54846570:54847008;Cebpb:D0:chr1:54865268:54865565;Cebpb:D0:chr1:54867376:54867997;Cebpb:D0:chr1:54898715:54899048;Cebpb:D0:chr1:5…	Cebpb:D0:chr1:54642277:54642754;Cebpb:D0:chr1:54729182:54729939;Cebpb:D0:chr1:54732956:54733493;Cebpb:D0:chr1:54757293:54757747;Cebpb:D0:chr1:54771319:54771890;Cebpb:D0:chr1:54789213:54790145;Cebpb:D0:chr1:54806101:54806754;Cebpb:D0:chr1:54826432:54827136;Cebpb:D0:chr1:54837653:54838272;Cebpb:D0:chr1:54846570:54847008;Cebpb:D0:chr1:54865268:54865565;Cebpb:D0:chr1:54867376:54867997;Cebpb:D0:chr1:5…	STATIC	STATIC;STATIC;STATIC;STATIC;STATIC;STATIC;STATIC;STATIC;STATIC;STATIC;STATIC;STATIC;STATIC;STATIC;STATIC;STATIC;STATIC;STATIC	STATIC;STATIC;STATIC;STATIC;STATIC;STATIC;STATIC;STATIC;STATIC;STATIC;STATIC;STATIC;STATIC;STATIC;STATIC;STATIC;STATIC;STATIC
ENSMUSG00000029307	Dmp1	Low		2.45069	2.3892	-0.221783	-0.203423	-2.10016	-2.4959	-14.9152	-3.0871	3.8413	2.93824e-85	6.21438e-83	2	0.0140182	0.0410444	-4.90689	5.2523e-25	7.64926e-24		Zeb1-All:chr5:104207185:104207429;Zeb1-All:chr5:104210045:104210289	Zeb1-All:chr5:104194860:104195140;Zeb1-All:chr5:104201750:104201900;Zeb1-All:chr5:104207185:104207429;Zeb1-All:chr5:104210045:104210289;Zeb1-All:chr5:104214728:104214972						Cebpb:chr5:104216510:104216753					STATIC;STATIC	STATIC;STATIC;STATIC;STATIC;STATIC
ENSMUSG00000063564	Col23a1	3		-0.37299	-0.370326	2.14328	2.14295	-0.416965	-0.263258	1.15739	1.38053	-3.74933	3.32756e-85	6.9667e-83	-2.45082	8.27444e-39	3.24234e-37	-1.18723	5.1261e-13	3.8586e-12		Zeb1-All:chr11:51308429:51308725;Zeb1-All:chr11:51413939:51414235;Zeb1-All:chr11:51448362:51448606;Zeb1-All:chr11:51469450:51469800;Zeb1-All:chr11:51482188:51482800;Zeb1-All:chr11:51485050:51485500;Zeb1-All:chr11:51509150:51509557;Zeb1-All:chr11:51523156:51523467	Zeb1-All:chr11:51308429:51308725;Zeb1-All:chr11:51413939:51414235;Zeb1-All:chr11:51448362:51448606;Zeb1-All:chr11:51469450:51469800;Zeb1-All:chr11:51482188:51482800;Zeb1-All:chr11:51485050:51485500;Zeb1-All:chr11:51509150:51509557;Zeb1-All:chr11:51523156:51523467;Zeb1-All:chr11:51584400:51585400		Zeb1-D0:chr11:51308429:51308725;Zeb1-D0:chr11:51413939:51414235;Zeb1-D0:chr11:51469450:51469800;Zeb1-D0:chr11:51482350:51482800;Zeb1-D0:chr11:51509150:51509500	Zeb1-D0:chr11:51308429:51308725;Zeb1-D0:chr11:51413939:51414235;Zeb1-D0:chr11:51469450:51469800;Zeb1-D0:chr11:51482350:51482800;Zeb1-D0:chr11:51509150:51509500;Zeb1-D0:chr11:51584400:51585350		Cebpb:chr11:51291631:51291855;Cebpb:chr11:51329935:51330827;Cebpb:chr11:51342605:51342821;Cebpb:chr11:51352293:51352517;Cebpb:chr11:51418741:51418883;Cebpb:chr11:51448388:51448612;Cebpb:chr11:51464645:51464869;Cebpb:chr11:51469457:51469898;Cebpb:chr11:51476661:51476885;Cebpb:chr11:51481495:51482168;Cebpb:chr11:51482315:51482604;Cebpb:chr11:51485000:51485765;Cebpb:chr11:51509009:51509624;Cebpb:chr…	Cebpb:chr11:51291631:51291855;Cebpb:chr11:51329935:51330827;Cebpb:chr11:51342605:51342821;Cebpb:chr11:51352293:51352517;Cebpb:chr11:51418741:51418883;Cebpb:chr11:51448388:51448612;Cebpb:chr11:51464645:51464869;Cebpb:chr11:51469457:51469898;Cebpb:chr11:51476661:51476885;Cebpb:chr11:51481495:51482168;Cebpb:chr11:51482315:51482604;Cebpb:chr11:51485000:51485765;Cebpb:chr11:51509009:51509624;Cebpb:chr…		Cebpb:D0:chr11:51469457:51469898;Cebpb:D0:chr11:51485097:51485765;Cebpb:D0:chr11:51509009:51509624;Cebpb:D0:chr11:51523089:51523650	Cebpb:D0:chr11:51469457:51469898;Cebpb:D0:chr11:51485097:51485765;Cebpb:D0:chr11:51509009:51509624;Cebpb:D0:chr11:51523089:51523650		STATIC;STATIC;STATIC;STATIC;STATIC;STATIC;EARLY;STATIC	STATIC;STATIC;STATIC;STATIC;STATIC;STATIC;EARLY;STATIC;STATIC
ENSMUSG00000029798	Herc6	NA		3.24988	3.25319	2.13591	2.21781	2.42988	2.39381	0.948564	0.809889	1.50376	9.54583e-85	1.97856e-82	2.10156	1.46273e-124	4.25898e-122	-1.76679	6.70514e-87	4.91695e-85	Zeb1-All:chr6:57580900:57581343	Zeb1-All:chr6:57580900:57581343;Zeb1-All:chr6:57641714:57642100	Zeb1-All:chr6:57580900:57581343;Zeb1-All:chr6:57641714:57642100	Zeb1-D0:chr6:57580900:57581343	Zeb1-D0:chr6:57580900:57581343;Zeb1-D0:chr6:57641750:57642100	Zeb1-D0:chr6:57580900:57581343;Zeb1-D0:chr6:57641750:57642100	Cebpb:chr6:57580563:57581188	Cebpb:chr6:57580563:57581188;Cebpb:chr6:57583865:57584382	Cebpb:chr6:57580563:57581188;Cebpb:chr6:57583865:57584382;Cebpb:chr6:57674043:57674687	Cebpb:D0:chr6:57580563:57581158	Cebpb:D0:chr6:57580563:57581158	Cebpb:D0:chr6:57580563:57581158	STATIC	STATIC;STATIC	STATIC;STATIC
ENSMUSG00000025185	Loxl4	1		3.91915	3.88372	2.69804	2.73713	2.66743	2.43285	1.51718	1.65894	1.66751	1.22123e-84	2.50618e-82	1.31111	4.54945e-44	2.19758e-42	-1.55382	8.84607e-62	3.66259e-60								Cebpb:chr19:42601504:42602118	Cebpb:chr19:42601504:42602118
ENSMUSG00000026896	Ifih1	Low		3.00616	2.88008	1.62212	1.51981	2.09058	2.21743	-0.390018	0.0163177	1.88569	1.50736e-84	3.06304e-82	3.08352	5.16339e-143	2.30309e-140	-2.22239	4.24937e-69	2.0677e-67								Cebpb:chr2:62597306:62597796	Cebpb:chr2:62597306:62597796
ENSMUSG00000023411	Nfatc4	High		2.56812	2.63918	3.52125	3.47896	3.57785	3.49954	3.44217	3.488	-1.38914	1.05896e-83	2.13097e-81	0.11602	0.0878981	0.203209	-0.0718713	0.291382	0.504307	Zeb1-All:chr14:55824600:55825300	Zeb1-All:chr14:55824600:55825300;Zeb1-All:chr14:55828900:55829326	Zeb1-All:chr14:55814930:55815250;Zeb1-All:chr14:55822950:55824250;Zeb1-All:chr14:55824600:55825300;Zeb1-All:chr14:55828900:55829326	Zeb1-D0:chr14:55824850:55825300	Zeb1-D0:chr14:55824850:55825300	Zeb1-D0:chr14:55814930:55815250;Zeb1-D0:chr14:55823050:55823500;Zeb1-D0:chr14:55823550:55824250;Zeb1-D0:chr14:55824850:55825300		Cebpb:chr14:55827845:55828061	Cebpb:chr14:55822492:55823262;Cebpb:chr14:55827845:55828061			Cebpb:D0:chr14:55822506:55823194	STATIC	STATIC;STATIC	STATIC;STATIC;STATIC;STATIC
ENSMUSG00000000555	Itga5	2		4.94591	4.97935	4.21938	4.19647	4.46213	4.38872	4.32863	4.35932	1.17735	5.43948e-83	1.08408e-80	0.148346	0.0142565	0.0416547	0.22249	0.000250897	0.000857415	Zeb1-All:chr15:103366250:103366900	Zeb1-All:chr15:103347364:103347660;Zeb1-All:chr15:103358700:103358850;Zeb1-All:chr15:103365900:103366100;Zeb1-All:chr15:103366250:103366900	Zeb1-All:chr15:103347364:103347660;Zeb1-All:chr15:103358700:103358850;Zeb1-All:chr15:103365900:103366100;Zeb1-All:chr15:103366250:103366900	Zeb1-D0:chr15:103366250:103366650	Zeb1-D0:chr15:103347364:103347660;Zeb1-D0:chr15:103358700:103358850;Zeb1-D0:chr15:103365900:103366100;Zeb1-D0:chr15:103366250:103366650	Zeb1-D0:chr15:103347364:103347660;Zeb1-D0:chr15:103358700:103358850;Zeb1-D0:chr15:103365900:103366100;Zeb1-D0:chr15:103366250:103366650		Cebpb:chr15:103346300:103346550;Cebpb:chr15:103352793:103353414	Cebpb:chr15:103342363:103343018;Cebpb:chr15:103346300:103346550;Cebpb:chr15:103352793:103353414;Cebpb:chr15:103368007:103368638;Cebpb:chr15:103370275:103370876;Cebpb:chr15:103371213:103371715;Cebpb:chr15:103373073:103373289		Cebpb:D0:chr15:103352795:103353414	Cebpb:D0:chr15:103342403:103342960;Cebpb:D0:chr15:103352795:103353414;Cebpb:D0:chr15:103371213:103371708	STATIC	STATIC;STATIC;STATIC;STATIC	STATIC;STATIC;STATIC;STATIC
ENSMUSG00000029765	Plxna4	High		0.316596	0.252378	1.46191	1.46858	0.488381	0.563955	-0.0436316	-0.125277	-1.79099	1.01061e-82	1.99495e-80	0.729559	1.0835e-12	1.16246e-11	-2.12331	4.77654e-109	5.40632e-107		Zeb1-All:chr6:32167650:32168048;Zeb1-All:chr6:32387038:32387318;Zeb1-All:chr6:32388370:32388614;Zeb1-All:chr6:32397100:32397650;Zeb1-All:chr6:32409704:32409948;Zeb1-All:chr6:32417434:32417714;Zeb1-All:chr6:32420797:32421077;Zeb1-All:chr6:32423218:32423836;Zeb1-All:chr6:32547694:32547938;Zeb1-All:chr6:32587006:32587400	Zeb1-All:chr6:32167650:32168048;Zeb1-All:chr6:32387038:32387318;Zeb1-All:chr6:32388370:32388614;Zeb1-All:chr6:32397100:32397650;Zeb1-All:chr6:32409704:32409948;Zeb1-All:chr6:32417434:32417714;Zeb1-All:chr6:32420797:32421077;Zeb1-All:chr6:32423218:32423836;Zeb1-All:chr6:32547694:32547938;Zeb1-All:chr6:32587006:32587400		Zeb1-D0:chr6:32387100:32387250;Zeb1-D0:chr6:32397150:32397650;Zeb1-D0:chr6:32423540:32423836;Zeb1-D0:chr6:32587006:32587400	Zeb1-D0:chr6:32387100:32387250;Zeb1-D0:chr6:32397150:32397650;Zeb1-D0:chr6:32423540:32423836;Zeb1-D0:chr6:32587006:32587400		Cebpb:chr6:32166636:32167042;Cebpb:chr6:32167545:32168287;Cebpb:chr6:32179478:32180208;Cebpb:chr6:32241021:32241251;Cebpb:chr6:32265164:32265380;Cebpb:chr6:32307022:32307246;Cebpb:chr6:32340514:32340962;Cebpb:chr6:32372842:32373058;Cebpb:chr6:32387147:32387251;Cebpb:chr6:32388264:32388948;Cebpb:chr6:32392583:32392799;Cebpb:chr6:32397333:32397987;Cebpb:chr6:32409613:32410147;Cebpb:chr6:32417474:32…	Cebpb:chr6:32166636:32167042;Cebpb:chr6:32167545:32168287;Cebpb:chr6:32179478:32180208;Cebpb:chr6:32241021:32241251;Cebpb:chr6:32265164:32265380;Cebpb:chr6:32307022:32307246;Cebpb:chr6:32340514:32340962;Cebpb:chr6:32372842:32373058;Cebpb:chr6:32387147:32387251;Cebpb:chr6:32388264:32388948;Cebpb:chr6:32392583:32392799;Cebpb:chr6:32397333:32397987;Cebpb:chr6:32409613:32410147;Cebpb:chr6:32417474:32…		Cebpb:D0:chr6:32166636:32167042;Cebpb:D0:chr6:32167592:32168273;Cebpb:D0:chr6:32179621:32180208;Cebpb:D0:chr6:32340514:32340962;Cebpb:D0:chr6:32388264:32388948;Cebpb:D0:chr6:32397333:32397987;Cebpb:D0:chr6:32409613:32410147;Cebpb:D0:chr6:32423381:32424088	Cebpb:D0:chr6:32166636:32167042;Cebpb:D0:chr6:32167592:32168273;Cebpb:D0:chr6:32179621:32180208;Cebpb:D0:chr6:32340514:32340962;Cebpb:D0:chr6:32388264:32388948;Cebpb:D0:chr6:32397333:32397987;Cebpb:D0:chr6:32409613:32410147;Cebpb:D0:chr6:32423381:32424088		STATIC;STATIC;STATIC;STATIC;STATIC;STATIC;STATIC;STATIC;STATIC;STATIC	STATIC;STATIC;STATIC;STATIC;STATIC;STATIC;STATIC;STATIC;STATIC;STATIC
ENSMUSG00000030218	Mgp	NA		4.08614	4.02096	5.4955	5.48398	4.46125	4.53576	5.11693	5.17043	-2.15532	4.78744e-82	9.36125e-80	-0.964048	5.40449e-19	8.94943e-18	-0.491108	3.17231e-06	1.35856e-05	Zeb1-All:chr6:136875500:136876150	Zeb1-All:chr6:136875500:136876150	Zeb1-All:chr6:136875500:136876150	Zeb1-D0:chr6:136875500:136876150	Zeb1-D0:chr6:136875500:136876150	Zeb1-D0:chr6:136875500:136876150		Cebpb:chr6:136875080:136875184	Cebpb:chr6:136866894:136867110;Cebpb:chr6:136875080:136875184				STATIC	STATIC	STATIC
ENSMUSG00000022032	Scara5	5		3.48202	3.47972	4.33887	4.35787	5.30161	5.29167	5.50579	5.54643	-1.27295	3.70093e-81	7.16909e-79	-0.197482	0.00184521	0.00660762	1.59032	9.40702e-131	1.4955e-128		Zeb1-All:chr14:65682088:65682368;Zeb1-All:chr14:65691200:65691800;Zeb1-All:chr14:65694928:65695200;Zeb1-All:chr14:65700155:65700451;Zeb1-All:chr14:65703529:65703773;Zeb1-All:chr14:65724890:65725170;Zeb1-All:chr14:65739243:65739487;Zeb1-All:chr14:65746808:65747300;Zeb1-All:chr14:65750011:65750291	Zeb1-All:chr14:65656100:65656464;Zeb1-All:chr14:65659150:65659457;Zeb1-All:chr14:65682088:65682368;Zeb1-All:chr14:65691200:65691800;Zeb1-All:chr14:65694928:65695200;Zeb1-All:chr14:65700155:65700451;Zeb1-All:chr14:65703529:65703773;Zeb1-All:chr14:65724890:65725170;Zeb1-All:chr14:65739243:65739487;Zeb1-All:chr14:65746808:65747300;Zeb1-All:chr14:65750011:65750291		Zeb1-D0:chr14:65691200:65691800;Zeb1-D0:chr14:65700155:65700451;Zeb1-D0:chr14:65746950:65747300	Zeb1-D0:chr14:65656100:65656464;Zeb1-D0:chr14:65659150:65659457;Zeb1-D0:chr14:65691200:65691800;Zeb1-D0:chr14:65700155:65700451;Zeb1-D0:chr14:65746950:65747300	Cebpb:chr14:65665934:65666383	Cebpb:chr14:65682058:65682504;Cebpb:chr14:65685290:65685889;Cebpb:chr14:65686404:65686620;Cebpb:chr14:65691373:65691589;Cebpb:chr14:65692031:65692247;Cebpb:chr14:65696112:65696345;Cebpb:chr14:65697850:65698150;Cebpb:chr14:65699820:65700036;Cebpb:chr14:65704343:65704559;Cebpb:chr14:65710851:65711075;Cebpb:chr14:65711584:65712369;Cebpb:chr14:65715309:65715525;Cebpb:chr14:65718267:65718783;Cebpb:chr…	Cebpb:chr14:65665934:65666383;Cebpb:chr14:65682058:65682504;Cebpb:chr14:65685290:65685889;Cebpb:chr14:65686404:65686620;Cebpb:chr14:65691373:65691589;Cebpb:chr14:65692031:65692247;Cebpb:chr14:65696112:65696345;Cebpb:chr14:65697850:65698150;Cebpb:chr14:65699820:65700036;Cebpb:chr14:65704343:65704559;Cebpb:chr14:65710851:65711075;Cebpb:chr14:65711584:65712369;Cebpb:chr14:65715309:65715525;Cebpb:chr…		Cebpb:D0:chr14:65724098:65724585;Cebpb:D0:chr14:65726008:65726526;Cebpb:D0:chr14:65736010:65736792;Cebpb:D0:chr14:65746652:65747349;Cebpb:D0:chr14:65751916:65752430;Cebpb:D0:chr14:65761926:65762596	Cebpb:D0:chr14:65724098:65724585;Cebpb:D0:chr14:65726008:65726526;Cebpb:D0:chr14:65736010:65736792;Cebpb:D0:chr14:65746652:65747349;Cebpb:D0:chr14:65751916:65752430;Cebpb:D0:chr14:65761926:65762596		STATIC;STATIC;STATIC;STATIC;STATIC;STATIC;STATIC;STATIC;STATIC	STATIC;STATIC;STATIC;STATIC;STATIC;STATIC;STATIC;STATIC;STATIC;STATIC;STATIC
ENSMUSG00000037206	Islr	3		0.169151	0.0423186	2.57258	2.52074	0.334225	0.793524	0.195965	0.134683	-3.5794	1.76491e-80	3.38715e-78	0.356694	0.0904899	0.208282	-3.24422	1.20267e-70	6.06461e-69	Zeb1-All:chr9:58158528:58158808	Zeb1-All:chr9:58158528:58158808	Zeb1-All:chr9:58158528:58158808				Cebpb:chr9:58158352:58159016	Cebpb:chr9:58158352:58159016	Cebpb:chr9:58155170:58155394;Cebpb:chr9:58158352:58159016	Cebpb:D0:chr9:58158352:58159016	Cebpb:D0:chr9:58158352:58159016	Cebpb:D0:chr9:58158352:58159016	STATIC	STATIC	STATIC
ENSMUSG00000027379	Bub1	2		3.34171	3.31875	2.20393	2.31936	3.22777	3.15464	2.77084	2.7189	1.51319	2.76547e-80	5.2587e-78	0.597594	7.07458e-15	9.01042e-14	0.758574	7.81273e-21	9.29229e-20	Zeb1-All:chr2:127831633:127831913	Zeb1-All:chr2:127831633:127831913	Zeb1-All:chr2:127792147:127792650;Zeb1-All:chr2:127831633:127831913			Zeb1-D0:chr2:127792200:127792650							STATIC	STATIC	STATIC;STATIC
ENSMUSG00000039081	Zfp503	4		1.73193	1.64012	2.76744	2.68551	2.88859	2.92484	2.93861	2.92202	-1.59221	4.29794e-80	8.0985e-78	-0.059376	0.435415	0.715813	0.320634	2.73555e-05	0.000106011		Zeb1-All:chr14:21985600:21986150;Zeb1-All:chr14:21986300:21986550;Zeb1-All:chr14:21987450:21988050	Zeb1-All:chr14:21985600:21986150;Zeb1-All:chr14:21986300:21986550;Zeb1-All:chr14:21987450:21988050;Zeb1-All:chr14:21995696:21995992		Zeb1-D0:chr14:21985600:21986150;Zeb1-D0:chr14:21986300:21986550;Zeb1-D0:chr14:21987650:21988000	Zeb1-D0:chr14:21985600:21986150;Zeb1-D0:chr14:21986300:21986550;Zeb1-D0:chr14:21987650:21988000;Zeb1-D0:chr14:21995696:21995992			Cebpb:chr14:21999471:22000087					STATIC;STATIC;STATIC	STATIC;STATIC;STATIC;STATIC
ENSMUSG00000022687	Boc	3		2.65747	2.6441	3.82832	3.81875	4.02902	4.06705	3.94495	3.99224	-1.73559	5.79993e-80	1.08302e-77	0.116441	0.181756	0.367651	0.213507	0.0145686	0.0372334	Zeb1-All:chr16:44558250:44559050	Zeb1-All:chr16:44493947:44494191;Zeb1-All:chr16:44494398:44494807;Zeb1-All:chr16:44509942:44510186;Zeb1-All:chr16:44542170:44542550;Zeb1-All:chr16:44558250:44559050	Zeb1-All:chr16:44493947:44494191;Zeb1-All:chr16:44494398:44494807;Zeb1-All:chr16:44509942:44510186;Zeb1-All:chr16:44542170:44542550;Zeb1-All:chr16:44558250:44559050	Zeb1-D0:chr16:44558250:44558950	Zeb1-D0:chr16:44494398:44494694;Zeb1-D0:chr16:44542170:44542550;Zeb1-D0:chr16:44558250:44558950	Zeb1-D0:chr16:44494398:44494694;Zeb1-D0:chr16:44542170:44542550;Zeb1-D0:chr16:44558250:44558950		Cebpb:chr16:44493850:44494200;Cebpb:chr16:44509066:44509282;Cebpb:chr16:44509611:44509827;Cebpb:chr16:44510437:44510667;Cebpb:chr16:44526257:44526631;Cebpb:chr16:44535477:44536108;Cebpb:chr16:44538635:44539389;Cebpb:chr16:44539903:44540154	Cebpb:chr16:44480802:44481026;Cebpb:chr16:44493850:44494200;Cebpb:chr16:44509066:44509282;Cebpb:chr16:44509611:44509827;Cebpb:chr16:44510437:44510667;Cebpb:chr16:44526257:44526631;Cebpb:chr16:44535477:44536108;Cebpb:chr16:44538635:44539389;Cebpb:chr16:44539903:44540154;Cebpb:chr16:44563627:44563851				STATIC	STATIC;STATIC;STATIC;STATIC;STATIC	STATIC;STATIC;STATIC;STATIC;STATIC
ENSMUSG00000013089	Etv5	Low		3.06611	3.08717	1.88482	1.91129	2.20491	2.01839	1.44012	1.50318	1.64752	5.92338e-80	1.0962e-77	0.835146	4.20863e-19	6.99681e-18	-0.547916	7.7614e-09	4.28751e-08	Zeb1-All:chr16:22439250:22439800	Zeb1-All:chr16:22389027:22389323;Zeb1-All:chr16:22408224:22408520;Zeb1-All:chr16:22429037:22429333;Zeb1-All:chr16:22439250:22439800	Zeb1-All:chr16:22389027:22389323;Zeb1-All:chr16:22408224:22408520;Zeb1-All:chr16:22429037:22429333;Zeb1-All:chr16:22439250:22439800	Zeb1-D0:chr16:22439350:22439550	Zeb1-D0:chr16:22389027:22389323;Zeb1-D0:chr16:22408224:22408520;Zeb1-D0:chr16:22429037:22429333;Zeb1-D0:chr16:22439350:22439550	Zeb1-D0:chr16:22389027:22389323;Zeb1-D0:chr16:22408224:22408520;Zeb1-D0:chr16:22429037:22429333;Zeb1-D0:chr16:22439350:22439550		Cebpb:chr16:22434468:22434912	Cebpb:chr16:22434468:22434912				STATIC	STATIC;STATIC;STATIC;STATIC	STATIC;STATIC;STATIC;STATIC
ENSMUSG00000056758	Hmga2	1		5.46524	5.47307	3.52559	3.52336	5.15084	5.08356	3.47464	3.40153	2.7868	1.45523e-79	2.66926e-77	2.37181	7.24596e-60	5.42515e-58	-0.143264	0.304571	0.522125	Zeb1-All:chr10:120475950:120476650	Zeb1-All:chr10:120377555:120377851;Zeb1-All:chr10:120401766:120402062;Zeb1-All:chr10:120422007:120422550;Zeb1-All:chr10:120423050:120423200;Zeb1-All:chr10:120428500:120429200;Zeb1-All:chr10:120433292:120433729;Zeb1-All:chr10:120475950:120476650	Zeb1-All:chr10:120377555:120377851;Zeb1-All:chr10:120401766:120402062;Zeb1-All:chr10:120422007:120422550;Zeb1-All:chr10:120423050:120423200;Zeb1-All:chr10:120428500:120429200;Zeb1-All:chr10:120433292:120433729;Zeb1-All:chr10:120475950:120476650;Zeb1-All:chr10:120477550:120477850	Zeb1-D0:chr10:120475950:120476650	Zeb1-D0:chr10:120377555:120377851;Zeb1-D0:chr10:120401766:120402062;Zeb1-D0:chr10:120422050:120422550;Zeb1-D0:chr10:120423050:120423200;Zeb1-D0:chr10:120428500:120429200;Zeb1-D0:chr10:120433300:120433700;Zeb1-D0:chr10:120475950:120476650	Zeb1-D0:chr10:120377555:120377851;Zeb1-D0:chr10:120401766:120402062;Zeb1-D0:chr10:120422050:120422550;Zeb1-D0:chr10:120423050:120423200;Zeb1-D0:chr10:120428500:120429200;Zeb1-D0:chr10:120433300:120433700;Zeb1-D0:chr10:120475950:120476650;Zeb1-D0:chr10:120477550:120477850		Cebpb:chr10:120374942:120375158;Cebpb:chr10:120409470:120409951;Cebpb:chr10:120422015:120422491;Cebpb:chr10:120425627:120426196;Cebpb:chr10:120428407:120429599;Cebpb:chr10:120444479:120445083;Cebpb:chr10:120446197:120446660;Cebpb:chr10:120453932:120454374;Cebpb:chr10:120460999:120461782	Cebpb:chr10:120374942:120375158;Cebpb:chr10:120409470:120409951;Cebpb:chr10:120422015:120422491;Cebpb:chr10:120425627:120426196;Cebpb:chr10:120428407:120429599;Cebpb:chr10:120444479:120445083;Cebpb:chr10:120446197:120446660;Cebpb:chr10:120453932:120454374;Cebpb:chr10:120460999:120461782		Cebpb:D0:chr10:120428407:120429575;Cebpb:D0:chr10:120444479:120444992;Cebpb:D0:chr10:120446197:120446660	Cebpb:D0:chr10:120428407:120429575;Cebpb:D0:chr10:120444479:120444992;Cebpb:D0:chr10:120446197:120446660	STATIC	STATIC;STATIC;STATIC;STATIC;STATIC;STATIC;STATIC	STATIC;STATIC;STATIC;STATIC;STATIC;STATIC;STATIC;STATIC
ENSMUSG00000007872	Id3	3		3.13192	3.07279	4.09335	4.09254	5.10717	5.08473	4.50454	4.55734	-1.48711	2.67397e-79	4.8617e-77	0.827212	1.24143e-32	3.96727e-31	0.643324	2.82811e-19	3.10317e-18	Zeb1-All:chr4:136143500:136144400	Zeb1-All:chr4:136143500:136144400;Zeb1-All:chr4:136144450:136145050	Zeb1-All:chr4:136134650:136135050;Zeb1-All:chr4:136135310:136135554;Zeb1-All:chr4:136140297:136140684;Zeb1-All:chr4:136143500:136144400;Zeb1-All:chr4:136144450:136145050	Zeb1-D0:chr4:136143700:136144400	Zeb1-D0:chr4:136143700:136144400;Zeb1-D0:chr4:136144450:136145050	Zeb1-D0:chr4:136134650:136135050;Zeb1-D0:chr4:136140388:136140684;Zeb1-D0:chr4:136143700:136144400;Zeb1-D0:chr4:136144450:136145050	Cebpb:chr4:136142044:136143526	Cebpb:chr4:136142044:136143526	Cebpb:chr4:136134552:136134987;Cebpb:chr4:136135515:136135731;Cebpb:chr4:136139819:136140323;Cebpb:chr4:136142044:136143526;Cebpb:chr4:136146250:136146466			Cebpb:D0:chr4:136134552:136134987;Cebpb:D0:chr4:136142405:136142909	STATIC	STATIC;STATIC	STATIC;STATIC;STATIC;STATIC;STATIC
ENSMUSG00000052957	Gas1	3		4.45066	4.47743	5.23877	5.20014	5.08719	5.0899	5.06086	5.03603	-1.15767	3.12563e-79	5.63348e-77	0.112285	0.0628849	0.152778	-0.333877	3.09928e-08	1.62175e-07	Zeb1-All:chr13:60176850:60177950	Zeb1-All:chr13:60176000:60176300;Zeb1-All:chr13:60176850:60177950	Zeb1-All:chr13:60176000:60176300;Zeb1-All:chr13:60176850:60177950	Zeb1-D0:chr13:60176850:60177950	Zeb1-D0:chr13:60176000:60176300;Zeb1-D0:chr13:60176850:60177950	Zeb1-D0:chr13:60176000:60176300;Zeb1-D0:chr13:60176850:60177950			Cebpb:chr13:60170990:60171611;Cebpb:chr13:60172390:60172854;Cebpb:chr13:60178368:60178997			Cebpb:D0:chr13:60172390:60172854;Cebpb:D0:chr13:60178381:60178997	STATIC	STATIC;STATIC	STATIC;STATIC
ENSMUSG00000033209	Ttc28	NA		1.87177	2.12314	2.75452	2.77604	1.26968	1.36701	1.74719	1.74489	-1.37978	6.36864e-79	1.13796e-76	-0.70198	1.39269e-19	2.38727e-18	-1.45002	2.14427e-86	1.53459e-84	Zeb1-All:chr5:110879413:110880450	Zeb1-All:chr5:110879413:110880450;Zeb1-All:chr5:110978450:110978850;Zeb1-All:chr5:110980050:110980350;Zeb1-All:chr5:110980850:110981100;Zeb1-All:chr5:110990989:110991536;Zeb1-All:chr5:111010313:111010557;Zeb1-All:chr5:111011150:111011557;Zeb1-All:chr5:111032686:111032966;Zeb1-All:chr5:111033550:111033700;Zeb1-All:chr5:111048085:111048329;Zeb1-All:chr5:111049100:111049250;Zeb1-All:chr5:111059650:1…	Zeb1-All:chr5:110879413:110880450;Zeb1-All:chr5:110978450:110978850;Zeb1-All:chr5:110980050:110980350;Zeb1-All:chr5:110980850:110981100;Zeb1-All:chr5:110990989:110991536;Zeb1-All:chr5:111010313:111010557;Zeb1-All:chr5:111011150:111011557;Zeb1-All:chr5:111032686:111032966;Zeb1-All:chr5:111033550:111033700;Zeb1-All:chr5:111048085:111048329;Zeb1-All:chr5:111049100:111049250;Zeb1-All:chr5:111059650:1…	Zeb1-D0:chr5:110879413:110879750	Zeb1-D0:chr5:110978500:110978850;Zeb1-D0:chr5:110980050:110980350;Zeb1-D0:chr5:110980850:110981100;Zeb1-D0:chr5:111011150:111011550;Zeb1-D0:chr5:111033550:111033700;Zeb1-D0:chr5:111049100:111049250;Zeb1-D0:chr5:111121350:111122900;Zeb1-D0:chr5:111154610:111154906;Zeb1-D0:chr5:111205001:111205350;Zeb1-D0:chr5:111205800:111206050;Zeb1-D0:chr5:111247450:111248350	Zeb1-D0:chr5:110879413:110879750;Zeb1-D0:chr5:110978500:110978850;Zeb1-D0:chr5:110980050:110980350;Zeb1-D0:chr5:110980850:110981100;Zeb1-D0:chr5:111011150:111011550;Zeb1-D0:chr5:111033550:111033700;Zeb1-D0:chr5:111049100:111049250;Zeb1-D0:chr5:111121350:111122900;Zeb1-D0:chr5:111154610:111154906;Zeb1-D0:chr5:111205001:111205350;Zeb1-D0:chr5:111205800:111206050;Zeb1-D0:chr5:111247450:111248350		Cebpb:chr5:110898049:110898619;Cebpb:chr5:110898800:110899000;Cebpb:chr5:110923058:110923162;Cebpb:chr5:110924570:110925053;Cebpb:chr5:110949019:110949235;Cebpb:chr5:110978518:110978823;Cebpb:chr5:110980363:110981040;Cebpb:chr5:110985482:110985698;Cebpb:chr5:110991201:110991690;Cebpb:chr5:110999520:110999744;Cebpb:chr5:111010132:111010348;Cebpb:chr5:111011156:111011754;Cebpb:chr5:111012261:111012…	Cebpb:chr5:110898049:110898619;Cebpb:chr5:110898800:110899000;Cebpb:chr5:110923058:110923162;Cebpb:chr5:110924570:110925053;Cebpb:chr5:110949019:110949235;Cebpb:chr5:110978518:110978823;Cebpb:chr5:110980363:110981040;Cebpb:chr5:110985482:110985698;Cebpb:chr5:110991201:110991690;Cebpb:chr5:110999520:110999744;Cebpb:chr5:111010132:111010348;Cebpb:chr5:111011156:111011754;Cebpb:chr5:111012261:111012…		Cebpb:D0:chr5:110898066:110898598;Cebpb:D0:chr5:110978518:110978823;Cebpb:D0:chr5:110980541:110980838;Cebpb:D0:chr5:110991201:110991690;Cebpb:D0:chr5:111011156:111011701;Cebpb:D0:chr5:111055520:111056150;Cebpb:D0:chr5:111059448:111060045;Cebpb:D0:chr5:111071528:111072036;Cebpb:D0:chr5:111096540:111097202;Cebpb:D0:chr5:111115690:111116347;Cebpb:D0:chr5:111122333:111122856;Cebpb:D0:chr5:111161141:1…	Cebpb:D0:chr5:110898066:110898598;Cebpb:D0:chr5:110978518:110978823;Cebpb:D0:chr5:110980541:110980838;Cebpb:D0:chr5:110991201:110991690;Cebpb:D0:chr5:111011156:111011701;Cebpb:D0:chr5:111055520:111056150;Cebpb:D0:chr5:111059448:111060045;Cebpb:D0:chr5:111071528:111072036;Cebpb:D0:chr5:111096540:111097202;Cebpb:D0:chr5:111115690:111116347;Cebpb:D0:chr5:111122333:111122856;Cebpb:D0:chr5:111161141:1…	STATIC	STATIC;STATIC;STATIC;STATIC;STATIC;STATIC;STATIC;STATIC;STATIC;STATIC;STATIC;STATIC;STATIC;STATIC;STATIC;STATIC;STATIC;STATIC;STATIC	STATIC;STATIC;STATIC;STATIC;STATIC;STATIC;STATIC;STATIC;STATIC;STATIC;STATIC;STATIC;STATIC;STATIC;STATIC;STATIC;STATIC;STATIC;STATIC
ENSMUSG00000016995	Matn4	3		1.26993	1.39852	2.82632	2.85623	1.12212	1.38051	1.90893	2.00432	-2.2831	1.00821e-78	1.78609e-76	-1.13179	4.77909e-19	7.92634e-18	-1.21871	2.49335e-27	3.98821e-26			Zeb1-All:chr2:164383950:164384350;Zeb1-All:chr2:164385800:164386650;Zeb1-All:chr2:164407591:164408000			Zeb1-D0:chr2:164383950:164384350;Zeb1-D0:chr2:164386000:164386650;Zeb1-D0:chr2:164407686:164408000		Cebpb:chr2:164396199:164396415	Cebpb:chr2:164383986:164384601;Cebpb:chr2:164386057:164386644;Cebpb:chr2:164396199:164396415			Cebpb:D0:chr2:164383989:164384538;Cebpb:D0:chr2:164386057:164386644			STATIC;STATIC;STATIC
ENSMUSG00000040717	Il17rd	3		1.19339	1.20895	2.41261	2.47905	0.551255	0.540867	0.51185	0.334977	-1.88943	1.86733e-78	3.28002e-76	0.0106867	0.938332	1	-2.83292	1.26505e-153	2.60851e-151	Zeb1-All:chr14:27038918:27039700	Zeb1-All:chr14:27038918:27039700;Zeb1-All:chr14:27044950:27045350;Zeb1-All:chr14:27051400:27051869;Zeb1-All:chr14:27058515:27058811;Zeb1-All:chr14:27069600:27069850;Zeb1-All:chr14:27070389:27070669	Zeb1-All:chr14:27038918:27039700;Zeb1-All:chr14:27044950:27045350;Zeb1-All:chr14:27051400:27051869;Zeb1-All:chr14:27058515:27058811;Zeb1-All:chr14:27069600:27069850;Zeb1-All:chr14:27070389:27070669;Zeb1-All:chr14:27114600:27115250	Zeb1-D0:chr14:27038989:27039285	Zeb1-D0:chr14:27038989:27039285;Zeb1-D0:chr14:27044950:27045350;Zeb1-D0:chr14:27051400:27051869;Zeb1-D0:chr14:27058515:27058811;Zeb1-D0:chr14:27069600:27069850	Zeb1-D0:chr14:27038989:27039285;Zeb1-D0:chr14:27044950:27045350;Zeb1-D0:chr14:27051400:27051869;Zeb1-D0:chr14:27058515:27058811;Zeb1-D0:chr14:27069600:27069850;Zeb1-D0:chr14:27114850:27115250		Cebpb:chr14:27069333:27069780;Cebpb:chr14:27081946:27082162;Cebpb:chr14:27096841:27097065	Cebpb:chr14:27069333:27069780;Cebpb:chr14:27081946:27082162;Cebpb:chr14:27096841:27097065;Cebpb:chr14:27110483:27110880		Cebpb:D0:chr14:27069333:27069780	Cebpb:D0:chr14:27069333:27069780	STATIC	STATIC;STATIC;EARLY;STATIC;STATIC;STATIC	STATIC;STATIC;EARLY;STATIC;STATIC;STATIC;STATIC
ENSMUSG00000030315	Vgll4	6		3.50047	3.54788	4.36225	4.34877	3.77644	3.76534	4.20132	4.25826	-1.30712	1.93133e-78	3.36391e-76	-0.677655	4.32792e-23	8.80024e-22	-0.187203	0.00521431	0.0144463	Zeb1-All:chr6:114968650:114970150	Zeb1-All:chr6:114861179:114861450;Zeb1-All:chr6:114874700:114875650;Zeb1-All:chr6:114883255:114883499;Zeb1-All:chr6:114890600:114891250;Zeb1-All:chr6:114893950:114894100;Zeb1-All:chr6:114913309:114913553;Zeb1-All:chr6:114921600:114922100;Zeb1-All:chr6:114968650:114970150	Zeb1-All:chr6:114852650:114853200;Zeb1-All:chr6:114858070:114858550;Zeb1-All:chr6:114861179:114861450;Zeb1-All:chr6:114874700:114875650;Zeb1-All:chr6:114883255:114883499;Zeb1-All:chr6:114890600:114891250;Zeb1-All:chr6:114893950:114894100;Zeb1-All:chr6:114913309:114913553;Zeb1-All:chr6:114921600:114922100;Zeb1-All:chr6:114968650:114970150;Zeb1-All:chr6:114976850:114977200	Zeb1-D0:chr6:114968650:114970150	Zeb1-D0:chr6:114861200:114861450;Zeb1-D0:chr6:114874911:114875207;Zeb1-D0:chr6:114890600:114891200;Zeb1-D0:chr6:114893950:114894100;Zeb1-D0:chr6:114921650:114922100;Zeb1-D0:chr6:114968650:114970150	Zeb1-D0:chr6:114852828:114853042;Zeb1-D0:chr6:114861200:114861450;Zeb1-D0:chr6:114874911:114875207;Zeb1-D0:chr6:114890600:114891200;Zeb1-D0:chr6:114893950:114894100;Zeb1-D0:chr6:114921650:114922100;Zeb1-D0:chr6:114968650:114970150		Cebpb:chr6:114861053:114861567;Cebpb:chr6:114863386:114863946;Cebpb:chr6:114866055:114866271;Cebpb:chr6:114872167:114872433;Cebpb:chr6:114874754:114875321;Cebpb:chr6:114882875:114883546;Cebpb:chr6:114890046:114890491;Cebpb:chr6:114890605:114891291;Cebpb:chr6:114892138:114892763;Cebpb:chr6:114893737:114894579;Cebpb:chr6:114897150:114897400;Cebpb:chr6:114908312:114908528;Cebpb:chr6:114921767:114921…	Cebpb:chr6:114855699:114856300;Cebpb:chr6:114857739:114858503;Cebpb:chr6:114861053:114861567;Cebpb:chr6:114863386:114863946;Cebpb:chr6:114866055:114866271;Cebpb:chr6:114872167:114872433;Cebpb:chr6:114874754:114875321;Cebpb:chr6:114882875:114883546;Cebpb:chr6:114890046:114890491;Cebpb:chr6:114890605:114891291;Cebpb:chr6:114892138:114892763;Cebpb:chr6:114893737:114894579;Cebpb:chr6:114897150:114897…		Cebpb:D0:chr6:114874766:114875321;Cebpb:D0:chr6:114890605:114891287;Cebpb:D0:chr6:114893793:114894499;Cebpb:D0:chr6:114928152:114928706;Cebpb:D0:chr6:114930062:114930417	Cebpb:D0:chr6:114857847:114858431;Cebpb:D0:chr6:114874766:114875321;Cebpb:D0:chr6:114890605:114891287;Cebpb:D0:chr6:114893793:114894499;Cebpb:D0:chr6:114928152:114928706;Cebpb:D0:chr6:114930062:114930417;Cebpb:D0:chr6:114976649:114977374	STATIC	STATIC;STATIC;STATIC;STATIC;STATIC;STATIC;STATIC;STATIC	STATIC;LATE;STATIC;STATIC;STATIC;STATIC;STATIC;STATIC;STATIC;STATIC;STATIC
ENSMUSG00000043542	Fam164a	1		2.06556	1.9832	3.09155	3.12169	2.12262	2.04581	2.14267	2.13188	-1.64189	1.98731e-78	3.43258e-76	-0.188522	0.037943	0.0985062	-1.33066	3.51352e-54	1.22773e-52	Zeb1-All:chr3:7503256:7503700	Zeb1-All:chr3:7503256:7503700	Zeb1-All:chr3:7503256:7503700				Cebpb:chr3:7502534:7503312	Cebpb:chr3:7511241:7511632;Cebpb:chr3:7535056:7535606	Cebpb:chr3:7496383:7496499;Cebpb:chr3:7500600:7500800;Cebpb:chr3:7502534:7503312;Cebpb:chr3:7511241:7511632;Cebpb:chr3:7535056:7535606	Cebpb:D0:chr3:7502534:7503312	Cebpb:D0:chr3:7535056:7535606	Cebpb:D0:chr3:7502534:7503312;Cebpb:D0:chr3:7535056:7535606	STATIC	STATIC	STATIC
ENSMUSG00000030641	4632434I11Rik	2		2.8688	2.83157	1.21573	1.28884	2.80175	2.70687	1.57267	1.4692	2.34324	3.89559e-78	6.67305e-76	1.68721	2.26151e-44	1.10772e-42	0.549488	2.37363e-05	9.2537e-05	Zeb1-All:chr7:92874000:92875550	Zeb1-All:chr7:92874000:92875550	Zeb1-All:chr7:92874000:92875550	Zeb1-D0:chr7:92874400:92875550		Zeb1-D0:chr7:92874400:92875550							STATIC	STATIC	STATIC
ENSMUSG00000078606	Gm4070	NA		3.20188	3.17533	2.00921	2.08845	1.28557	1.70843	-2.02735	-2.29559	1.57944	7.00543e-78	1.19018e-75	4.72989	1.14118e-226	1.40728e-223	-5.6609	0	0
ENSMUSG00000053199	Arhgap20	3		1.62737	1.76882	2.56788	2.59291	2.10761	2.02635	1.16449	1.02214	-1.44423	1.57871e-77	2.66032e-75	1.28598	3.758e-55	2.47744e-53	-2.04779	1.88636e-141	3.35772e-139	Zeb1-All:chr9:51765036:51765316;Zeb1-All:chr9:51765600:51766050	Zeb1-All:chr9:51765600:51766050;Zeb1-All:chr9:51795000:51795650	Zeb1-All:chr9:51765036:51765316;Zeb1-All:chr9:51765600:51766050;Zeb1-All:chr9:51795000:51795650	Zeb1-D0:chr9:51765600:51766050	Zeb1-D0:chr9:51765600:51766050;Zeb1-D0:chr9:51795147:51795650	Zeb1-D0:chr9:51765600:51766050;Zeb1-D0:chr9:51795147:51795650		Cebpb:chr9:51788391:51789191;Cebpb:chr9:51799287:51799737;Cebpb:chr9:51814430:51814646	Cebpb:chr9:51788391:51789191;Cebpb:chr9:51799287:51799737;Cebpb:chr9:51814430:51814646		Cebpb:D0:chr9:51788391:51788991	Cebpb:D0:chr9:51788391:51788991	STATIC;STATIC	STATIC;STATIC	STATIC;STATIC;STATIC
ENSMUSG00000026365	Cfh	Low		2.23486	2.16065	3.38245	3.46406	4.67677	4.72633	4.45219	4.3635	-1.87369	1.94111e-77	3.24463e-75	0.439011	2.48035e-06	1.41607e-05	1.37438	6.63047e-47	1.95037e-45	Zeb1-All:chr1:140183300:140183700	Zeb1-All:chr1:140183300:140183700	Zeb1-All:chr1:140183300:140183700	Zeb1-D0:chr1:140183312:140183608	Zeb1-D0:chr1:140183312:140183608	Zeb1-D0:chr1:140183312:140183608							STATIC	STATIC	STATIC
ENSMUSG00000000957	Mmp14	3		5.31987	5.30056	6.18082	6.16098	4.94317	5.00301	5.05059	5.10921	-1.24465	3.53617e-77	5.86353e-75	-0.105319	0.114254	0.252234	-1.59227	1.51121e-122	2.15565e-120	Zeb1-All:chr14:54431300:54431950	Zeb1-All:chr14:54431300:54431950	Zeb1-All:chr14:54426550:54427200;Zeb1-All:chr14:54431300:54431950;Zeb1-All:chr14:54443226:54444200;Zeb1-All:chr14:54448894:54449190	Zeb1-D0:chr14:54431300:54431650	Zeb1-D0:chr14:54431300:54431650	Zeb1-D0:chr14:54426550:54427200;Zeb1-D0:chr14:54431300:54431650;Zeb1-D0:chr14:54443250:54444200;Zeb1-D0:chr14:54448894:54449190		Cebpb:chr14:54433995:54434835;Cebpb:chr14:54435117:54435568	Cebpb:chr14:54433995:54434835;Cebpb:chr14:54435117:54435568;Cebpb:chr14:54443492:54444172		Cebpb:D0:chr14:54433995:54434835	Cebpb:D0:chr14:54433995:54434835;Cebpb:D0:chr14:54443492:54444172	STATIC	STATIC	STATIC;STATIC;STATIC;STATIC
ENSMUSG00000068876	Cgn	Low		1.61371	1.54115	-0.793695	-0.933832	0.342235	0.235651	-3.84583	-2.7552	3.51075	3.67565e-77	6.04645e-75	4.73568	1.52362e-56	1.06471e-54	-3.07529	1.59351e-17	1.60089e-16	Zeb1-All:chr3:94786297:94786577	Zeb1-All:chr3:94781054:94781350;Zeb1-All:chr3:94786297:94786577	Zeb1-All:chr3:94781054:94781350;Zeb1-All:chr3:94786297:94786577		Zeb1-D0:chr3:94781054:94781350	Zeb1-D0:chr3:94781054:94781350		Cebpb:chr3:94761239:94761713	Cebpb:chr3:94761239:94761713				STATIC	STATIC;STATIC	STATIC;STATIC
ENSMUSG00000041112	Elmo1	High		1.77443	1.85671	2.86713	2.86057	2.48044	2.44831	2.68714	2.69836	-1.60404	8.78379e-77	1.43356e-74	-0.383348	2.84025e-06	1.60883e-05	-0.208982	0.00912679	0.0242442	Zeb1-All:chr13:20090447:20090800	Zeb1-All:chr13:20090447:20090800;Zeb1-All:chr13:20105269:20105716;Zeb1-All:chr13:20115350:20115900;Zeb1-All:chr13:20116838:20117150;Zeb1-All:chr13:20134090:20134511;Zeb1-All:chr13:20138331:20138575;Zeb1-All:chr13:20182241:20182521;Zeb1-All:chr13:20254364:20254729;Zeb1-All:chr13:20255500:20255700;Zeb1-All:chr13:20290500:20290862;Zeb1-All:chr13:20292285:20292600;Zeb1-All:chr13:20295734:20295978;Zeb…	Zeb1-All:chr13:20090447:20090800;Zeb1-All:chr13:20105269:20105716;Zeb1-All:chr13:20115350:20115900;Zeb1-All:chr13:20116838:20117150;Zeb1-All:chr13:20134090:20134511;Zeb1-All:chr13:20138331:20138575;Zeb1-All:chr13:20182241:20182521;Zeb1-All:chr13:20254364:20254729;Zeb1-All:chr13:20255500:20255700;Zeb1-All:chr13:20290500:20290862;Zeb1-All:chr13:20292285:20292600;Zeb1-All:chr13:20295734:20295978;Zeb…	Zeb1-D0:chr13:20090447:20090800	Zeb1-D0:chr13:20090447:20090800;Zeb1-D0:chr13:20105273:20105569;Zeb1-D0:chr13:20115600:20115900;Zeb1-D0:chr13:20116838:20117134;Zeb1-D0:chr13:20254364:20254660;Zeb1-D0:chr13:20255500:20255700;Zeb1-D0:chr13:20290522:20290818;Zeb1-D0:chr13:20480850:20481350;Zeb1-D0:chr13:20523026:20523322	Zeb1-D0:chr13:20090447:20090800;Zeb1-D0:chr13:20105273:20105569;Zeb1-D0:chr13:20115600:20115900;Zeb1-D0:chr13:20116838:20117134;Zeb1-D0:chr13:20254364:20254660;Zeb1-D0:chr13:20255500:20255700;Zeb1-D0:chr13:20290522:20290818;Zeb1-D0:chr13:20480850:20481350;Zeb1-D0:chr13:20523026:20523322		Cebpb:chr13:20105288:20105512;Cebpb:chr13:20115436:20116204;Cebpb:chr13:20116626:20117482;Cebpb:chr13:20133822:20134506;Cebpb:chr13:20138294:20138771;Cebpb:chr13:20180069:20180285;Cebpb:chr13:20231975:20232779;Cebpb:chr13:20242245:20242469;Cebpb:chr13:20290250:20291014;Cebpb:chr13:20292165:20292756;Cebpb:chr13:20349651:20350248;Cebpb:chr13:20386680:20387267;Cebpb:chr13:20437801:20438343;Cebpb:chr…	Cebpb:chr13:20105288:20105512;Cebpb:chr13:20115436:20116204;Cebpb:chr13:20116626:20117482;Cebpb:chr13:20133822:20134506;Cebpb:chr13:20138294:20138771;Cebpb:chr13:20180069:20180285;Cebpb:chr13:20231975:20232779;Cebpb:chr13:20242245:20242469;Cebpb:chr13:20290250:20291014;Cebpb:chr13:20292165:20292756;Cebpb:chr13:20349651:20350248;Cebpb:chr13:20386680:20387267;Cebpb:chr13:20437801:20438343;Cebpb:chr…		Cebpb:D0:chr13:20115455:20116204;Cebpb:D0:chr13:20116626:20117482;Cebpb:D0:chr13:20133876:20134506;Cebpb:D0:chr13:20232226:20232779;Cebpb:D0:chr13:20290250:20291014;Cebpb:D0:chr13:20292309:20292747	Cebpb:D0:chr13:20115455:20116204;Cebpb:D0:chr13:20116626:20117482;Cebpb:D0:chr13:20133876:20134506;Cebpb:D0:chr13:20232226:20232779;Cebpb:D0:chr13:20290250:20291014;Cebpb:D0:chr13:20292309:20292747	STATIC	STATIC;STATIC;STATIC;STATIC;STATIC;STATIC;STATIC;STATIC;STATIC;STATIC;STATIC;STATIC;STATIC;STATIC;STATIC;STATIC;STATIC	STATIC;STATIC;STATIC;STATIC;STATIC;STATIC;STATIC;STATIC;STATIC;STATIC;STATIC;STATIC;STATIC;STATIC;STATIC;STATIC;STATIC
ENSMUSG00000038267	Slc22a23	7		1.78406	1.76271	0.106859	0.221616	0.929941	0.6122	-0.507217	-0.712339	2.37158	1.65817e-76	2.68506e-74	1.69257	6.31928e-30	1.77584e-28	-0.767248	2.17175e-06	9.50384e-06	Zeb1-All:chr13:34345116:34345396	Zeb1-All:chr13:34345116:34345396	Zeb1-All:chr13:34345116:34345396					Cebpb:chr13:34228238:34228793;Cebpb:chr13:34234456:34234672;Cebpb:chr13:34272170:34272663;Cebpb:chr13:34281129:34281681;Cebpb:chr13:34290238:34290849;Cebpb:chr13:34298663:34298879;Cebpb:chr13:34316366:34317047;Cebpb:chr13:34327181:34327397;Cebpb:chr13:34332834:34333050;Cebpb:chr13:34337040:34337534	Cebpb:chr13:34228238:34228793;Cebpb:chr13:34234456:34234672;Cebpb:chr13:34272170:34272663;Cebpb:chr13:34281129:34281681;Cebpb:chr13:34290238:34290849;Cebpb:chr13:34298663:34298879;Cebpb:chr13:34316366:34317047;Cebpb:chr13:34327181:34327397;Cebpb:chr13:34332834:34333050;Cebpb:chr13:34337040:34337534;Cebpb:chr13:34348528:34348861		Cebpb:D0:chr13:34316430:34316970	Cebpb:D0:chr13:34316430:34316970	STATIC	STATIC	STATIC
ENSMUSG00000021143	Pacs2	High		2.18225	2.24352	3.09709	3.11806	1.85334	1.91062	2.12858	2.11405	-1.36821	1.87823e-76	3.01784e-74	-0.425159	5.58585e-08	3.83815e-07	-1.40067	9.33262e-80	5.83667e-78	Zeb1-All:chr12:113013950:113014300;Zeb1-All:chr12:113014800:113015150	Zeb1-All:chr12:113014800:113015150;Zeb1-All:chr12:113023085:113023381	Zeb1-All:chr12:113012150:113012350;Zeb1-All:chr12:113013950:113014300;Zeb1-All:chr12:113014800:113015150;Zeb1-All:chr12:113023085:113023381	Zeb1-D0:chr12:113013950:113014300;Zeb1-D0:chr12:113014800:113015150	Zeb1-D0:chr12:113014800:113015150;Zeb1-D0:chr12:113023085:113023381	Zeb1-D0:chr12:113013950:113014300;Zeb1-D0:chr12:113014800:113015150;Zeb1-D0:chr12:113023085:113023381		Cebpb:chr12:113023141:113023357;Cebpb:chr12:113056288:113056504	Cebpb:chr12:113023141:113023357;Cebpb:chr12:113056288:113056504;Cebpb:chr12:113075197:113075421				STATIC;STATIC	STATIC;STATIC	STATIC;STATIC;STATIC;STATIC
ENSMUSG00000020866	Cacna1g	3		2.34467	2.078	3.54546	3.55683	2.0637	2.45447	3.35071	3.35199	-1.84483	3.12242e-76	4.97834e-74	-1.48319	3.86367e-51	2.26885e-49	-0.109792	0.248889	0.444009	Zeb1-All:chr11:94474089:94474600	Zeb1-All:chr11:94428116:94428738;Zeb1-All:chr11:94430900:94431050;Zeb1-All:chr11:94469584:94470000;Zeb1-All:chr11:94470250:94470850;Zeb1-All:chr11:94472650:94472850;Zeb1-All:chr11:94472950:94473400;Zeb1-All:chr11:94474089:94474600	Zeb1-All:chr11:94428116:94428738;Zeb1-All:chr11:94430900:94431050;Zeb1-All:chr11:94469584:94470000;Zeb1-All:chr11:94470250:94470850;Zeb1-All:chr11:94472650:94472850;Zeb1-All:chr11:94472950:94473400;Zeb1-All:chr11:94474089:94474600	Zeb1-D0:chr11:94474300:94474600	Zeb1-D0:chr11:94428442:94428738;Zeb1-D0:chr11:94430900:94431050;Zeb1-D0:chr11:94469650:94470000;Zeb1-D0:chr11:94470650:94470850;Zeb1-D0:chr11:94472650:94472850;Zeb1-D0:chr11:94472950:94473400	Zeb1-D0:chr11:94428442:94428738;Zeb1-D0:chr11:94430900:94431050;Zeb1-D0:chr11:94469650:94470000;Zeb1-D0:chr11:94470650:94470850;Zeb1-D0:chr11:94472650:94472850;Zeb1-D0:chr11:94472950:94473400;Zeb1-D0:chr11:94474300:94474600		Cebpb:chr11:94426564:94427143;Cebpb:chr11:94447664:94447880;Cebpb:chr11:94470435:94470928	Cebpb:chr11:94400988:94401716;Cebpb:chr11:94426564:94427143;Cebpb:chr11:94447664:94447880;Cebpb:chr11:94470435:94470928;Cebpb:chr11:94475940:94476156		Cebpb:D0:chr11:94470435:94470928	Cebpb:D0:chr11:94470435:94470928	STATIC	STATIC;STATIC;STATIC;STATIC;STATIC;STATIC;STATIC	STATIC;STATIC;STATIC;STATIC;STATIC;STATIC;STATIC
ENSMUSG00000049225	Pdp1	NA		2.76088	2.8147	3.59404	3.67698	4.22955	4.22099	3.7493	3.71149	-1.36311	3.78717e-76	5.99212e-74	0.772044	1.26115e-29	3.48795e-28	0.13056	0.0598517	0.13179	Zeb1-All:chr4:11965550:11967000	Zeb1-All:chr4:11965550:11967000	Zeb1-All:chr4:11965550:11967000;Zeb1-All:chr4:11968641:11969000;Zeb1-All:chr4:11972550:11972950	Zeb1-D0:chr4:11966550:11967000	Zeb1-D0:chr4:11965550:11965800	Zeb1-D0:chr4:11965550:11965800;Zeb1-D0:chr4:11966550:11967000;Zeb1-D0:chr4:11972550:11972860		Cebpb:chr4:11964701:11964917	Cebpb:chr4:11964701:11964917;Cebpb:chr4:11968389:11969181;Cebpb:chr4:11972441:11973135;Cebpb:chr4:11974407:11974824			Cebpb:D0:chr4:11968389:11969181;Cebpb:D0:chr4:11972537:11973135;Cebpb:D0:chr4:11974407:11974824	STATIC	STATIC	STATIC;STATIC;STATIC
ENSMUSG00000022952	Runx1	1		2.19327	2.19236	1.01198	0.995055	1.08676	1.13807	0.906463	0.853031	1.68837	6.907e-76	1.08456e-73	0.192645	0.0500687	0.12539	-0.0584597	0.562036	0.822704		Zeb1-All:chr16:92612530:92612938;Zeb1-All:chr16:92631374:92631588;Zeb1-All:chr16:92653800:92654300;Zeb1-All:chr16:92654500:92654900;Zeb1-All:chr16:92696700:92697000;Zeb1-All:chr16:92697201:92697445;Zeb1-All:chr16:92698750:92698950;Zeb1-All:chr16:92710244:92710540;Zeb1-All:chr16:92715581:92715825;Zeb1-All:chr16:92823526:92823770	Zeb1-All:chr16:92612530:92612938;Zeb1-All:chr16:92631374:92631588;Zeb1-All:chr16:92653800:92654300;Zeb1-All:chr16:92654500:92654900;Zeb1-All:chr16:92696700:92697000;Zeb1-All:chr16:92697201:92697445;Zeb1-All:chr16:92698750:92698950;Zeb1-All:chr16:92710244:92710540;Zeb1-All:chr16:92715581:92715825;Zeb1-All:chr16:92823526:92823770;Zeb1-All:chr16:92828012:92828308;Zeb1-All:chr16:92828405:92828677		Zeb1-D0:chr16:92631374:92631588;Zeb1-D0:chr16:92653800:92654300;Zeb1-D0:chr16:92654500:92654900;Zeb1-D0:chr16:92696700:92697000;Zeb1-D0:chr16:92698750:92698950;Zeb1-D0:chr16:92710244:92710540	Zeb1-D0:chr16:92631374:92631588;Zeb1-D0:chr16:92653800:92654300;Zeb1-D0:chr16:92654500:92654900;Zeb1-D0:chr16:92696700:92697000;Zeb1-D0:chr16:92698750:92698950;Zeb1-D0:chr16:92710244:92710540;Zeb1-D0:chr16:92828012:92828308		Cebpb:chr16:92607471:92607892;Cebpb:chr16:92608150:92609085;Cebpb:chr16:92609407:92610184;Cebpb:chr16:92612323:92613054;Cebpb:chr16:92615216:92615483;Cebpb:chr16:92620617:92621721;Cebpb:chr16:92629897:92630113;Cebpb:chr16:92640997:92641213;Cebpb:chr16:92648318:92648659;Cebpb:chr16:92653987:92654203;Cebpb:chr16:92654603:92654819;Cebpb:chr16:92696471:92696864;Cebpb:chr16:92698165:92698389;Cebpb:chr…	Cebpb:chr16:92591888:92592112;Cebpb:chr16:92597561:92598111;Cebpb:chr16:92607471:92607892;Cebpb:chr16:92608150:92609085;Cebpb:chr16:92609407:92610184;Cebpb:chr16:92612323:92613054;Cebpb:chr16:92615216:92615483;Cebpb:chr16:92620617:92621721;Cebpb:chr16:92629897:92630113;Cebpb:chr16:92640997:92641213;Cebpb:chr16:92648318:92648659;Cebpb:chr16:92653987:92654203;Cebpb:chr16:92654603:92654819;Cebpb:chr…		Cebpb:D0:chr16:92608208:92609085;Cebpb:D0:chr16:92609418:92610080;Cebpb:D0:chr16:92612441:92612928;Cebpb:D0:chr16:92743983:92744527;Cebpb:D0:chr16:92824707:92825163	Cebpb:D0:chr16:92608208:92609085;Cebpb:D0:chr16:92609418:92610080;Cebpb:D0:chr16:92612441:92612928;Cebpb:D0:chr16:92743983:92744527;Cebpb:D0:chr16:92824707:92825163		LATE;STATIC;STATIC;STATIC;STATIC;STATIC;STATIC;STATIC;STATIC;STATIC	LATE;STATIC;STATIC;STATIC;STATIC;STATIC;STATIC;STATIC;STATIC;STATIC;STATIC;STATIC
ENSMUSG00000032294	Pkm	NA		7.0032	7.0075	6.5441	6.47454	6.89723	6.80834	6.93174	7.00808	1.16655	7.79094e-76	1.21416e-73	-0.0655688	0.294117	0.538222	0.524805	5.76665e-17	5.6015e-16	Zeb1-All:chr9:59655900:59657550	Zeb1-All:chr9:59655900:59657550	Zeb1-All:chr9:59653442:59653800;Zeb1-All:chr9:59655900:59657550;Zeb1-All:chr9:59687419:59687786	Zeb1-D0:chr9:59655900:59656900	Zeb1-D0:chr9:59655900:59656900;Zeb1-D0:chr9:59657150:59657550	Zeb1-D0:chr9:59653449:59653800;Zeb1-D0:chr9:59655900:59656900;Zeb1-D0:chr9:59657150:59657550;Zeb1-D0:chr9:59687419:59687715	Cebpb:chr9:59655439:59655945	Cebpb:chr9:59657074:59657549;Cebpb:chr9:59659049:59660049;Cebpb:chr9:59661995:59662621	Cebpb:chr9:59653259:59653911;Cebpb:chr9:59655439:59655945;Cebpb:chr9:59657074:59657549;Cebpb:chr9:59659049:59660049;Cebpb:chr9:59661995:59662621;Cebpb:chr9:59681663:59681879;Cebpb:chr9:59687298:59688021		Cebpb:D0:chr9:59659163:59660049	Cebpb:D0:chr9:59659163:59660049	STATIC	STATIC	STATIC;STATIC;STATIC
ENSMUSG00000036856	Wnt4	5		-1.0785	-0.723591	1.27925	1.30023	2.27478	2.31009	2.86696	2.94378	-3.19003	8.80176e-76	1.36145e-73	-0.94332	3.54565e-16	4.89665e-15	2.41285	1.20121e-83	8.14867e-82		Zeb1-All:chr4:137282950:137283700;Zeb1-All:chr4:137287250:137287650;Zeb1-All:chr4:137287750:137288100	Zeb1-All:chr4:137282950:137283700;Zeb1-All:chr4:137287250:137287650;Zeb1-All:chr4:137287750:137288100		Zeb1-D0:chr4:137287250:137287650;Zeb1-D0:chr4:137287750:137288100	Zeb1-D0:chr4:137287250:137287650;Zeb1-D0:chr4:137287750:137288100		Cebpb:chr4:137281640:137282257;Cebpb:chr4:137282396:137283051	Cebpb:chr4:137281640:137282257;Cebpb:chr4:137282396:137283051		Cebpb:D0:chr4:137282396:137283051	Cebpb:D0:chr4:137282396:137283051		STATIC;STATIC;STATIC	STATIC;STATIC;STATIC
ENSMUSG00000028369	Svep1	3		1.69491	1.63053	3.2872	3.2808	2.24055	2.55293	2.51539	2.23236	-2.36609	1.55522e-75	2.38778e-73	0.0483908	0.693849	0.953985	-1.27724	4.98513e-25	7.27034e-24	Zeb1-All:chr4:58205850:58207065	Zeb1-All:chr4:58079723:58079967;Zeb1-All:chr4:58133619:58134072;Zeb1-All:chr4:58149200:58149600;Zeb1-All:chr4:58150350:58150685;Zeb1-All:chr4:58168447:58168808;Zeb1-All:chr4:58184851:58185123;Zeb1-All:chr4:58189347:58189692;Zeb1-All:chr4:58200885:58201129;Zeb1-All:chr4:58205850:58207065	Zeb1-All:chr4:58032770:58033042;Zeb1-All:chr4:58079723:58079967;Zeb1-All:chr4:58133619:58134072;Zeb1-All:chr4:58149200:58149600;Zeb1-All:chr4:58150350:58150685;Zeb1-All:chr4:58168447:58168808;Zeb1-All:chr4:58184851:58185123;Zeb1-All:chr4:58189347:58189692;Zeb1-All:chr4:58200885:58201129;Zeb1-All:chr4:58205850:58207065;Zeb1-All:chr4:58215280:58215591	Zeb1-D0:chr4:58205850:58207050	Zeb1-D0:chr4:58150400:58150550;Zeb1-D0:chr4:58189347:58189643;Zeb1-D0:chr4:58205850:58207050	Zeb1-D0:chr4:58150400:58150550;Zeb1-D0:chr4:58189347:58189643;Zeb1-D0:chr4:58205850:58207050	Cebpb:chr4:58206588:58207015	Cebpb:chr4:58046195:58046718;Cebpb:chr4:58055489:58055924;Cebpb:chr4:58086762:58087226;Cebpb:chr4:58119440:58119876;Cebpb:chr4:58133711:58134022;Cebpb:chr4:58148522:58148980;Cebpb:chr4:58149008:58149789;Cebpb:chr4:58150029:58150690;Cebpb:chr4:58168220:58169032;Cebpb:chr4:58184644:58185831;Cebpb:chr4:58189184:58189400;Cebpb:chr4:58206588:58207015	Cebpb:chr4:58035303:58035407;Cebpb:chr4:58037049:58037265;Cebpb:chr4:58046195:58046718;Cebpb:chr4:58055489:58055924;Cebpb:chr4:58086762:58087226;Cebpb:chr4:58119440:58119876;Cebpb:chr4:58133711:58134022;Cebpb:chr4:58148522:58148980;Cebpb:chr4:58149008:58149789;Cebpb:chr4:58150029:58150690;Cebpb:chr4:58168220:58169032;Cebpb:chr4:58184644:58185831;Cebpb:chr4:58189184:58189400;Cebpb:chr4:58206588:58…	Cebpb:D0:chr4:58206588:58207015	Cebpb:D0:chr4:58046195:58046718;Cebpb:D0:chr4:58086821:58087124;Cebpb:D0:chr4:58133711:58133981;Cebpb:D0:chr4:58148539:58148884;Cebpb:D0:chr4:58149023:58149741;Cebpb:D0:chr4:58150029:58150690;Cebpb:D0:chr4:58168220:58169032;Cebpb:D0:chr4:58184644:58185831;Cebpb:D0:chr4:58206588:58207015	Cebpb:D0:chr4:58046195:58046718;Cebpb:D0:chr4:58086821:58087124;Cebpb:D0:chr4:58133711:58133981;Cebpb:D0:chr4:58148539:58148884;Cebpb:D0:chr4:58149023:58149741;Cebpb:D0:chr4:58150029:58150690;Cebpb:D0:chr4:58168220:58169032;Cebpb:D0:chr4:58184644:58185831;Cebpb:D0:chr4:58206588:58207015	STATIC	STATIC;STATIC;LATE;STATIC;STATIC;STATIC;STATIC;STATIC;STATIC	STATIC;STATIC;STATIC;LATE;STATIC;STATIC;STATIC;STATIC;STATIC;STATIC;STATIC
ENSMUSG00000031523	Dlc1	7		2.17316	2.22144	3.0311	3.03797	2.62929	2.62442	3.31052	3.32078	-1.33863	3.01461e-75	4.5944e-73	-0.972089	3.08721e-44	1.50512e-42	0.484003	1.58216e-12	1.1525e-11		Zeb1-All:chr8:36603506:36603750;Zeb1-All:chr8:36611550:36612000;Zeb1-All:chr8:36613450:36614050;Zeb1-All:chr8:36618188:36618432;Zeb1-All:chr8:36660449:36660693;Zeb1-All:chr8:36696027:36696551;Zeb1-All:chr8:36727530:36727826;Zeb1-All:chr8:36732500:36733100;Zeb1-All:chr8:36797176:36797420;Zeb1-All:chr8:36816138:36816421;Zeb1-All:chr8:36820500:36821000;Zeb1-All:chr8:36838246:36838490;Zeb1-All:chr8:3…	Zeb1-All:chr8:36603506:36603750;Zeb1-All:chr8:36611550:36612000;Zeb1-All:chr8:36613450:36614050;Zeb1-All:chr8:36618188:36618432;Zeb1-All:chr8:36660449:36660693;Zeb1-All:chr8:36696027:36696551;Zeb1-All:chr8:36727530:36727826;Zeb1-All:chr8:36732500:36733100;Zeb1-All:chr8:36797176:36797420;Zeb1-All:chr8:36816138:36816421;Zeb1-All:chr8:36820500:36821000;Zeb1-All:chr8:36838246:36838490;Zeb1-All:chr8:3…		Zeb1-D0:chr8:36613450:36614050;Zeb1-D0:chr8:36696255:36696551;Zeb1-D0:chr8:36727530:36727826;Zeb1-D0:chr8:36732500:36733100;Zeb1-D0:chr8:36820600:36820944;Zeb1-D0:chr8:36925225:36925521	Zeb1-D0:chr8:36613450:36614050;Zeb1-D0:chr8:36696255:36696551;Zeb1-D0:chr8:36727530:36727826;Zeb1-D0:chr8:36732500:36733100;Zeb1-D0:chr8:36820600:36820944;Zeb1-D0:chr8:36925225:36925521	Cebpb:chr8:36953255:36953479	Cebpb:chr8:36610726:36611425;Cebpb:chr8:36611528:36612310;Cebpb:chr8:36618008:36618539;Cebpb:chr8:36626632:36627034;Cebpb:chr8:36658994:36659377;Cebpb:chr8:36660265:36660795;Cebpb:chr8:36660964:36661547;Cebpb:chr8:36665230:36665684;Cebpb:chr8:36675274:36675802;Cebpb:chr8:36685316:36685907;Cebpb:chr8:36691355:36691835;Cebpb:chr8:36696051:36696279;Cebpb:chr8:36704322:36705117;Cebpb:chr8:36709175:36…	Cebpb:chr8:36565839:36566346;Cebpb:chr8:36610726:36611425;Cebpb:chr8:36611528:36612310;Cebpb:chr8:36618008:36618539;Cebpb:chr8:36626632:36627034;Cebpb:chr8:36658994:36659377;Cebpb:chr8:36660265:36660795;Cebpb:chr8:36660964:36661547;Cebpb:chr8:36665230:36665684;Cebpb:chr8:36675274:36675802;Cebpb:chr8:36685316:36685907;Cebpb:chr8:36691355:36691835;Cebpb:chr8:36696051:36696279;Cebpb:chr8:36704322:36…		Cebpb:D0:chr8:36610774:36611152;Cebpb:D0:chr8:36611528:36612310;Cebpb:D0:chr8:36660984:36661475;Cebpb:D0:chr8:36665230:36665684;Cebpb:D0:chr8:36675274:36675802;Cebpb:D0:chr8:36685316:36685907;Cebpb:D0:chr8:36691355:36691835;Cebpb:D0:chr8:36704428:36705089;Cebpb:D0:chr8:36745732:36746268;Cebpb:D0:chr8:36777808:36778251;Cebpb:D0:chr8:36797101:36797622;Cebpb:D0:chr8:36815981:36816594;Cebpb:D0:chr8:3…	Cebpb:D0:chr8:36565839:36566346;Cebpb:D0:chr8:36610774:36611152;Cebpb:D0:chr8:36611528:36612310;Cebpb:D0:chr8:36660984:36661475;Cebpb:D0:chr8:36665230:36665684;Cebpb:D0:chr8:36675274:36675802;Cebpb:D0:chr8:36685316:36685907;Cebpb:D0:chr8:36691355:36691835;Cebpb:D0:chr8:36704428:36705089;Cebpb:D0:chr8:36745732:36746268;Cebpb:D0:chr8:36777808:36778251;Cebpb:D0:chr8:36797101:36797622;Cebpb:D0:chr8:3…		STATIC;STATIC;STATIC;STATIC;STATIC;STATIC;STATIC;STATIC;STATIC;LATE;LATE;STATIC;STATIC;STATIC;STATIC	STATIC;STATIC;STATIC;STATIC;STATIC;STATIC;STATIC;STATIC;STATIC;LATE;LATE;STATIC;STATIC;STATIC;STATIC;STATIC
ENSMUSG00000001131	Timp1	1		5.53587	5.57333	4.48456	4.47647	4.55966	4.49836	4.03267	3.99323	1.51393	5.38737e-75	8.15065e-73	0.70031	2.08602e-16	2.93499e-15	-0.625542	2.31917e-13	1.79484e-12	Zeb1-All:chrX:20869967:20870405	Zeb1-All:chrX:20869967:20870405	Zeb1-All:chrX:20869967:20870405	Zeb1-D0:chrX:20870109:20870405	Zeb1-D0:chrX:20870109:20870405	Zeb1-D0:chrX:20870109:20870405			Cebpb:chrX:20867969:20868697;Cebpb:chrX:20880576:20881111				STATIC	STATIC	STATIC
ENSMUSG00000057098	Ebf1	4		1.57952	1.58855	2.82381	2.86698	2.16057	2.2589	2.53145	2.60398	-1.87267	1.28037e-74	1.92306e-72	-0.535541	4.40474e-08	3.06267e-07	-0.339878	0.000393834	0.00130418	Zeb1-All:chr11:44616900:44617447	Zeb1-All:chr11:44616900:44617447;Zeb1-All:chr11:44618250:44618500;Zeb1-All:chr11:44619350:44619600;Zeb1-All:chr11:44658198:44658442;Zeb1-All:chr11:44665750:44666100;Zeb1-All:chr11:44666808:44667088;Zeb1-All:chr11:44810150:44810600;Zeb1-All:chr11:44835200:44835650;Zeb1-All:chr11:44854288:44854879;Zeb1-All:chr11:44906346:44906626;Zeb1-All:chr11:44943646:44943926;Zeb1-All:chr11:44948650:44949000;Zeb…	Zeb1-All:chr11:44609250:44609494;Zeb1-All:chr11:44616900:44617447;Zeb1-All:chr11:44618250:44618500;Zeb1-All:chr11:44619350:44619600;Zeb1-All:chr11:44658198:44658442;Zeb1-All:chr11:44665750:44666100;Zeb1-All:chr11:44666808:44667088;Zeb1-All:chr11:44810150:44810600;Zeb1-All:chr11:44835200:44835650;Zeb1-All:chr11:44854288:44854879;Zeb1-All:chr11:44906346:44906626;Zeb1-All:chr11:44943646:44943926;Zeb…	Zeb1-D0:chr11:44616900:44617350	Zeb1-D0:chr11:44616900:44617350;Zeb1-D0:chr11:44619350:44619600;Zeb1-D0:chr11:44810250:44810550;Zeb1-D0:chr11:44835200:44835650;Zeb1-D0:chr11:44854583:44854879;Zeb1-D0:chr11:44951550:44951750	Zeb1-D0:chr11:44616900:44617350;Zeb1-D0:chr11:44619350:44619600;Zeb1-D0:chr11:44810250:44810550;Zeb1-D0:chr11:44835200:44835650;Zeb1-D0:chr11:44854583:44854879;Zeb1-D0:chr11:44951550:44951750		Cebpb:chr11:44619364:44619606;Cebpb:chr11:44652614:44652838;Cebpb:chr11:44657368:44658553;Cebpb:chr11:44665668:44666226;Cebpb:chr11:44666667:44667313;Cebpb:chr11:44683194:44683805;Cebpb:chr11:44703061:44703285;Cebpb:chr11:44714351:44714575;Cebpb:chr11:44717620:44718040;Cebpb:chr11:44729773:44730342;Cebpb:chr11:44737592:44737696;Cebpb:chr11:44756386:44756602;Cebpb:chr11:44758024:44758378;Cebpb:chr…	Cebpb:chr11:44609284:44609776;Cebpb:chr11:44609961:44610177;Cebpb:chr11:44619364:44619606;Cebpb:chr11:44652614:44652838;Cebpb:chr11:44657368:44658553;Cebpb:chr11:44665668:44666226;Cebpb:chr11:44666667:44667313;Cebpb:chr11:44683194:44683805;Cebpb:chr11:44703061:44703285;Cebpb:chr11:44714351:44714575;Cebpb:chr11:44717620:44718040;Cebpb:chr11:44729773:44730342;Cebpb:chr11:44737592:44737696;Cebpb:chr…		Cebpb:D0:chr11:44657926:44658461;Cebpb:D0:chr11:44666671:44667297;Cebpb:D0:chr11:44683194:44683799;Cebpb:D0:chr11:44814086:44814591;Cebpb:D0:chr11:44835082:44835644;Cebpb:D0:chr11:44848073:44848618;Cebpb:D0:chr11:44854429:44854855;Cebpb:D0:chr11:44895889:44896180;Cebpb:D0:chr11:44906432:44906941;Cebpb:D0:chr11:44907327:44907775;Cebpb:D0:chr11:44911818:44912280;Cebpb:D0:chr11:44948368:44949016;Ceb…	Cebpb:D0:chr11:44657926:44658461;Cebpb:D0:chr11:44666671:44667297;Cebpb:D0:chr11:44683194:44683799;Cebpb:D0:chr11:44814086:44814591;Cebpb:D0:chr11:44835082:44835644;Cebpb:D0:chr11:44848073:44848618;Cebpb:D0:chr11:44854429:44854855;Cebpb:D0:chr11:44895889:44896180;Cebpb:D0:chr11:44906432:44906941;Cebpb:D0:chr11:44907327:44907775;Cebpb:D0:chr11:44911818:44912280;Cebpb:D0:chr11:44948368:44949016;Ceb…	STATIC	STATIC;STATIC;STATIC;STATIC;STATIC;STATIC;STATIC;STATIC;STATIC;STATIC;STATIC;STATIC;STATIC;STATIC;STATIC	STATIC;STATIC;STATIC;STATIC;STATIC;STATIC;STATIC;STATIC;STATIC;STATIC;STATIC;STATIC;STATIC;STATIC;STATIC;STATIC
ENSMUSG00000063011	Msln	1		4.03249	4.02458	0.263172	0.260354	5.04255	4.90446	0.653574	0.525975	5.47761	1.33728e-74	1.99409e-72	6.17157	6.8602e-92	1.08133e-89	0.731065	0.0100448	0.0264836			Zeb1-All:chr17:25756700:25757357			Zeb1-D0:chr17:25756700:25757350			Cebpb:chr17:25756707:25757489						STATIC
ENSMUSG00000024912	Fosl1	5		3.61769	3.63497	2.31106	2.27322	3.99619	3.88189	3.72106	3.86891	1.92163	4.076e-74	6.03451e-72	0.186703	0.0492881	0.123775	2.24776	7.96079e-101	7.57038e-99	Zeb1-All:chr19:5447450:5448050	Zeb1-All:chr19:5447450:5448050;Zeb1-All:chr19:5448500:5449150	Zeb1-All:chr19:5444500:5444800;Zeb1-All:chr19:5444950:5445350;Zeb1-All:chr19:5447450:5448050;Zeb1-All:chr19:5448500:5449150;Zeb1-All:chr19:5456750:5457850;Zeb1-All:chr19:5460400:5460775;Zeb1-All:chr19:5463950:5464100	Zeb1-D0:chr19:5447450:5448050	Zeb1-D0:chr19:5447450:5448050;Zeb1-D0:chr19:5448500:5449150	Zeb1-D0:chr19:5444950:5445350;Zeb1-D0:chr19:5447450:5448050;Zeb1-D0:chr19:5448500:5449150;Zeb1-D0:chr19:5457050:5457850;Zeb1-D0:chr19:5460400:5460775;Zeb1-D0:chr19:5463950:5464100	Cebpb:chr19:5446696:5447255;Cebpb:chr19:5447360:5447901	Cebpb:chr19:5447360:5447901;Cebpb:chr19:5449753:5450169	Cebpb:chr19:5444599:5445409;Cebpb:chr19:5446696:5447255;Cebpb:chr19:5447360:5447901;Cebpb:chr19:5449753:5450169;Cebpb:chr19:5457536:5457752				STATIC	STATIC;STATIC	STATIC;STATIC;STATIC;STATIC;STATIC;STATIC;STATIC
ENSMUSG00000037138	Aff3	3		1.73307	1.71952	2.66728	2.68748	2.07892	2.15723	2.05433	2.00796	-1.463	5.11032e-74	7.51216e-72	0.0603467	0.452142	0.733733	-0.887483	4.01143e-30	7.12816e-29		Zeb1-All:chr1:38222114:38222425;Zeb1-All:chr1:38229721:38230017;Zeb1-All:chr1:38241439:38241683;Zeb1-All:chr1:38241754:38242200;Zeb1-All:chr1:38248010:38248400;Zeb1-All:chr1:38262100:38262850;Zeb1-All:chr1:38291850:38292450;Zeb1-All:chr1:38294914:38295158;Zeb1-All:chr1:38308100:38308550;Zeb1-All:chr1:38308750:38309008;Zeb1-All:chr1:38310200:38310800;Zeb1-All:chr1:38334100:38334686;Zeb1-All:chr1:3…	Zeb1-All:chr1:38222114:38222425;Zeb1-All:chr1:38229721:38230017;Zeb1-All:chr1:38241439:38241683;Zeb1-All:chr1:38241754:38242200;Zeb1-All:chr1:38248010:38248400;Zeb1-All:chr1:38262100:38262850;Zeb1-All:chr1:38291850:38292450;Zeb1-All:chr1:38294914:38295158;Zeb1-All:chr1:38308100:38308550;Zeb1-All:chr1:38308750:38309008;Zeb1-All:chr1:38310200:38310800;Zeb1-All:chr1:38334100:38334686;Zeb1-All:chr1:3…		Zeb1-D0:chr1:38222129:38222425;Zeb1-D0:chr1:38229721:38230017;Zeb1-D0:chr1:38241850:38242200;Zeb1-D0:chr1:38248050:38248400;Zeb1-D0:chr1:38262250:38262800;Zeb1-D0:chr1:38291850:38292300;Zeb1-D0:chr1:38308100:38308550;Zeb1-D0:chr1:38310600:38310800;Zeb1-D0:chr1:38334100:38334500;Zeb1-D0:chr1:38358339:38358635;Zeb1-D0:chr1:38546100:38546250;Zeb1-D0:chr1:38548737:38549033;Zeb1-D0:chr1:38557485:38557…	Zeb1-D0:chr1:38222129:38222425;Zeb1-D0:chr1:38229721:38230017;Zeb1-D0:chr1:38241850:38242200;Zeb1-D0:chr1:38248050:38248400;Zeb1-D0:chr1:38262250:38262800;Zeb1-D0:chr1:38291850:38292300;Zeb1-D0:chr1:38308100:38308550;Zeb1-D0:chr1:38310600:38310800;Zeb1-D0:chr1:38334100:38334500;Zeb1-D0:chr1:38358339:38358635;Zeb1-D0:chr1:38546100:38546250;Zeb1-D0:chr1:38548737:38549033;Zeb1-D0:chr1:38557485:38557…		Cebpb:chr1:38237676:38238122;Cebpb:chr1:38240808:38241900;Cebpb:chr1:38249650:38249900;Cebpb:chr1:38259500:38260474;Cebpb:chr1:38261903:38262851;Cebpb:chr1:38280929:38281236;Cebpb:chr1:38286678:38286894;Cebpb:chr1:38291607:38292562;Cebpb:chr1:38295048:38295272;Cebpb:chr1:38308609:38309124;Cebpb:chr1:38309341:38309652;Cebpb:chr1:38310113:38310899;Cebpb:chr1:38318266:38318940;Cebpb:chr1:38335547:38…	Cebpb:chr1:38237676:38238122;Cebpb:chr1:38240808:38241900;Cebpb:chr1:38249650:38249900;Cebpb:chr1:38259500:38260474;Cebpb:chr1:38261903:38262851;Cebpb:chr1:38280929:38281236;Cebpb:chr1:38286678:38286894;Cebpb:chr1:38291607:38292562;Cebpb:chr1:38295048:38295272;Cebpb:chr1:38308609:38309124;Cebpb:chr1:38309341:38309652;Cebpb:chr1:38310113:38310899;Cebpb:chr1:38318266:38318940;Cebpb:chr1:38335547:38…		Cebpb:D0:chr1:38237676:38238122;Cebpb:D0:chr1:38259729:38260474;Cebpb:D0:chr1:38261903:38262776;Cebpb:D0:chr1:38291715:38292562;Cebpb:D0:chr1:38308609:38309124;Cebpb:D0:chr1:38310236:38310852;Cebpb:D0:chr1:38358065:38358772;Cebpb:D0:chr1:38393981:38394542;Cebpb:D0:chr1:38512380:38513050;Cebpb:D0:chr1:38545319:38546318;Cebpb:D0:chr1:38554520:38555256;Cebpb:D0:chr1:38578435:38578927;Cebpb:D0:chr1:3…	Cebpb:D0:chr1:38237676:38238122;Cebpb:D0:chr1:38259729:38260474;Cebpb:D0:chr1:38261903:38262776;Cebpb:D0:chr1:38291715:38292562;Cebpb:D0:chr1:38308609:38309124;Cebpb:D0:chr1:38310236:38310852;Cebpb:D0:chr1:38358065:38358772;Cebpb:D0:chr1:38393981:38394542;Cebpb:D0:chr1:38512380:38513050;Cebpb:D0:chr1:38545319:38546318;Cebpb:D0:chr1:38554520:38555256;Cebpb:D0:chr1:38578435:38578927;Cebpb:D0:chr1:3…		STATIC;STATIC;STATIC;STATIC;STATIC;STATIC;STATIC;STATIC;STATIC;STATIC;STATIC;STATIC;STATIC;STATIC;STATIC;STATIC;STATIC;STATIC;STATIC;STATIC;STATIC;STATIC;STATIC;STATIC	STATIC;STATIC;STATIC;STATIC;STATIC;STATIC;STATIC;STATIC;STATIC;STATIC;STATIC;STATIC;STATIC;STATIC;STATIC;STATIC;STATIC;STATIC;STATIC;STATIC;STATIC;STATIC;STATIC;STATIC
ENSMUSG00000042978	Sbk1	High		0.608363	0.435065	1.96379	1.88773	0.563655	0.579333	1.8901	1.95163	-2.11693	6.24736e-74	9.11895e-72	-2.09122	9.22932e-74	9.67418e-72	0.0621984	0.536264	0.795751	Zeb1-All:chr7:126272150:126272623	Zeb1-All:chr7:126272150:126272623;Zeb1-All:chr7:126285366:126285662	Zeb1-All:chr7:126272150:126272623;Zeb1-All:chr7:126285366:126285662	Zeb1-D0:chr7:126272150:126272350	Zeb1-D0:chr7:126285366:126285662	Zeb1-D0:chr7:126272150:126272350;Zeb1-D0:chr7:126285366:126285662							STATIC	STATIC;STATIC	STATIC;STATIC
ENSMUSG00000039883	Lrrc17	3		2.74029	2.71935	4.26226	4.27068	3.31276	3.35919	3.47996	3.50105	-2.31146	7.4118e-74	1.0743e-71	-0.261591	0.0315265	0.0837453	-1.10999	5.11414e-20	5.8392e-19	Zeb1-All:chr5:21543400:21543800	Zeb1-All:chr5:21543400:21543800;Zeb1-All:chr5:21544900:21545100;Zeb1-All:chr5:21565631:21565927	Zeb1-All:chr5:21534344:21534624;Zeb1-All:chr5:21543400:21543800;Zeb1-All:chr5:21544900:21545100;Zeb1-All:chr5:21565631:21565927	Zeb1-D0:chr5:21543400:21543800	Zeb1-D0:chr5:21543400:21543800;Zeb1-D0:chr5:21544900:21545100;Zeb1-D0:chr5:21565631:21565927	Zeb1-D0:chr5:21543400:21543800;Zeb1-D0:chr5:21544900:21545100;Zeb1-D0:chr5:21565631:21565927	Cebpb:chr5:21543083:21545144	Cebpb:chr5:21543083:21545144;Cebpb:chr5:21545792:21546312;Cebpb:chr5:21553641:21554174;Cebpb:chr5:21563867:21564450;Cebpb:chr5:21565740:21565844	Cebpb:chr5:21543083:21545144;Cebpb:chr5:21545792:21546312;Cebpb:chr5:21553641:21554174;Cebpb:chr5:21563867:21564450;Cebpb:chr5:21565740:21565844;Cebpb:chr5:21577356:21577608	Cebpb:D0:chr5:21543083:21545144	Cebpb:D0:chr5:21543083:21545144;Cebpb:D0:chr5:21545871:21546312;Cebpb:D0:chr5:21553641:21554174;Cebpb:D0:chr5:21563955:21564324	Cebpb:D0:chr5:21543083:21545144;Cebpb:D0:chr5:21545871:21546312;Cebpb:D0:chr5:21553641:21554174;Cebpb:D0:chr5:21563955:21564324	STATIC	STATIC;STATIC;STATIC	STATIC;STATIC;STATIC;STATIC
ENSMUSG00000019326	Aoc3	7		0.677674	0.61711	2.11053	2.19507	-0.108195	0.01665	1.11429	1.23609	-2.24172	1.24954e-73	1.79856e-71	-1.9179	1.15155e-41	5.06105e-40	-1.31149	5.55593e-30	9.83073e-29			Zeb1-All:chr11:101328850:101329250			Zeb1-D0:chr11:101328850:101329250			Cebpb:chr11:101348907:101349499			Cebpb:D0:chr11:101348907:101349499			STATIC
ENSMUSG00000001521	Tulp3	5		3.08984	3.14465	3.91705	3.92044	3.42217	3.49275	4.07369	4.05553	-1.22239	1.90351e-73	2.72097e-71	-0.869878	8.23427e-40	3.35191e-38	0.188963	0.00346654	0.00991814	Zeb1-All:chr6:128355550:128356200	Zeb1-All:chr6:128342045:128342291;Zeb1-All:chr6:128355550:128356200	Zeb1-All:chr6:128342045:128342291;Zeb1-All:chr6:128355550:128356200;Zeb1-All:chr6:128362400:128363050	Zeb1-D0:chr6:128355700:128356200	Zeb1-D0:chr6:128355700:128356200	Zeb1-D0:chr6:128355700:128356200;Zeb1-D0:chr6:128362400:128362800	Cebpb:chr6:128355018:128355527	Cebpb:chr6:128342101:128342450;Cebpb:chr6:128355018:128355527	Cebpb:chr6:128342101:128342450;Cebpb:chr6:128355018:128355527;Cebpb:chr6:128357466:128357713;Cebpb:chr6:128364648:128365202				STATIC	STATIC;STATIC	STATIC;STATIC;STATIC
ENSMUSG00000025932	Eya1	3		2.11951	2.05512	3.26494	3.36442	2.1774	2.35008	2.67109	2.59932	-1.8819	5.32271e-73	7.55643e-71	-0.644801	3.45762e-10	2.96343e-09	-0.947381	2.77332e-21	3.38355e-20	Zeb1-All:chr1:14309600:14310260	Zeb1-All:chr1:14185017:14185289;Zeb1-All:chr1:14216723:14216967;Zeb1-All:chr1:14293950:14294230;Zeb1-All:chr1:14304894:14305550;Zeb1-All:chr1:14306500:14306700;Zeb1-All:chr1:14309600:14310260	Zeb1-All:chr1:14163250:14163450;Zeb1-All:chr1:14185017:14185289;Zeb1-All:chr1:14216723:14216967;Zeb1-All:chr1:14293950:14294230;Zeb1-All:chr1:14304894:14305550;Zeb1-All:chr1:14306500:14306700;Zeb1-All:chr1:14309600:14310260	Zeb1-D0:chr1:14309600:14310155	Zeb1-D0:chr1:14304894:14305550;Zeb1-D0:chr1:14309600:14310155	Zeb1-D0:chr1:14163250:14163450;Zeb1-D0:chr1:14304894:14305550;Zeb1-D0:chr1:14309600:14310155	Cebpb:chr1:14309807:14310492;Cebpb:chr1:14310630:14310936	Cebpb:chr1:14179577:14180089;Cebpb:chr1:14222550:14222800;Cebpb:chr1:14293601:14294372;Cebpb:chr1:14309807:14310492	Cebpb:chr1:14179577:14180089;Cebpb:chr1:14222550:14222800;Cebpb:chr1:14293601:14294372;Cebpb:chr1:14309807:14310492;Cebpb:chr1:14310630:14310936	Cebpb:D0:chr1:14309927:14310492	Cebpb:D0:chr1:14293601:14294372;Cebpb:D0:chr1:14309927:14310492	Cebpb:D0:chr1:14293601:14294372;Cebpb:D0:chr1:14309927:14310492	STATIC	STATIC;STATIC;STATIC;STATIC;STATIC;STATIC	STATIC;STATIC;STATIC;STATIC;STATIC;STATIC;STATIC
ENSMUSG00000034459	Ifit1	3		4.09634	4.05373	3.08707	3.1293	3.62155	3.58892	-0.206679	-0.579196	1.35807	5.54078e-73	7.8125e-71	5.55986	0	0	-4.80989	0	0								Cebpb:chr19:34641844:34642068;Cebpb:chr19:34645435:34646179	Cebpb:chr19:34641844:34642068;Cebpb:chr19:34645435:34646179;Cebpb:chr19:34656651:34656867		Cebpb:D0:chr19:34645568:34646105	Cebpb:D0:chr19:34645568:34646105
ENSMUSG00000027223	Mapk8ip1	High		2.002	2.02431	3.14698	3.12565	1.18496	1.22839	2.03506	2.08479	-1.71329	5.87047e-73	8.22143e-71	-1.35845	4.83012e-36	1.75796e-34	-1.4957	1.34437e-57	5.14666e-56		Zeb1-All:chr2:92388850:92389150	Zeb1-All:chr2:92375250:92375900;Zeb1-All:chr2:92388850:92389150		Zeb1-D0:chr2:92388850:92389150	Zeb1-D0:chr2:92375350:92375750;Zeb1-D0:chr2:92388850:92389150			Cebpb:chr2:92375095:92375748;Cebpb:chr2:92375950:92376444			Cebpb:D0:chr2:92375095:92375722		STATIC	STATIC;STATIC
ENSMUSG00000037321	Tap1	Low		3.67416	3.6042	2.54627	2.61469	3.22014	3.21978	1.20001	1.32393	1.48576	9.88409e-73	1.37495e-70	2.71511	1.33289e-181	9.97957e-179	-1.77103	1.37449e-74	7.61308e-73	Zeb1-All:chr17:34187221:34187645	Zeb1-All:chr17:34187221:34187645	Zeb1-All:chr17:34187221:34187645;Zeb1-All:chr17:34197610:34197906;Zeb1-All:chr17:34204422:34204731	Zeb1-D0:chr17:34187300:34187645	Zeb1-D0:chr17:34187300:34187645	Zeb1-D0:chr17:34187300:34187645;Zeb1-D0:chr17:34197610:34197906;Zeb1-D0:chr17:34204422:34204718							STATIC	STATIC	STATIC;STATIC;STATIC
ENSMUSG00000057346	Apol9b	NA		3.68813	3.68317	2.40149	2.34699	2.05961	2.00889	-1.7275	-1.40092	1.90397	1.17892e-72	1.62903e-70	4.94017	2.76702e-107	5.85937e-105	-5.42291	1.42247e-142	2.57603e-140			Zeb1-All:chr15:77397500:77397800			Zeb1-D0:chr15:77397500:77397800									STATIC
ENSMUSG00000070645	Ren1	5		0.6858	0.573616	3.42542	3.45674	3.95458	4.30225	5.58274	5.63983	-4.18192	1.66933e-72	2.2914e-70	-2.06858	3.28642e-26	7.82915e-25	3.10475	2.70349e-52	9.08111e-51			Zeb1-All:chr1:133344421:133344717;Zeb1-All:chr1:133347676:133348070;Zeb1-All:chr1:133362165:133362409			Zeb1-D0:chr1:133344421:133344717;Zeb1-D0:chr1:133347774:133348070			Cebpb:chr1:133347594:133347810;Cebpb:chr1:133361966:133362508						STATIC;STATIC;STATIC
ENSMUSG00000040260	Daam2	3		1.05865	1.12874	2.16553	2.22241	1.07086	1.05566	2.13491	2.02875	-1.66989	1.93469e-72	2.63818e-70	-1.56907	7.29708e-64	6.04648e-62	-0.103695	0.224266	0.409232	Zeb1-All:chr17:49564104:49564384	Zeb1-All:chr17:49477400:49477850;Zeb1-All:chr17:49489300:49489500;Zeb1-All:chr17:49512825:49513121;Zeb1-All:chr17:49519550:49519900;Zeb1-All:chr17:49539236:49539535;Zeb1-All:chr17:49564104:49564384	Zeb1-All:chr17:49477400:49477850;Zeb1-All:chr17:49489300:49489500;Zeb1-All:chr17:49512825:49513121;Zeb1-All:chr17:49519550:49519900;Zeb1-All:chr17:49539236:49539535;Zeb1-All:chr17:49564104:49564384		Zeb1-D0:chr17:49477400:49477850;Zeb1-D0:chr17:49489300:49489500;Zeb1-D0:chr17:49512825:49513121;Zeb1-D0:chr17:49539236:49539532	Zeb1-D0:chr17:49477400:49477850;Zeb1-D0:chr17:49489300:49489500;Zeb1-D0:chr17:49512825:49513121;Zeb1-D0:chr17:49539236:49539532		Cebpb:chr17:49459954:49460170;Cebpb:chr17:49474255:49474359;Cebpb:chr17:49474996:49475558;Cebpb:chr17:49477811:49478027;Cebpb:chr17:49484293:49484517;Cebpb:chr17:49489190:49489628;Cebpb:chr17:49493514:49494001;Cebpb:chr17:49514134:49514632;Cebpb:chr17:49519397:49520013;Cebpb:chr17:49534963:49535179;Cebpb:chr17:49558218:49558735	Cebpb:chr17:49459954:49460170;Cebpb:chr17:49474255:49474359;Cebpb:chr17:49474996:49475558;Cebpb:chr17:49477811:49478027;Cebpb:chr17:49484293:49484517;Cebpb:chr17:49489190:49489628;Cebpb:chr17:49493514:49494001;Cebpb:chr17:49514134:49514632;Cebpb:chr17:49519397:49520013;Cebpb:chr17:49534963:49535179;Cebpb:chr17:49558218:49558735		Cebpb:D0:chr17:49474996:49475558;Cebpb:D0:chr17:49489190:49489628;Cebpb:D0:chr17:49493561:49494001;Cebpb:D0:chr17:49519407:49520013;Cebpb:D0:chr17:49558226:49558628	Cebpb:D0:chr17:49474996:49475558;Cebpb:D0:chr17:49489190:49489628;Cebpb:D0:chr17:49493561:49494001;Cebpb:D0:chr17:49519407:49520013;Cebpb:D0:chr17:49558226:49558628	STATIC	STATIC;EARLY;STATIC;STATIC;STATIC;STATIC	STATIC;EARLY;STATIC;STATIC;STATIC;STATIC
ENSMUSG00000020027	Socs2	6		1.37913	1.34209	2.69663	2.76512	2.88787	2.96223	3.58932	3.6579	-2.0719	1.99606e-72	2.70408e-70	-1.01234	1.01196e-25	2.3598e-24	1.2956	4.85007e-40	1.21403e-38	Zeb1-All:chr10:95416554:95417043;Zeb1-All:chr10:95417150:95417350	Zeb1-All:chr10:95385000:95385450;Zeb1-All:chr10:95385750:95386150;Zeb1-All:chr10:95416554:95417043;Zeb1-All:chr10:95417150:95417350	Zeb1-All:chr10:95385000:95385450;Zeb1-All:chr10:95385750:95386150;Zeb1-All:chr10:95416554:95417043;Zeb1-All:chr10:95417150:95417350	Zeb1-D0:chr10:95416554:95416768;Zeb1-D0:chr10:95417150:95417350	Zeb1-D0:chr10:95385850:95386100;Zeb1-D0:chr10:95416554:95416768;Zeb1-D0:chr10:95417150:95417350	Zeb1-D0:chr10:95385850:95386100;Zeb1-D0:chr10:95416554:95416768;Zeb1-D0:chr10:95417150:95417350		Cebpb:chr10:95385533:95386260;Cebpb:chr10:95388601:95389183	Cebpb:chr10:95385533:95386260;Cebpb:chr10:95388601:95389183;Cebpb:chr10:95417752:95418250;Cebpb:chr10:95419703:95420118;Cebpb:chr10:95420415:95420631;Cebpb:chr10:95422795:95423011		Cebpb:D0:chr10:95385551:95386260	Cebpb:D0:chr10:95385551:95386260	STATIC;STATIC	STATIC;LATE;STATIC;STATIC	STATIC;LATE;STATIC;STATIC
ENSMUSG00000068246	Apol9a	NA		3.34269	3.39169	1.86651	1.94834	1.79216	1.80867	-2.52752	-1.95445	2.16635	2.05584e-72	2.76698e-70	5.52071	3.28576e-94	5.46687e-92	-5.61203	2.27301e-99	2.08536e-97
ENSMUSG00000049866	Arl4c	1		3.44259	3.47584	2.4885	2.49177	3.27971	3.2587	1.99853	1.93059	1.3533	2.397e-72	3.20533e-70	1.83256	1.47119e-120	4.00546e-118	-0.68094	2.66359e-17	2.6365e-16	Zeb1-All:chr1:88701868:88702193	Zeb1-All:chr1:88701450:88701700;Zeb1-All:chr1:88701868:88702193	Zeb1-All:chr1:88701450:88701700;Zeb1-All:chr1:88701868:88702193;Zeb1-All:chr1:88706148:88706428		Zeb1-D0:chr1:88701450:88701700	Zeb1-D0:chr1:88701450:88701700			Cebpb:chr1:88705624:88706229			Cebpb:D0:chr1:88705649:88706166	STATIC	STATIC;STATIC	STATIC;STATIC;STATIC
ENSMUSG00000028995	Fam126a	High		3.71298	3.71635	2.79468	2.83141	3.43522	3.33591	2.82221	2.7981	1.23599	5.26349e-72	6.99336e-70	0.877231	4.57418e-37	1.73405e-35	0.0112841	0.876136	1	Zeb1-All:chr5:24030550:24030861	Zeb1-All:chr5:23975226:23975470;Zeb1-All:chr5:23982183:23982479;Zeb1-All:chr5:23993380:23993721;Zeb1-All:chr5:24021689:24022073;Zeb1-All:chr5:24029605:24029885;Zeb1-All:chr5:24030550:24030861	Zeb1-All:chr5:23975226:23975470;Zeb1-All:chr5:23982183:23982479;Zeb1-All:chr5:23993380:23993721;Zeb1-All:chr5:24021689:24022073;Zeb1-All:chr5:24029605:24029885;Zeb1-All:chr5:24030550:24030861;Zeb1-All:chr5:24039457:24039753	Zeb1-D0:chr5:24030550:24030861	Zeb1-D0:chr5:23982183:23982479;Zeb1-D0:chr5:23993425:23993721;Zeb1-D0:chr5:24021777:24022073;Zeb1-D0:chr5:24030550:24030861	Zeb1-D0:chr5:23982183:23982479;Zeb1-D0:chr5:23993425:23993721;Zeb1-D0:chr5:24021777:24022073;Zeb1-D0:chr5:24030550:24030861;Zeb1-D0:chr5:24039457:24039753		Cebpb:chr5:23943418:23943634;Cebpb:chr5:23974963:23975671;Cebpb:chr5:23998951:23999521;Cebpb:chr5:24003021:24003237;Cebpb:chr5:24021545:24022304	Cebpb:chr5:23943418:23943634;Cebpb:chr5:23974963:23975671;Cebpb:chr5:23998951:23999521;Cebpb:chr5:24003021:24003237;Cebpb:chr5:24021545:24022304;Cebpb:chr5:24036648:24037111;Cebpb:chr5:24037664:24038271;Cebpb:chr5:24040664:24041115		Cebpb:D0:chr5:23975019:23975647;Cebpb:D0:chr5:23998977:23999449;Cebpb:D0:chr5:24021658:24022304	Cebpb:D0:chr5:23975019:23975647;Cebpb:D0:chr5:23998977:23999449;Cebpb:D0:chr5:24021658:24022304	STATIC	STATIC;STATIC;STATIC;STATIC;STATIC;STATIC	STATIC;STATIC;STATIC;STATIC;STATIC;STATIC;STATIC
ENSMUSG00000070348	Ccnd1	1		5.5855	5.56978	4.48879	4.46419	5.23736	5.06718	3.49509	3.5389	1.59155	2.27368e-71	3.00169e-69	2.31978	3.79142e-140	1.58967e-137	-1.33938	2.70196e-50	8.7242e-49	Zeb1-All:chr7:144939450:144939950	Zeb1-All:chr7:144937600:144937900;Zeb1-All:chr7:144939450:144939950	Zeb1-All:chr7:144937600:144937900;Zeb1-All:chr7:144939450:144939950;Zeb1-All:chr7:144941150:144941350;Zeb1-All:chr7:144941550:144941850;Zeb1-All:chr7:144943250:144943750	Zeb1-D0:chr7:144939450:144939950	Zeb1-D0:chr7:144937600:144937900;Zeb1-D0:chr7:144939450:144939950	Zeb1-D0:chr7:144937600:144937900;Zeb1-D0:chr7:144939450:144939950;Zeb1-D0:chr7:144941150:144941350;Zeb1-D0:chr7:144941550:144941850;Zeb1-D0:chr7:144943250:144943750		Cebpb:chr7:144937554:144937770	Cebpb:chr7:144937554:144937770;Cebpb:chr7:144941851:144942067				STATIC	STATIC;STATIC	STATIC;STATIC;STATIC;STATIC;STATIC
ENSMUSG00000030286	Emc3	NA		3.61489	3.64427	4.42588	4.44933	3.6787	3.64805	4.52772	4.54841	-1.22964	2.82418e-71	3.70486e-69	-1.25869	2.68167e-75	2.94338e-73	0.128366	0.0521432	0.116567	Zeb1-All:chr6:113531350:113531900	Zeb1-All:chr6:113522150:113522700;Zeb1-All:chr6:113531350:113531900	Zeb1-All:chr6:113522150:113522700;Zeb1-All:chr6:113531350:113531900	Zeb1-D0:chr6:113531350:113531800	Zeb1-D0:chr6:113531350:113531800	Zeb1-D0:chr6:113531350:113531800		Cebpb:chr6:113516782:113517274;Cebpb:chr6:113521968:113523091	Cebpb:chr6:113516782:113517274;Cebpb:chr6:113521968:113523091		Cebpb:D0:chr6:113522171:113522791	Cebpb:D0:chr6:113522171:113522791	STATIC	STATIC;STATIC	STATIC;STATIC
ENSMUSG00000026068	Il18rap	Low		1.57856	1.43718	-0.74383	-0.516897	0.358833	0.609159	-1.73923	-1.59797	3.07293	3.76211e-71	4.90423e-69	2.75489	5.75425e-38	2.20534e-36	-1.16993	3.73303e-06	1.58856e-05							Cebpb:chr1:40515261:40515365	Cebpb:chr1:40515261:40515365;Cebpb:chr1:40516265:40516822;Cebpb:chr1:40544766:40544878	Cebpb:chr1:40512236:40512460;Cebpb:chr1:40515261:40515365;Cebpb:chr1:40516265:40516822;Cebpb:chr1:40544766:40544878		Cebpb:D0:chr1:40516265:40516784	Cebpb:D0:chr1:40516265:40516784
ENSMUSG00000020160	Meis1	3		2.95847	2.88519	3.83772	3.76475	3.4449	3.50888	3.43034	3.38326	-1.34637	1.62139e-70	2.10042e-68	0.11781	0.109136	0.243035	-0.474905	6.837e-11	4.41101e-10	Zeb1-All:chr11:19018550:19019300	Zeb1-All:chr11:18883468:18883712;Zeb1-All:chr11:18905350:18905800;Zeb1-All:chr11:18927448:18927692;Zeb1-All:chr11:19018550:19019300	Zeb1-All:chr11:18877450:18878000;Zeb1-All:chr11:18879540:18879784;Zeb1-All:chr11:18883468:18883712;Zeb1-All:chr11:18905350:18905800;Zeb1-All:chr11:18927448:18927692;Zeb1-All:chr11:19018550:19019300;Zeb1-All:chr11:19020350:19020850	Zeb1-D0:chr11:19018600:19019300	Zeb1-D0:chr11:18905450:18905800;Zeb1-D0:chr11:19018600:19019300	Zeb1-D0:chr11:18905450:18905800;Zeb1-D0:chr11:19018600:19019300;Zeb1-D0:chr11:19020350:19020750	Cebpb:chr11:19018650:19019364	Cebpb:chr11:18880300:18880516;Cebpb:chr11:18883241:18883947;Cebpb:chr11:18892484:18892887;Cebpb:chr11:18898107:18898801;Cebpb:chr11:18902690:18903005;Cebpb:chr11:18905244:18905914;Cebpb:chr11:18910237:18910453;Cebpb:chr11:18919109:18919578;Cebpb:chr11:18937910:18938014;Cebpb:chr11:18941057:18941285;Cebpb:chr11:18946910:18947126;Cebpb:chr11:18958445:18958669;Cebpb:chr11:18988940:18989275;Cebpb:chr…	Cebpb:chr11:18870302:18870526;Cebpb:chr11:18874750:18875000;Cebpb:chr11:18875713:18876383;Cebpb:chr11:18880300:18880516;Cebpb:chr11:18883241:18883947;Cebpb:chr11:18892484:18892887;Cebpb:chr11:18898107:18898801;Cebpb:chr11:18902690:18903005;Cebpb:chr11:18905244:18905914;Cebpb:chr11:18910237:18910453;Cebpb:chr11:18919109:18919578;Cebpb:chr11:18937910:18938014;Cebpb:chr11:18941057:18941285;Cebpb:chr…	Cebpb:D0:chr11:19018650:19019298	Cebpb:D0:chr11:18883395:18883947;Cebpb:D0:chr11:19006195:19006739;Cebpb:D0:chr11:19018650:19019298	Cebpb:D0:chr11:18875743:18876383;Cebpb:D0:chr11:18883395:18883947;Cebpb:D0:chr11:19006195:19006739;Cebpb:D0:chr11:19018650:19019298	STATIC	STATIC;STATIC;STATIC;STATIC	STATIC;STATIC;STATIC;STATIC;STATIC;STATIC;STATIC
ENSMUSG00000029552	Tes	1		4.48535	4.50843	3.63332	3.62063	4.11781	4.00456	2.70573	2.61317	1.212	2.55726e-70	3.29219e-68	1.9554	3.1863e-156	1.80534e-153	-1.32688	3.53876e-72	1.84707e-70	Zeb1-All:chr6:17064900:17066050	Zeb1-All:chr6:17064900:17066050;Zeb1-All:chr6:17072774:17073018;Zeb1-All:chr6:17082720:17083050	Zeb1-All:chr6:17055959:17056203;Zeb1-All:chr6:17064900:17066050;Zeb1-All:chr6:17072774:17073018;Zeb1-All:chr6:17082720:17083050;Zeb1-All:chr6:17109233:17109477	Zeb1-D0:chr6:17065000:17066050	Zeb1-D0:chr6:17065000:17066050	Zeb1-D0:chr6:17065000:17066050		Cebpb:chr6:17065802:17066153;Cebpb:chr6:17071213:17071317;Cebpb:chr6:17072023:17072828;Cebpb:chr6:17076800:17077100;Cebpb:chr6:17077152:17077769;Cebpb:chr6:17082836:17083484;Cebpb:chr6:17096027:17096243;Cebpb:chr6:17100847:17101071	Cebpb:chr6:17056049:17056265;Cebpb:chr6:17065802:17066153;Cebpb:chr6:17071213:17071317;Cebpb:chr6:17072023:17072828;Cebpb:chr6:17076800:17077100;Cebpb:chr6:17077152:17077769;Cebpb:chr6:17082836:17083484;Cebpb:chr6:17096027:17096243;Cebpb:chr6:17100847:17101071;Cebpb:chr6:17108100:17108300;Cebpb:chr6:17109040:17109772;Cebpb:chr6:17114695:17115315;Cebpb:chr6:17115700:17116055		Cebpb:D0:chr6:17072318:17072828;Cebpb:D0:chr6:17077209:17077750;Cebpb:D0:chr6:17082836:17083484	Cebpb:D0:chr6:17072318:17072828;Cebpb:D0:chr6:17077209:17077750;Cebpb:D0:chr6:17082836:17083484;Cebpb:D0:chr6:17109111:17109711;Cebpb:D0:chr6:17114766:17115205	STATIC	STATIC;STATIC;STATIC	STATIC;STATIC;STATIC;STATIC;STATIC
ENSMUSG00000020089	Ppa1	6		4.12633	4.0982	3.10697	3.06354	3.59471	3.57398	4.52	4.5811	1.43189	3.78219e-70	4.83911e-68	-1.42594	1.73515e-76	1.95568e-74	2.12119	2.95779e-153	6.0391e-151	Zeb1-All:chr10:61648211:61648800	Zeb1-All:chr10:61648211:61648800;Zeb1-All:chr10:61654054:61654298;Zeb1-All:chr10:61662170:61662414	Zeb1-All:chr10:61640333:61640577;Zeb1-All:chr10:61648211:61648800;Zeb1-All:chr10:61654054:61654298;Zeb1-All:chr10:61662170:61662414;Zeb1-All:chr10:61679903:61680650	Zeb1-D0:chr10:61648211:61648800	Zeb1-D0:chr10:61648211:61648800	Zeb1-D0:chr10:61648211:61648800;Zeb1-D0:chr10:61679950:61680400		Cebpb:chr10:61653992:61654557;Cebpb:chr10:61661848:61663122;Cebpb:chr10:61670243:61670459	Cebpb:chr10:61640214:61640771;Cebpb:chr10:61653992:61654557;Cebpb:chr10:61661848:61663122;Cebpb:chr10:61670243:61670459;Cebpb:chr10:61678988:61679476		Cebpb:D0:chr10:61661848:61662460	Cebpb:D0:chr10:61661848:61662460	STATIC	STATIC;STATIC;STATIC	LATE;STATIC;STATIC;STATIC;STATIC
ENSMUSG00000006585	Cdt1	2		3.348	3.3193	2.18528	2.22756	3.27689	3.18053	2.64112	2.76277	1.61155	4.32105e-70	5.49463e-68	0.674768	7.13325e-15	9.07962e-14	0.824138	1.02653e-18	1.0969e-17	Zeb1-All:chr8:122567000:122568350	Zeb1-All:chr8:122567000:122568350	Zeb1-All:chr8:122561267:122561563;Zeb1-All:chr8:122567000:122568350;Zeb1-All:chr8:122576500:122577100	Zeb1-D0:chr8:122567000:122568350	Zeb1-D0:chr8:122567000:122568350	Zeb1-D0:chr8:122561267:122561563;Zeb1-D0:chr8:122567000:122568350;Zeb1-D0:chr8:122576500:122577100			Cebpb:chr8:122574322:122574538				STATIC	STATIC	STATIC;STATIC;STATIC
ENSMUSG00000042659	Arrdc4	High		3.18338	3.18732	1.93175	2.14628	3.27647	3.19541	2.40193	2.47842	1.5578	6.03924e-70	7.63264e-68	1.20288	6.4663e-46	3.3307e-44	0.631133	2.8378e-12	2.03162e-11	Zeb1-All:chr7:68748961:68749524	Zeb1-All:chr7:68748961:68749524	Zeb1-All:chr7:68748961:68749524	Zeb1-D0:chr7:68749083:68749524	Zeb1-D0:chr7:68749083:68749524	Zeb1-D0:chr7:68749083:68749524		Cebpb:chr7:68747910:68748451	Cebpb:chr7:68747910:68748451;Cebpb:chr7:68749984:68750208		Cebpb:D0:chr7:68747910:68748451	Cebpb:D0:chr7:68747910:68748451	STATIC	STATIC	STATIC
ENSMUSG00000021156	Zmynd11	High		2.72382	2.6925	3.58062	3.53033	2.6773	2.72925	3.40039	3.3916	-1.35426	9.10614e-70	1.1439e-67	-0.935422	2.95454e-34	1.01042e-32	-0.323018	1.03552e-05	4.2014e-05		Zeb1-All:chr13:9741533:9741813;Zeb1-All:chr13:9749936:9750180;Zeb1-All:chr13:9763650:9763982	Zeb1-All:chr13:9741533:9741813;Zeb1-All:chr13:9749936:9750180;Zeb1-All:chr13:9763650:9763982		Zeb1-D0:chr13:9763650:9763982	Zeb1-D0:chr13:9763650:9763982		Cebpb:chr13:9712532:9712756;Cebpb:chr13:9741609:9741825;Cebpb:chr13:9749561:9750282;Cebpb:chr13:9757678:9757790	Cebpb:chr13:9712532:9712756;Cebpb:chr13:9741609:9741825;Cebpb:chr13:9749561:9750282;Cebpb:chr13:9757678:9757790;Cebpb:chr13:9766410:9766977;Cebpb:chr13:9767294:9767975		Cebpb:D0:chr13:9749633:9750282	Cebpb:D0:chr13:9749633:9750282;Cebpb:D0:chr13:9766410:9766977;Cebpb:D0:chr13:9767294:9767975		STATIC;STATIC;STATIC	STATIC;STATIC;STATIC
ENSMUSG00000021388	Aspn	6		3.19816	3.22106	4.53071	4.58088	5.11256	5.08238	4.84575	4.71452	-1.97711	2.66843e-69	3.33184e-67	0.49897	2.88366e-06	1.63122e-05	0.325091	0.00234567	0.00691058		Zeb1-All:chr13:49546663:49546907	Zeb1-All:chr13:49546663:49546907					Cebpb:chr13:49561058:49561373;Cebpb:chr13:49566339:49566873	Cebpb:chr13:49561058:49561373;Cebpb:chr13:49566339:49566873					STATIC	STATIC
ENSMUSG00000038507	Parp12	3		4.2567	4.2396	3.36867	3.42294	3.16547	3.13822	1.98153	1.98362	1.23006	4.5943e-69	5.70216e-67	1.66371	2.60704e-97	4.47984e-95	-2.00945	1.01222e-142	1.84916e-140	Zeb1-All:chr6:39117600:39117850;Zeb1-All:chr6:39117940:39118350	Zeb1-All:chr6:39117600:39117850;Zeb1-All:chr6:39117940:39118350	Zeb1-All:chr6:39117600:39117850;Zeb1-All:chr6:39117940:39118350	Zeb1-D0:chr6:39117600:39117850;Zeb1-D0:chr6:39118100:39118350	Zeb1-D0:chr6:39117600:39117850;Zeb1-D0:chr6:39118100:39118350	Zeb1-D0:chr6:39117600:39117850;Zeb1-D0:chr6:39118100:39118350		Cebpb:chr6:39113475:39113999	Cebpb:chr6:39113475:39113999				STATIC;STATIC	STATIC;STATIC	STATIC;STATIC
ENSMUSG00000020661	Dnmt3a	4		1.84669	1.57319	2.26526	2.23331	0.77205	0.794638	1.55224	1.57872	-1.4407	4.81572e-69	5.9414e-67	-1.21378	9.43277e-44	4.4841e-42	-0.879565	1.96006e-28	3.24485e-27	Zeb1-All:chr12:3805529:3805825	Zeb1-All:chr12:3841154:3841450;Zeb1-All:chr12:3859675:3859955	Zeb1-All:chr12:3805529:3805825;Zeb1-All:chr12:3841154:3841450;Zeb1-All:chr12:3859675:3859955	Zeb1-D0:chr12:3805529:3805825	Zeb1-D0:chr12:3841154:3841450	Zeb1-D0:chr12:3805529:3805825;Zeb1-D0:chr12:3841154:3841450		Cebpb:chr12:3820598:3820876;Cebpb:chr12:3824951:3825167;Cebpb:chr12:3831731:3831955;Cebpb:chr12:3841651:3842245	Cebpb:chr12:3798285:3798501;Cebpb:chr12:3820598:3820876;Cebpb:chr12:3824951:3825167;Cebpb:chr12:3831731:3831955;Cebpb:chr12:3841651:3842245				STATIC	STATIC;STATIC	STATIC;STATIC;STATIC
ENSMUSG00000071847	Apcdd1	7		3.15558	3.11576	1.96002	1.97437	2.47449	2.35573	1.63249	1.61416	1.66804	9.73818e-69	1.19434e-66	1.01556	5.28362e-24	1.12681e-22	-0.37496	0.000316329	0.00106462	Zeb1-All:chr18:62922127:62922600	Zeb1-All:chr18:62922127:62922600	Zeb1-All:chr18:62917831:62918226;Zeb1-All:chr18:62922127:62922600;Zeb1-All:chr18:62961715:62961995			Zeb1-D0:chr18:62917900:62918226		Cebpb:chr18:62926067:62926283;Cebpb:chr18:62941276:62941500;Cebpb:chr18:62951214:62951430;Cebpb:chr18:62951582:62952018	Cebpb:chr18:62913561:62914238;Cebpb:chr18:62915064:62915280;Cebpb:chr18:62917757:62918220;Cebpb:chr18:62926067:62926283;Cebpb:chr18:62941276:62941500;Cebpb:chr18:62951214:62951430;Cebpb:chr18:62951582:62952018;Cebpb:chr18:62961713:62961929		Cebpb:D0:chr18:62951582:62952018	Cebpb:D0:chr18:62913568:62914238;Cebpb:D0:chr18:62951582:62952018	STATIC	STATIC	STATIC;STATIC;STATIC
ENSMUSG00000038482	Tfdp1	NA		3.03243	3.02463	3.91158	3.93966	3.11179	3.25329	4.3715	4.32309	-1.36113	1.74255e-68	2.12458e-66	-1.70439	4.44928e-111	1.03638e-108	0.612267	2.22294e-17	2.2119e-16	Zeb1-All:chr8:13339311:13339555		Zeb1-All:chr8:13338263:13338559;Zeb1-All:chr8:13339311:13339555;Zeb1-All:chr8:13385251:13385495			Zeb1-D0:chr8:13338263:13338559	Cebpb:chr8:13339264:13339621	Cebpb:chr8:13361938:13362162;Cebpb:chr8:13373208:13373424	Cebpb:chr8:13337246:13337462;Cebpb:chr8:13339264:13339621;Cebpb:chr8:13361938:13362162;Cebpb:chr8:13373208:13373424;Cebpb:chr8:13382595:13382811;Cebpb:chr8:13385266:13385844	Cebpb:D0:chr8:13339264:13339621		Cebpb:D0:chr8:13339264:13339621	STATIC		STATIC;STATIC;STATIC
ENSMUSG00000022893	Adamts1	3		3.60971	3.61599	5.58395	5.64566	4.56175	4.79782	5.96241	5.88321	-2.93942	5.1656e-68	6.26125e-66	-1.71723	1.3504e-26	3.2842e-25	0.391401	0.0124593	0.0322812	Zeb1-All:chr16:85802000:85803450	Zeb1-All:chr16:85801200:85801700;Zeb1-All:chr16:85802000:85803450	Zeb1-All:chr16:85801200:85801700;Zeb1-All:chr16:85802000:85803450	Zeb1-D0:chr16:85802000:85803450	Zeb1-D0:chr16:85801200:85801700;Zeb1-D0:chr16:85802000:85803450	Zeb1-D0:chr16:85801200:85801700;Zeb1-D0:chr16:85802000:85803450			Cebpb:chr16:85804439:85804663;Cebpb:chr16:85807485:85807709;Cebpb:chr16:85811743:85812028				STATIC	STATIC;STATIC	STATIC;STATIC
ENSMUSG00000047250	Ptgs1	1		5.50357	5.50115	4.82192	4.86557	5.66409	5.61366	5.21654	5.25077	1.05247	1.78502e-67	2.15105e-65	0.673038	3.25292e-29	8.89103e-28	0.536399	6.75858e-19	7.28919e-18	Zeb1-All:chr2:36230200:36231100	Zeb1-All:chr2:36230200:36231100;Zeb1-All:chr2:36234450:36234750;Zeb1-All:chr2:36235100:36235300;Zeb1-All:chr2:36235850:36236350;Zeb1-All:chr2:36247850:36248252	Zeb1-All:chr2:36222459:36223000;Zeb1-All:chr2:36230200:36231100;Zeb1-All:chr2:36234450:36234750;Zeb1-All:chr2:36235100:36235300;Zeb1-All:chr2:36235850:36236350;Zeb1-All:chr2:36247850:36248252;Zeb1-All:chr2:36256872:36257242	Zeb1-D0:chr2:36230200:36231000	Zeb1-D0:chr2:36230200:36231000;Zeb1-D0:chr2:36234450:36234750;Zeb1-D0:chr2:36235100:36235300;Zeb1-D0:chr2:36235850:36236350;Zeb1-D0:chr2:36247925:36248250	Zeb1-D0:chr2:36222492:36222850;Zeb1-D0:chr2:36230200:36231000;Zeb1-D0:chr2:36234450:36234750;Zeb1-D0:chr2:36235100:36235300;Zeb1-D0:chr2:36235850:36236350;Zeb1-D0:chr2:36247925:36248250	Cebpb:chr2:36230307:36230788	Cebpb:chr2:36230307:36230788;Cebpb:chr2:36234424:36235080;Cebpb:chr2:36240588:36240812;Cebpb:chr2:36247668:36248603	Cebpb:chr2:36220609:36221534;Cebpb:chr2:36222383:36222832;Cebpb:chr2:36224503:36225088;Cebpb:chr2:36226297:36226848;Cebpb:chr2:36230307:36230788;Cebpb:chr2:36234424:36235080;Cebpb:chr2:36240588:36240812;Cebpb:chr2:36247668:36248603;Cebpb:chr2:36256871:36257315;Cebpb:chr2:36259866:36260095;Cebpb:chr2:36261718:36262261		Cebpb:D0:chr2:36247726:36248603	Cebpb:D0:chr2:36224560:36225085;Cebpb:D0:chr2:36226297:36226848;Cebpb:D0:chr2:36247726:36248603	STATIC	STATIC;STATIC;STATIC;STATIC;STATIC	STATIC;STATIC;STATIC;STATIC;STATIC;STATIC;STATIC
ENSMUSG00000014599	Csf1	1		4.835	4.83608	4.06349	4.1278	3.84512	3.73465	2.64869	2.77666	1.09113	2.06041e-67	2.46857e-65	1.45997	9.72486e-104	1.8877e-101	-1.89413	6.8953e-173	1.75124e-170	Zeb1-All:chr3:107760178:107760474	Zeb1-All:chr3:107758050:107758250;Zeb1-All:chr3:107758750:107759000;Zeb1-All:chr3:107759400:107759700;Zeb1-All:chr3:107760178:107760474	Zeb1-All:chr3:107758050:107758250;Zeb1-All:chr3:107758750:107759000;Zeb1-All:chr3:107759400:107759700;Zeb1-All:chr3:107760178:107760474	Zeb1-D0:chr3:107760178:107760474	Zeb1-D0:chr3:107758050:107758250;Zeb1-D0:chr3:107758750:107759000;Zeb1-D0:chr3:107759400:107759700;Zeb1-D0:chr3:107760178:107760474	Zeb1-D0:chr3:107758050:107758250;Zeb1-D0:chr3:107758750:107759000;Zeb1-D0:chr3:107759400:107759700;Zeb1-D0:chr3:107760178:107760474		Cebpb:chr3:107744062:107744434;Cebpb:chr3:107748397:107748640;Cebpb:chr3:107755582:107755822;Cebpb:chr3:107757784:107758283	Cebpb:chr3:107732783:107732895;Cebpb:chr3:107735245:107735498;Cebpb:chr3:107739789:107740501;Cebpb:chr3:107744062:107744434;Cebpb:chr3:107748397:107748640;Cebpb:chr3:107755582:107755822;Cebpb:chr3:107757784:107758283;Cebpb:chr3:107768525:107768956;Cebpb:chr3:107769773:107770018			Cebpb:D0:chr3:107739789:107740501	STATIC	STATIC;STATIC;STATIC;STATIC	STATIC;STATIC;STATIC;STATIC
ENSMUSG00000031451	Gas6	3		3.9824	4.01418	4.76664	4.70748	5.8135	5.85032	6.34046	6.36128	-1.07757	3.2166e-67	3.83163e-65	-0.705858	1.22936e-32	3.93472e-31	2.27937	4.73499e-293	4.48231e-290		Zeb1-All:chr8:13472956:13473236;Zeb1-All:chr8:13481558:13481917	Zeb1-All:chr8:13462389:13462750;Zeb1-All:chr8:13472956:13473236;Zeb1-All:chr8:13481558:13481917;Zeb1-All:chr8:13503346:13503700			Zeb1-D0:chr8:13503346:13503700	Cebpb:chr8:13494744:13494960	Cebpb:chr8:13481378:13482041;Cebpb:chr8:13488350:13488600	Cebpb:chr8:13462301:13462727;Cebpb:chr8:13481378:13482041;Cebpb:chr8:13488350:13488600;Cebpb:chr8:13494744:13494960		Cebpb:D0:chr8:13481417:13481963	Cebpb:D0:chr8:13481417:13481963		STATIC;STATIC	STATIC;STATIC;STATIC;STATIC
ENSMUSG00000073418	C4b	7		-2.01552	-2.15456	0.53375	0.522527	-0.721803	-0.34414	2.39499	2.32196	-3.68281	3.33962e-67	3.95545e-65	-4.23899	1.05813e-196	8.21579e-194	2.79207	3.20285e-112	3.7685e-110
ENSMUSG00000051220	Ercc6l	2		2.45515	2.52867	1.38309	1.44085	2.29344	2.20613	1.65694	1.68862	1.52982	3.64438e-67	4.29187e-65	0.746275	5.75655e-18	8.83457e-17	0.470431	2.85703e-07	1.36909e-06	Zeb1-All:chrX:102157149:102157550		Zeb1-All:chrX:102157149:102157550;Zeb1-All:chrX:102163742:102164022	Zeb1-D0:chrX:102157149:102157550		Zeb1-D0:chrX:102157149:102157550	Cebpb:chrX:102157100:102157883		Cebpb:chrX:102157100:102157883;Cebpb:chrX:102166547:102166763	Cebpb:D0:chrX:102157120:102157883		Cebpb:D0:chrX:102157120:102157883	STATIC		STATIC;STATIC
ENSMUSG00000037613	Tnfrsf23	2		2.84446	2.82174	1.64866	1.58637	2.2651	2.13395	1.46254	1.48184	1.82144	4.05983e-67	4.75413e-65	0.882186	4.01987e-16	5.53696e-15	0.0528519	0.659341	0.91166	Zeb1-All:chr7:143685680:143685976	Zeb1-All:chr7:143685680:143685976	Zeb1-All:chr7:143685680:143685976	Zeb1-D0:chr7:143685680:143685976	Zeb1-D0:chr7:143685680:143685976	Zeb1-D0:chr7:143685680:143685976	Cebpb:chr7:143685583:143686257	Cebpb:chr7:143685583:143686257	Cebpb:chr7:143660773:143661210;Cebpb:chr7:143662220:143662436;Cebpb:chr7:143685583:143686257	Cebpb:D0:chr7:143685656:143686257	Cebpb:D0:chr7:143685656:143686257	Cebpb:D0:chr7:143660773:143661210;Cebpb:D0:chr7:143685656:143686257	STATIC	STATIC	STATIC
ENSMUSG00000032035	Ets1	1		2.48633	2.49862	3.28367	3.31296	2.41914	2.48522	2.77606	2.74155	-1.23572	1.07061e-66	1.24666e-64	-0.475616	5.37821e-11	4.98889e-10	-0.775054	2.39301e-28	3.94904e-27	Zeb1-All:chr9:32695550:32695950	Zeb1-All:chr9:32720333:32720605;Zeb1-All:chr9:32720702:32720982	Zeb1-All:chr9:32695550:32695950;Zeb1-All:chr9:32720333:32720605;Zeb1-All:chr9:32720702:32720982;Zeb1-All:chr9:32758313:32758593;Zeb1-All:chr9:32764494:32764740	Zeb1-D0:chr9:32695550:32695950		Zeb1-D0:chr9:32695550:32695950		Cebpb:chr9:32697391:32697653;Cebpb:chr9:32699702:32699918;Cebpb:chr9:32700325:32700549;Cebpb:chr9:32703245:32703469;Cebpb:chr9:32705752:32706217;Cebpb:chr9:32710913:32711478;Cebpb:chr9:32712204:32712428;Cebpb:chr9:32714488:32714914;Cebpb:chr9:32718973:32719189;Cebpb:chr9:32720189:32721099;Cebpb:chr9:32730449:32731095;Cebpb:chr9:32736061:32736285	Cebpb:chr9:32688371:32688835;Cebpb:chr9:32697391:32697653;Cebpb:chr9:32699702:32699918;Cebpb:chr9:32700325:32700549;Cebpb:chr9:32703245:32703469;Cebpb:chr9:32705752:32706217;Cebpb:chr9:32710913:32711478;Cebpb:chr9:32712204:32712428;Cebpb:chr9:32714488:32714914;Cebpb:chr9:32718973:32719189;Cebpb:chr9:32720189:32721099;Cebpb:chr9:32730449:32731095;Cebpb:chr9:32736061:32736285;Cebpb:chr9:32758249:32…		Cebpb:D0:chr9:32714488:32714914;Cebpb:D0:chr9:32720189:32720776;Cebpb:D0:chr9:32730518:32731095	Cebpb:D0:chr9:32688371:32688835;Cebpb:D0:chr9:32714488:32714914;Cebpb:D0:chr9:32720189:32720776;Cebpb:D0:chr9:32730518:32731095;Cebpb:D0:chr9:32758249:32758698	STATIC	STATIC;STATIC	STATIC;STATIC;STATIC;STATIC;STATIC
ENSMUSG00000027210	Meis2	3		3.77831	3.80856	4.57959	4.54948	4.63673	4.61539	4.5187	4.43324	-1.11951	1.82334e-66	2.1113e-64	0.237694	0.00016413	0.000711206	-0.0667965	0.290963	0.503707	Zeb1-All:chr2:116065250:116066450	Zeb1-All:chr2:115919368:115919612;Zeb1-All:chr2:115923250:115923600;Zeb1-All:chr2:115939428:115939672;Zeb1-All:chr2:115970168:115970412;Zeb1-All:chr2:115970566:115970846;Zeb1-All:chr2:115976488:115976768;Zeb1-All:chr2:115995524:115995738;Zeb1-All:chr2:116006131:116006375;Zeb1-All:chr2:116045168:116045450;Zeb1-All:chr2:116052133:116052377;Zeb1-All:chr2:116065250:116066450	Zeb1-All:chr2:115855850:115856200;Zeb1-All:chr2:115919368:115919612;Zeb1-All:chr2:115923250:115923600;Zeb1-All:chr2:115939428:115939672;Zeb1-All:chr2:115970168:115970412;Zeb1-All:chr2:115970566:115970846;Zeb1-All:chr2:115976488:115976768;Zeb1-All:chr2:115995524:115995738;Zeb1-All:chr2:116006131:116006375;Zeb1-All:chr2:116045168:116045450;Zeb1-All:chr2:116052133:116052377;Zeb1-All:chr2:116065250:1…	Zeb1-D0:chr2:116065450:116065850;Zeb1-D0:chr2:116066050:116066450	Zeb1-D0:chr2:115995524:115995738;Zeb1-D0:chr2:116045300:116045450;Zeb1-D0:chr2:116065450:116065850	Zeb1-D0:chr2:115855889:115856185;Zeb1-D0:chr2:115995524:115995738;Zeb1-D0:chr2:116045300:116045450;Zeb1-D0:chr2:116065450:116065850;Zeb1-D0:chr2:116066050:116066450;Zeb1-D0:chr2:116066500:116067600	Cebpb:chr2:116066058:116066274	Cebpb:chr2:115870750:115870966;Cebpb:chr2:115888653:115889168;Cebpb:chr2:115893173:115893389;Cebpb:chr2:115894630:115895098;Cebpb:chr2:115895514:115896040;Cebpb:chr2:115919225:115919713;Cebpb:chr2:115923550:115924150;Cebpb:chr2:115924250:115924550;Cebpb:chr2:115924575:115925200;Cebpb:chr2:115927526:115927742;Cebpb:chr2:115950508:115951139;Cebpb:chr2:115969940:115970700;Cebpb:chr2:115971400:115971…	Cebpb:chr2:115854458:115855104;Cebpb:chr2:115870750:115870966;Cebpb:chr2:115888653:115889168;Cebpb:chr2:115893173:115893389;Cebpb:chr2:115894630:115895098;Cebpb:chr2:115895514:115896040;Cebpb:chr2:115919225:115919713;Cebpb:chr2:115923550:115924150;Cebpb:chr2:115924250:115924550;Cebpb:chr2:115924575:115925200;Cebpb:chr2:115927526:115927742;Cebpb:chr2:115950508:115951139;Cebpb:chr2:115969940:115970…		Cebpb:D0:chr2:115950600:115951130;Cebpb:D0:chr2:115970031:115970619;Cebpb:D0:chr2:115981757:115982256;Cebpb:D0:chr2:116005914:116006477;Cebpb:D0:chr2:116044858:116045616;Cebpb:D0:chr2:116048820:116049463	Cebpb:D0:chr2:115854489:115855104;Cebpb:D0:chr2:115950600:115951130;Cebpb:D0:chr2:115970031:115970619;Cebpb:D0:chr2:115981757:115982256;Cebpb:D0:chr2:116005914:116006477;Cebpb:D0:chr2:116044858:116045616;Cebpb:D0:chr2:116048820:116049463;Cebpb:D0:chr2:116069122:116069811	STATIC	STATIC;STATIC;STATIC;STATIC;STATIC;STATIC;STATIC;STATIC;STATIC;STATIC;STATIC	STATIC;STATIC;STATIC;STATIC;STATIC;STATIC;STATIC;STATIC;STATIC;STATIC;STATIC;STATIC;STATIC;STATIC
ENSMUSG00000038668	Lpar1	3		2.8716	2.93792	3.83473	3.74053	3.22189	3.20577	3.46499	3.38482	-1.2411	3.31579e-66	3.81813e-64	-0.396047	3.20689e-08	2.27587e-07	-0.503058	7.1614e-13	5.32274e-12	Zeb1-All:chr4:58553000:58553750	Zeb1-All:chr4:58453276:58453556;Zeb1-All:chr4:58462650:58462800;Zeb1-All:chr4:58469130:58469514;Zeb1-All:chr4:58516392:58516672;Zeb1-All:chr4:58553000:58553750	Zeb1-All:chr4:58453276:58453556;Zeb1-All:chr4:58462650:58462800;Zeb1-All:chr4:58469130:58469514;Zeb1-All:chr4:58516392:58516672;Zeb1-All:chr4:58553000:58553750	Zeb1-D0:chr4:58553350:58553750	Zeb1-D0:chr4:58462650:58462800;Zeb1-D0:chr4:58469130:58469426;Zeb1-D0:chr4:58553000:58553250;Zeb1-D0:chr4:58553350:58553750	Zeb1-D0:chr4:58462650:58462800;Zeb1-D0:chr4:58469130:58469426;Zeb1-D0:chr4:58553000:58553250;Zeb1-D0:chr4:58553350:58553750		Cebpb:chr4:58443046:58443262;Cebpb:chr4:58448966:58449182;Cebpb:chr4:58460273:58460706;Cebpb:chr4:58468416:58468905;Cebpb:chr4:58470011:58470752;Cebpb:chr4:58487455:58488069;Cebpb:chr4:58511183:58511407;Cebpb:chr4:58516088:58516527;Cebpb:chr4:58540428:58540679;Cebpb:chr4:58546533:58547162;Cebpb:chr4:58548871:58549318;Cebpb:chr4:58550192:58550716;Cebpb:chr4:58551827:58552135	Cebpb:chr4:58443046:58443262;Cebpb:chr4:58448966:58449182;Cebpb:chr4:58460273:58460706;Cebpb:chr4:58468416:58468905;Cebpb:chr4:58470011:58470752;Cebpb:chr4:58487455:58488069;Cebpb:chr4:58511183:58511407;Cebpb:chr4:58516088:58516527;Cebpb:chr4:58540428:58540679;Cebpb:chr4:58546533:58547162;Cebpb:chr4:58548871:58549318;Cebpb:chr4:58550192:58550716;Cebpb:chr4:58551827:58552135		Cebpb:D0:chr4:58470145:58470752;Cebpb:D0:chr4:58516088:58516527;Cebpb:D0:chr4:58546533:58547052	Cebpb:D0:chr4:58470145:58470752;Cebpb:D0:chr4:58516088:58516527;Cebpb:D0:chr4:58546533:58547052	STATIC	STATIC;STATIC;STATIC;STATIC;STATIC	STATIC;STATIC;STATIC;STATIC;STATIC
ENSMUSG00000031380	Figf	3		2.49506	2.62988	3.5391	3.49889	3.651	3.64784	2.35689	2.27004	-1.45495	6.77208e-66	7.75497e-64	1.84301	4.49276e-102	8.48524e-100	-1.66682	2.08387e-83	1.39996e-81		Zeb1-All:chrX:164382050:164382482;Zeb1-All:chrX:164392852:164393096	Zeb1-All:chrX:164382050:164382482;Zeb1-All:chrX:164392852:164393096		Zeb1-D0:chrX:164382150:164382482	Zeb1-D0:chrX:164382150:164382482	Cebpb:chrX:164373046:164373946	Cebpb:chrX:164373046:164373946;Cebpb:chrX:164374454:164374970;Cebpb:chrX:164381989:164382463;Cebpb:chrX:164392683:164393280	Cebpb:chrX:164364175:164364759;Cebpb:chrX:164365548:164365764;Cebpb:chrX:164373046:164373946;Cebpb:chrX:164374454:164374970;Cebpb:chrX:164381989:164382463;Cebpb:chrX:164392683:164393280;Cebpb:chrX:164408245:164408862	Cebpb:D0:chrX:164373067:164373946	Cebpb:D0:chrX:164373067:164373946;Cebpb:D0:chrX:164374454:164374970;Cebpb:D0:chrX:164381989:164382463	Cebpb:D0:chrX:164364175:164364740;Cebpb:D0:chrX:164373067:164373946;Cebpb:D0:chrX:164374454:164374970;Cebpb:D0:chrX:164381989:164382463		STATIC;STATIC	STATIC;STATIC
ENSMUSG00000091387	Gcnt4	NA		2.83097	2.77504	1.15301	1.23994	1.92772	1.8488	-0.15511	0.0397899	2.30464	8.618e-66	9.81458e-64	2.61037	1.21386e-68	1.13604e-66	-1.61037	2.81756e-26	4.32733e-25	Zeb1-All:chr13:96924382:96924801	Zeb1-All:chr13:96924382:96924801;Zeb1-All:chr13:96939700:96940039	Zeb1-All:chr13:96924382:96924801;Zeb1-All:chr13:96939700:96940039;Zeb1-All:chr13:96956339:96956650;Zeb1-All:chr13:96958139:96958411	Zeb1-D0:chr13:96924382:96924678	Zeb1-D0:chr13:96939700:96940039	Zeb1-D0:chr13:96924382:96924678;Zeb1-D0:chr13:96939700:96940039		Cebpb:chr13:96926180:96926404;Cebpb:chr13:96928618:96928834;Cebpb:chr13:96936400:96936763;Cebpb:chr13:96942148:96942364	Cebpb:chr13:96926180:96926404;Cebpb:chr13:96928618:96928834;Cebpb:chr13:96936400:96936763;Cebpb:chr13:96942148:96942364;Cebpb:chr13:96956081:96956878;Cebpb:chr13:96958101:96958354;Cebpb:chr13:96960161:96960811				STATIC	STATIC;STATIC	STATIC;STATIC;STATIC;STATIC
ENSMUSG00000001911	Nfix	3		4.35662	4.38746	5.29219	5.23242	4.02404	4.13433	4.44864	4.57735	-1.28801	9.6531e-66	1.09333e-63	-0.589647	3.97907e-15	5.11762e-14	-1.14237	1.64477e-52	5.5517e-51	Zeb1-All:chr8:84800250:84800850	Zeb1-All:chr8:84712400:84712650;Zeb1-All:chr8:84722650:84724000;Zeb1-All:chr8:84730600:84730800;Zeb1-All:chr8:84732500:84732850;Zeb1-All:chr8:84734150:84734350;Zeb1-All:chr8:84736600:84736950;Zeb1-All:chr8:84739550:84739800;Zeb1-All:chr8:84741950:84743150;Zeb1-All:chr8:84743300:84744550;Zeb1-All:chr8:84746000:84746600;Zeb1-All:chr8:84746950:84747150;Zeb1-All:chr8:84759250:84759550;Zeb1-All:chr8:8…	Zeb1-All:chr8:84689600:84689900;Zeb1-All:chr8:84695150:84695500;Zeb1-All:chr8:84696450:84696600;Zeb1-All:chr8:84698894:84699200;Zeb1-All:chr8:84712400:84712650;Zeb1-All:chr8:84722650:84724000;Zeb1-All:chr8:84730600:84730800;Zeb1-All:chr8:84732500:84732850;Zeb1-All:chr8:84734150:84734350;Zeb1-All:chr8:84736600:84736950;Zeb1-All:chr8:84739550:84739800;Zeb1-All:chr8:84741950:84743150;Zeb1-All:chr8:8…	Zeb1-D0:chr8:84800450:84800850	Zeb1-D0:chr8:84712400:84712650;Zeb1-D0:chr8:84722650:84724000;Zeb1-D0:chr8:84730600:84730800;Zeb1-D0:chr8:84732500:84732850;Zeb1-D0:chr8:84734150:84734350;Zeb1-D0:chr8:84741950:84743150;Zeb1-D0:chr8:84743300:84744550;Zeb1-D0:chr8:84746000:84746600;Zeb1-D0:chr8:84746950:84747150;Zeb1-D0:chr8:84759250:84759550;Zeb1-D0:chr8:84773850:84774150;Zeb1-D0:chr8:84775150:84775350;Zeb1-D0:chr8:84790700:84791…	Zeb1-D0:chr8:84689600:84689900;Zeb1-D0:chr8:84695150:84695500;Zeb1-D0:chr8:84696450:84696600;Zeb1-D0:chr8:84712400:84712650;Zeb1-D0:chr8:84722650:84724000;Zeb1-D0:chr8:84730600:84730800;Zeb1-D0:chr8:84732500:84732850;Zeb1-D0:chr8:84734150:84734350;Zeb1-D0:chr8:84741950:84743150;Zeb1-D0:chr8:84743300:84744550;Zeb1-D0:chr8:84746000:84746600;Zeb1-D0:chr8:84746950:84747150;Zeb1-D0:chr8:84759250:84759…		Cebpb:chr8:84707231:84707668;Cebpb:chr8:84709292:84709516;Cebpb:chr8:84712372:84712818;Cebpb:chr8:84725678:84726440;Cebpb:chr8:84736681:84736931;Cebpb:chr8:84742074:84742335;Cebpb:chr8:84753103:84753724;Cebpb:chr8:84775149:84775365;Cebpb:chr8:84790918:84791387	Cebpb:chr8:84707231:84707668;Cebpb:chr8:84709292:84709516;Cebpb:chr8:84712372:84712818;Cebpb:chr8:84725678:84726440;Cebpb:chr8:84736681:84736931;Cebpb:chr8:84742074:84742335;Cebpb:chr8:84753103:84753724;Cebpb:chr8:84775149:84775365;Cebpb:chr8:84790918:84791387		Cebpb:D0:chr8:84712372:84712818;Cebpb:D0:chr8:84725778:84726440;Cebpb:D0:chr8:84790918:84791387	Cebpb:D0:chr8:84712372:84712818;Cebpb:D0:chr8:84725778:84726440;Cebpb:D0:chr8:84790918:84791387	STATIC	STATIC;STATIC;STATIC;STATIC;STATIC;STATIC;STATIC;STATIC;STATIC;STATIC;STATIC;STATIC;STATIC;STATIC;STATIC;STATIC;STATIC;STATIC	STATIC;STATIC;STATIC;STATIC;STATIC;STATIC;STATIC;STATIC;STATIC;STATIC;STATIC;STATIC;STATIC;STATIC;STATIC;STATIC;STATIC;STATIC;STATIC;STATIC;STATIC;STATIC
ENSMUSG00000001864	Aif1l	High		2.44616	2.58757	1.17954	0.760142	1.43832	1.21782	0.0457817	0.0976886	2.33911	1.23285e-65	1.38876e-63	1.43271	1.24076e-19	2.13557e-18	-0.850253	2.73498e-07	1.31423e-06			Zeb1-All:chr2:31974196:31974850			Zeb1-D0:chr2:31974250:31974850			Cebpb:chr2:31945674:31945898						STATIC
ENSMUSG00000022346	Myc	5		3.79143	3.78199	2.92573	2.89833	4.03818	4.06482	4.11501	4.17369	1.30542	1.53779e-65	1.72291e-63	-0.142684	0.0418402	0.107335	1.86194	5.78602e-133	9.48817e-131	Zeb1-All:chr15:61984900:61985800	Zeb1-All:chr15:61984900:61985800;Zeb1-All:chr15:61986500:61986800;Zeb1-All:chr15:61987050:61988400	Zeb1-All:chr15:61984900:61985800;Zeb1-All:chr15:61986500:61986800;Zeb1-All:chr15:61987050:61988400;Zeb1-All:chr15:61999200:61999400	Zeb1-D0:chr15:61984900:61985200;Zeb1-D0:chr15:61985400:61985800	Zeb1-D0:chr15:61985400:61985800;Zeb1-D0:chr15:61986500:61986800;Zeb1-D0:chr15:61987050:61988400	Zeb1-D0:chr15:61984900:61985200;Zeb1-D0:chr15:61985400:61985800;Zeb1-D0:chr15:61986500:61986800;Zeb1-D0:chr15:61987050:61988400;Zeb1-D0:chr15:61999200:61999400			Cebpb:chr15:61983243:61983887;Cebpb:chr15:61991928:61992905;Cebpb:chr15:61996305:61996521;Cebpb:chr15:61998850:61999066			Cebpb:D0:chr15:61983243:61983887;Cebpb:D0:chr15:61992042:61992807	STATIC	STATIC;STATIC;STATIC	STATIC;STATIC;STATIC;STATIC
ENSMUSG00000050953	Gja1	2		3.09903	3.11426	1.96538	1.84721	3.49557	3.39333	2.04521	1.85669	1.71033	2.90378e-65	3.23584e-63	2.11157	2.45863e-100	4.48198e-98	0.159576	0.129006	0.257048								Cebpb:chr10:56378731:56379475	Cebpb:chr10:56378731:56379475
ENSMUSG00000048058	Ldlrad3	6		1.88096	1.96635	2.82332	2.87902	2.95423	2.9451	3.12159	3.1183	-1.41491	5.06712e-65	5.61638e-63	-0.272059	0.000356119	0.00146243	0.419487	4.24748e-08	2.20099e-07	Zeb1-All:chr2:102185450:102186700	Zeb1-All:chr2:102038572:102038852;Zeb1-All:chr2:102052850:102053269;Zeb1-All:chr2:102094333:102094613;Zeb1-All:chr2:102137964:102138208;Zeb1-All:chr2:102142100:102142650;Zeb1-All:chr2:102154700:102155100;Zeb1-All:chr2:102185450:102186700	Zeb1-All:chr2:102038572:102038852;Zeb1-All:chr2:102052850:102053269;Zeb1-All:chr2:102094333:102094613;Zeb1-All:chr2:102137964:102138208;Zeb1-All:chr2:102142100:102142650;Zeb1-All:chr2:102154700:102155100;Zeb1-All:chr2:102185450:102186700	Zeb1-D0:chr2:102185550:102186050	Zeb1-D0:chr2:102052850:102053250;Zeb1-D0:chr2:102185550:102186050	Zeb1-D0:chr2:102052850:102053250;Zeb1-D0:chr2:102185550:102186050		Cebpb:chr2:101955944:101956438;Cebpb:chr2:101957628:101957844;Cebpb:chr2:101962327:101962747;Cebpb:chr2:101979418:101979687;Cebpb:chr2:101981915:101982522;Cebpb:chr2:101987722:101988399;Cebpb:chr2:101989533:101990002;Cebpb:chr2:101998943:101999494;Cebpb:chr2:102001589:102002250;Cebpb:chr2:102003491:102003981;Cebpb:chr2:102030734:102030958;Cebpb:chr2:102035812:102036028;Cebpb:chr2:102046650:102046…	Cebpb:chr2:101955944:101956438;Cebpb:chr2:101957628:101957844;Cebpb:chr2:101962327:101962747;Cebpb:chr2:101979418:101979687;Cebpb:chr2:101981915:101982522;Cebpb:chr2:101987722:101988399;Cebpb:chr2:101989533:101990002;Cebpb:chr2:101998943:101999494;Cebpb:chr2:102001589:102002250;Cebpb:chr2:102003491:102003981;Cebpb:chr2:102030734:102030958;Cebpb:chr2:102035812:102036028;Cebpb:chr2:102046650:102046…		Cebpb:D0:chr2:101955944:101956438;Cebpb:D0:chr2:101962327:101962747;Cebpb:D0:chr2:101998995:101999470;Cebpb:D0:chr2:102001589:102002133;Cebpb:D0:chr2:102003491:102003981;Cebpb:D0:chr2:102091578:102092112;Cebpb:D0:chr2:102116588:102117150;Cebpb:D0:chr2:102142033:102142617	Cebpb:D0:chr2:101955944:101956438;Cebpb:D0:chr2:101962327:101962747;Cebpb:D0:chr2:101998995:101999470;Cebpb:D0:chr2:102001589:102002133;Cebpb:D0:chr2:102003491:102003981;Cebpb:D0:chr2:102091578:102092112;Cebpb:D0:chr2:102116588:102117150;Cebpb:D0:chr2:102142033:102142617	STATIC	STATIC;STATIC;STATIC;STATIC;STATIC;STATIC;STATIC	STATIC;STATIC;STATIC;STATIC;STATIC;STATIC;STATIC
ENSMUSG00000025068	Gsto1	1		5.6904	5.69721	4.5292	4.55036	4.90067	4.79388	4.20787	4.29169	1.61652	7.82698e-65	8.62925e-63	0.841003	8.15596e-19	1.3275e-17	-0.399015	2.70323e-05	0.000104818	Zeb1-All:chr19:47854350:47855300	Zeb1-All:chr19:47854350:47855300	Zeb1-All:chr19:47854350:47855300;Zeb1-All:chr19:47865400:47865996;Zeb1-All:chr19:47868950:47869232;Zeb1-All:chr19:47870250:47870650	Zeb1-D0:chr19:47854936:47855232	Zeb1-D0:chr19:47854936:47855232	Zeb1-D0:chr19:47854936:47855232;Zeb1-D0:chr19:47865400:47865750;Zeb1-D0:chr19:47868950:47869150;Zeb1-D0:chr19:47870250:47870600	Cebpb:chr19:47854029:47854616;Cebpb:chr19:47855378:47855896	Cebpb:chr19:47855378:47855896;Cebpb:chr19:47864573:47864797	Cebpb:chr19:47850860:47851076;Cebpb:chr19:47854029:47854616;Cebpb:chr19:47855378:47855896;Cebpb:chr19:47864573:47864797;Cebpb:chr19:47868725:47869385;Cebpb:chr19:47870084:47870763	Cebpb:D0:chr19:47854067:47854616		Cebpb:D0:chr19:47854067:47854616;Cebpb:D0:chr19:47868746:47869385;Cebpb:D0:chr19:47870197:47870702	STATIC	STATIC	STATIC;STATIC;STATIC;STATIC
ENSMUSG00000048332	Lhfp	3		3.43891	3.41038	4.2207	4.24501	3.73976	3.73846	3.88953	3.94034	-1.24034	1.18218e-64	1.29646e-62	-0.250017	0.000516113	0.00205739	-0.47063	3.21126e-11	2.1231e-10	Zeb1-All:chr3:53041200:53041950	Zeb1-All:chr3:53041200:53041950;Zeb1-All:chr3:53044363:53044607;Zeb1-All:chr3:53063657:53064032;Zeb1-All:chr3:53067946:53068226;Zeb1-All:chr3:53086847:53087127;Zeb1-All:chr3:53201641:53201937;Zeb1-All:chr3:53205011:53205306;Zeb1-All:chr3:53211050:53211450;Zeb1-All:chr3:53212579:53212859;Zeb1-All:chr3:53245706:53246100;Zeb1-All:chr3:53253317:53253561	Zeb1-All:chr3:53041200:53041950;Zeb1-All:chr3:53044363:53044607;Zeb1-All:chr3:53063657:53064032;Zeb1-All:chr3:53067946:53068226;Zeb1-All:chr3:53086847:53087127;Zeb1-All:chr3:53201641:53201937;Zeb1-All:chr3:53205011:53205306;Zeb1-All:chr3:53211050:53211450;Zeb1-All:chr3:53212579:53212859;Zeb1-All:chr3:53245706:53246100;Zeb1-All:chr3:53253317:53253561	Zeb1-D0:chr3:53041200:53041950	Zeb1-D0:chr3:53041200:53041950;Zeb1-D0:chr3:53063736:53064032;Zeb1-D0:chr3:53201641:53201937;Zeb1-D0:chr3:53211050:53211450;Zeb1-D0:chr3:53245706:53246100	Zeb1-D0:chr3:53041200:53041950;Zeb1-D0:chr3:53063736:53064032;Zeb1-D0:chr3:53201641:53201937;Zeb1-D0:chr3:53211050:53211450;Zeb1-D0:chr3:53245706:53246100		Cebpb:chr3:53044078:53044777;Cebpb:chr3:53051056:53051280;Cebpb:chr3:53059943:53060159;Cebpb:chr3:53063604:53064352;Cebpb:chr3:53066386:53066829;Cebpb:chr3:53067759:53068375;Cebpb:chr3:53072494:53072710;Cebpb:chr3:53081854:53082078;Cebpb:chr3:53109951:53110167;Cebpb:chr3:53139090:53139522;Cebpb:chr3:53148914:53149138;Cebpb:chr3:53161614:53161830;Cebpb:chr3:53168828:53169419;Cebpb:chr3:53169476:53…	Cebpb:chr3:53036975:53037191;Cebpb:chr3:53044078:53044777;Cebpb:chr3:53051056:53051280;Cebpb:chr3:53059943:53060159;Cebpb:chr3:53063604:53064352;Cebpb:chr3:53066386:53066829;Cebpb:chr3:53067759:53068375;Cebpb:chr3:53072494:53072710;Cebpb:chr3:53081854:53082078;Cebpb:chr3:53109951:53110167;Cebpb:chr3:53139090:53139522;Cebpb:chr3:53148914:53149138;Cebpb:chr3:53161614:53161830;Cebpb:chr3:53168828:53…		Cebpb:D0:chr3:53044078:53044777;Cebpb:D0:chr3:53063604:53064352;Cebpb:D0:chr3:53067759:53068375;Cebpb:D0:chr3:53210501:53210978;Cebpb:D0:chr3:53241326:53241833;Cebpb:D0:chr3:53245370:53246127	Cebpb:D0:chr3:53044078:53044777;Cebpb:D0:chr3:53063604:53064352;Cebpb:D0:chr3:53067759:53068375;Cebpb:D0:chr3:53210501:53210978;Cebpb:D0:chr3:53241326:53241833;Cebpb:D0:chr3:53245370:53246127	STATIC	STATIC;STATIC;STATIC;STATIC;STATIC;STATIC;STATIC;STATIC;STATIC;STATIC;STATIC	STATIC;STATIC;STATIC;STATIC;STATIC;STATIC;STATIC;STATIC;STATIC;STATIC;STATIC
ENSMUSG00000046743	Fat4	3		0.848481	0.811567	2.38024	2.3686	1.36799	1.61061	0.97488	0.674504	-2.31495	1.31026e-64	1.42936e-62	0.887074	2.28768e-11	2.1889e-10	-2.17329	6.90859e-58	2.67432e-56	Zeb1-All:chr3:38885600:38886550	Zeb1-All:chr3:38925050:38925200;Zeb1-All:chr3:38936567:38936863	Zeb1-All:chr3:38885100:38885450;Zeb1-All:chr3:38885600:38886550;Zeb1-All:chr3:38925050:38925200;Zeb1-All:chr3:38936567:38936863;Zeb1-All:chr3:39017580:39017824	Zeb1-D0:chr3:38885600:38886550	Zeb1-D0:chr3:38925050:38925200;Zeb1-D0:chr3:38936567:38936863	Zeb1-D0:chr3:38885100:38885450;Zeb1-D0:chr3:38885600:38886550;Zeb1-D0:chr3:38925050:38925200;Zeb1-D0:chr3:38936567:38936863		Cebpb:chr3:38928491:38928767;Cebpb:chr3:38936580:38936684;Cebpb:chr3:38937059:38937283;Cebpb:chr3:38939792:38940008;Cebpb:chr3:38996444:38996912;Cebpb:chr3:38999395:38999925	Cebpb:chr3:38884047:38884151;Cebpb:chr3:38884501:38884725;Cebpb:chr3:38928491:38928767;Cebpb:chr3:38936580:38936684;Cebpb:chr3:38937059:38937283;Cebpb:chr3:38939792:38940008;Cebpb:chr3:38996444:38996912;Cebpb:chr3:38999395:38999925;Cebpb:chr3:39017025:39017129;Cebpb:chr3:39017517:39018061			Cebpb:D0:chr3:39017549:39018061	STATIC	STATIC;STATIC	STATIC;STATIC;STATIC;STATIC;STATIC
ENSMUSG00000032281	Acsbg1	Low		1.82234	1.87837	0.0744581	0.0258724	1.2043	1.18163	0.881567	0.757776	2.61546	2.06398e-64	2.2398e-62	0.353808	0.0154503	0.0446881	1.23423	4.53732e-13	3.42743e-12		Zeb1-All:chr9:54633432:54633704;Zeb1-All:chr9:54642269:54642556;Zeb1-All:chr9:54649250:54649650	Zeb1-All:chr9:54604268:54604548;Zeb1-All:chr9:54633432:54633704;Zeb1-All:chr9:54642269:54642556;Zeb1-All:chr9:54649250:54649650;Zeb1-All:chr9:54668617:54668950		Zeb1-D0:chr9:54649250:54649650	Zeb1-D0:chr9:54649250:54649650;Zeb1-D0:chr9:54668617:54668950		Cebpb:chr9:54640585:54641084;Cebpb:chr9:54645644:54646059;Cebpb:chr9:54649071:54650108;Cebpb:chr9:54655944:54656160	Cebpb:chr9:54598622:54598873;Cebpb:chr9:54604224:54604825;Cebpb:chr9:54640585:54641084;Cebpb:chr9:54645644:54646059;Cebpb:chr9:54649071:54650108;Cebpb:chr9:54655944:54656160;Cebpb:chr9:54663428:54664015;Cebpb:chr9:54668454:54668678		Cebpb:D0:chr9:54640585:54641084;Cebpb:D0:chr9:54645644:54646059;Cebpb:D0:chr9:54649071:54650108	Cebpb:D0:chr9:54640585:54641084;Cebpb:D0:chr9:54645644:54646059;Cebpb:D0:chr9:54649071:54650108		STATIC;STATIC;STATIC	LATE;STATIC;STATIC;STATIC;STATIC
ENSMUSG00000069793	Slfn9	Low		3.36447	3.33458	2.32639	2.37738	2.37454	2.47727	1.92243	1.93206	1.37165	2.8091e-64	3.03251e-62	0.671742	4.1812e-15	5.37429e-14	-0.535933	4.70075e-10	2.84504e-09								Cebpb:chr11:82985981:82986197	Cebpb:chr11:82985981:82986197
ENSMUSG00000036777	Anln	2		3.84418	3.88815	2.85809	2.85149	3.51313	3.36772	2.46897	2.45933	1.41996	4.51308e-64	4.84677e-62	1.38958	1.00975e-59	7.50655e-58	-0.540592	2.36109e-10	1.45868e-09	Zeb1-All:chr9:22389050:22389600	Zeb1-All:chr9:22361050:22361400;Zeb1-All:chr9:22366666:22366962;Zeb1-All:chr9:22385964:22386208;Zeb1-All:chr9:22389050:22389600	Zeb1-All:chr9:22361050:22361400;Zeb1-All:chr9:22366666:22366962;Zeb1-All:chr9:22385964:22386208;Zeb1-All:chr9:22389050:22389600;Zeb1-All:chr9:22399000:22399359	Zeb1-D0:chr9:22389200:22389600	Zeb1-D0:chr9:22361055:22361351;Zeb1-D0:chr9:22366666:22366962;Zeb1-D0:chr9:22389200:22389600	Zeb1-D0:chr9:22361055:22361351;Zeb1-D0:chr9:22366666:22366962;Zeb1-D0:chr9:22389200:22389600;Zeb1-D0:chr9:22399000:22399302		Cebpb:chr9:22333680:22334310;Cebpb:chr9:22360817:22361539;Cebpb:chr9:22366660:22366884;Cebpb:chr9:22385771:22386378	Cebpb:chr9:22333680:22334310;Cebpb:chr9:22360817:22361539;Cebpb:chr9:22366660:22366884;Cebpb:chr9:22385771:22386378;Cebpb:chr9:22390552:22390768;Cebpb:chr9:22399169:22399434		Cebpb:D0:chr9:22333680:22334310;Cebpb:D0:chr9:22360817:22361499;Cebpb:D0:chr9:22385790:22386359	Cebpb:D0:chr9:22333680:22334310;Cebpb:D0:chr9:22360817:22361499;Cebpb:D0:chr9:22385790:22386359	STATIC	STATIC;STATIC;STATIC;STATIC	STATIC;STATIC;STATIC;STATIC;STATIC
ENSMUSG00000045216	Hs6st1	5		3.67272	3.66683	2.83472	2.78113	3.46662	3.47071	3.55352	3.51474	1.20662	5.60319e-64	5.98645e-62	-0.0736259	0.287843	0.529514	1.05792	1.64379e-49	5.21854e-48	Zeb1-All:chr1:36068156:36068491	Zeb1-All:chr1:36068156:36068491;Zeb1-All:chr1:36069600:36069750;Zeb1-All:chr1:36088393:36088673;Zeb1-All:chr1:36095450:36095750	Zeb1-All:chr1:36064934:36065259;Zeb1-All:chr1:36068156:36068491;Zeb1-All:chr1:36069600:36069750;Zeb1-All:chr1:36088393:36088673;Zeb1-All:chr1:36095450:36095750		Zeb1-D0:chr1:36069600:36069750;Zeb1-D0:chr1:36095450:36095750	Zeb1-D0:chr1:36064934:36065230;Zeb1-D0:chr1:36069600:36069750;Zeb1-D0:chr1:36095450:36095750		Cebpb:chr1:36073224:36073440	Cebpb:chr1:36061201:36061939;Cebpb:chr1:36066256:36066480;Cebpb:chr1:36073224:36073440;Cebpb:chr1:36116396:36116950			Cebpb:D0:chr1:36061201:36061888	STATIC	STATIC;STATIC;STATIC;STATIC	STATIC;STATIC;STATIC;STATIC;STATIC
ENSMUSG00000057751	Megf6	NA		-1.42736	-0.618597	2.18102	2.20523	1.99892	1.67932	1.95524	1.97895	-5.2307	6.05492e-64	6.43592e-62	-0.212558	0.368305	0.634598	-0.146572	0.534278	0.793699		Zeb1-All:chr4:154177050:154177200;Zeb1-All:chr4:154177295:154177711;Zeb1-All:chr4:154183233:154183447;Zeb1-All:chr4:154191825:154192121;Zeb1-All:chr4:154209050:154209850;Zeb1-All:chr4:154213600:154214200;Zeb1-All:chr4:154219823:154220300;Zeb1-All:chr4:154224508:154224788;Zeb1-All:chr4:154232250:154232650;Zeb1-All:chr4:154245150:154245900;Zeb1-All:chr4:154248300:154248850;Zeb1-All:chr4:154272100:1…	Zeb1-All:chr4:154160535:154160815;Zeb1-All:chr4:154160939:154161300;Zeb1-All:chr4:154177050:154177200;Zeb1-All:chr4:154177295:154177711;Zeb1-All:chr4:154183233:154183447;Zeb1-All:chr4:154191825:154192121;Zeb1-All:chr4:154209050:154209850;Zeb1-All:chr4:154213600:154214200;Zeb1-All:chr4:154219823:154220300;Zeb1-All:chr4:154224508:154224788;Zeb1-All:chr4:154232250:154232650;Zeb1-All:chr4:154245150:1…		Zeb1-D0:chr4:154177050:154177200;Zeb1-D0:chr4:154177415:154177711;Zeb1-D0:chr4:154183233:154183447;Zeb1-D0:chr4:154191825:154192121;Zeb1-D0:chr4:154209050:154209650;Zeb1-D0:chr4:154213721:154214017;Zeb1-D0:chr4:154220050:154220300;Zeb1-D0:chr4:154245150:154245900;Zeb1-D0:chr4:154248300:154248850;Zeb1-D0:chr4:154272100:154272300;Zeb1-D0:chr4:154273000:154273250	Zeb1-D0:chr4:154160939:154161300;Zeb1-D0:chr4:154177050:154177200;Zeb1-D0:chr4:154177415:154177711;Zeb1-D0:chr4:154183233:154183447;Zeb1-D0:chr4:154191825:154192121;Zeb1-D0:chr4:154209050:154209650;Zeb1-D0:chr4:154213721:154214017;Zeb1-D0:chr4:154220050:154220300;Zeb1-D0:chr4:154245150:154245900;Zeb1-D0:chr4:154248300:154248850;Zeb1-D0:chr4:154272100:154272300;Zeb1-D0:chr4:154273000:154273250		Cebpb:chr4:154177260:154177886;Cebpb:chr4:154209124:154209348;Cebpb:chr4:154243794:154244010;Cebpb:chr4:154245297:154245944	Cebpb:chr4:154177260:154177886;Cebpb:chr4:154209124:154209348;Cebpb:chr4:154243794:154244010;Cebpb:chr4:154245297:154245944		Cebpb:D0:chr4:154177260:154177886;Cebpb:D0:chr4:154245297:154245944	Cebpb:D0:chr4:154177260:154177886;Cebpb:D0:chr4:154245297:154245944		STATIC;STATIC;STATIC;STATIC;STATIC;STATIC;STATIC;STATIC;STATIC;STATIC;STATIC;STATIC;STATIC	STATIC;STATIC;STATIC;STATIC;STATIC;STATIC;STATIC;STATIC;STATIC;STATIC;STATIC;STATIC;STATIC;STATIC;STATIC
ENSMUSG00000026669	Mcm10	2		2.61001	2.65832	1.54296	1.47433	2.47975	2.45987	2.19407	2.22848	1.60058	7.53218e-64	7.96528e-62	0.289784	0.00115636	0.00431045	1.08823	1.94371e-29	3.35653e-28								Cebpb:chr2:5002229:5002453	Cebpb:chr2:5002229:5002453
ENSMUSG00000036565	Ttyh3	3		3.27568	3.27591	4.40034	4.34865	3.58029	3.62008	3.90384	3.9844	-1.65156	1.08678e-63	1.14343e-61	-0.485508	4.07103e-07	2.55907e-06	-0.642252	1.67599e-11	1.13069e-10	Zeb1-All:chr5:140648500:140649250	Zeb1-All:chr5:140640000:140640250;Zeb1-All:chr5:140641400:140641950;Zeb1-All:chr5:140648500:140649250	Zeb1-All:chr5:140610350:140611850;Zeb1-All:chr5:140640000:140640250;Zeb1-All:chr5:140641400:140641950;Zeb1-All:chr5:140648500:140649250		Zeb1-D0:chr5:140640000:140640250;Zeb1-D0:chr5:140641400:140641950	Zeb1-D0:chr5:140610350:140611850;Zeb1-D0:chr5:140640000:140640250;Zeb1-D0:chr5:140641400:140641950		Cebpb:chr5:140641630:140641854;Cebpb:chr5:140648090:140648314	Cebpb:chr5:140641630:140641854;Cebpb:chr5:140648090:140648314				STATIC	STATIC;STATIC;STATIC	STATIC;STATIC;STATIC;STATIC
ENSMUSG00000032332	Col12a1	3		3.24509	3.19286	4.51838	4.50474	4.00608	4.18656	3.60233	3.34979	-1.90556	1.82689e-63	1.91242e-61	0.941338	1.71732e-17	2.56607e-16	-1.60432	2.20452e-46	6.38546e-45	Zeb1-All:chr9:79718350:79718816	Zeb1-All:chr9:79603369:79603750;Zeb1-All:chr9:79603997:79604293;Zeb1-All:chr9:79610334:79610693;Zeb1-All:chr9:79617450:79617650;Zeb1-All:chr9:79648550:79648953;Zeb1-All:chr9:79653496:79653800;Zeb1-All:chr9:79718350:79718816	Zeb1-All:chr9:79603369:79603750;Zeb1-All:chr9:79603997:79604293;Zeb1-All:chr9:79610334:79610693;Zeb1-All:chr9:79617450:79617650;Zeb1-All:chr9:79648550:79648953;Zeb1-All:chr9:79653496:79653800;Zeb1-All:chr9:79718350:79718816	Zeb1-D0:chr9:79718500:79718750	Zeb1-D0:chr9:79603997:79604293;Zeb1-D0:chr9:79617450:79617650;Zeb1-D0:chr9:79648550:79648950;Zeb1-D0:chr9:79718500:79718750	Zeb1-D0:chr9:79603997:79604293;Zeb1-D0:chr9:79617450:79617650;Zeb1-D0:chr9:79648550:79648950;Zeb1-D0:chr9:79718500:79718750	Cebpb:chr9:79718471:79719032	Cebpb:chr9:79605641:79606183;Cebpb:chr9:79609568:79610151;Cebpb:chr9:79610181:79610830;Cebpb:chr9:79617426:79617692;Cebpb:chr9:79631106:79631818;Cebpb:chr9:79634110:79634450;Cebpb:chr9:79645903:79646007;Cebpb:chr9:79648800:79649100;Cebpb:chr9:79653589:79653813;Cebpb:chr9:79660664:79661110;Cebpb:chr9:79675500:79675750;Cebpb:chr9:79680271:79680827;Cebpb:chr9:79714213:79714437;Cebpb:chr9:79716421:79…	Cebpb:chr9:79589257:79589816;Cebpb:chr9:79605641:79606183;Cebpb:chr9:79609568:79610151;Cebpb:chr9:79610181:79610830;Cebpb:chr9:79617426:79617692;Cebpb:chr9:79631106:79631818;Cebpb:chr9:79634110:79634450;Cebpb:chr9:79645903:79646007;Cebpb:chr9:79648800:79649100;Cebpb:chr9:79653589:79653813;Cebpb:chr9:79660664:79661110;Cebpb:chr9:79675500:79675750;Cebpb:chr9:79680271:79680827;Cebpb:chr9:79714213:79…	Cebpb:D0:chr9:79718471:79719032	Cebpb:D0:chr9:79605647:79606183;Cebpb:D0:chr9:79609568:79610125;Cebpb:D0:chr9:79631106:79631795;Cebpb:D0:chr9:79680271:79680827;Cebpb:D0:chr9:79716421:79716949;Cebpb:D0:chr9:79718471:79719032	Cebpb:D0:chr9:79605647:79606183;Cebpb:D0:chr9:79609568:79610125;Cebpb:D0:chr9:79631106:79631795;Cebpb:D0:chr9:79680271:79680827;Cebpb:D0:chr9:79716421:79716949;Cebpb:D0:chr9:79718471:79719032	STATIC	STATIC;STATIC;STATIC;STATIC;STATIC;STATIC;STATIC	STATIC;STATIC;STATIC;STATIC;STATIC;STATIC;STATIC
ENSMUSG00000034614	Pik3ip1	3		2.32568	2.36708	3.37859	3.27811	2.5655	2.64775	2.48526	2.47132	-1.53406	2.89073e-63	3.01086e-61	-0.0880019	0.34405	0.604024	-1.02182	6.6956e-31	1.234e-29	Zeb1-All:chr11:3330450:3331000	Zeb1-All:chr11:3330450:3331000;Zeb1-All:chr11:3332500:3332650;Zeb1-All:chr11:3337868:3338164	Zeb1-All:chr11:3330450:3331000;Zeb1-All:chr11:3332500:3332650;Zeb1-All:chr11:3337868:3338164	Zeb1-D0:chr11:3330450:3331000	Zeb1-D0:chr11:3330450:3331000;Zeb1-D0:chr11:3332500:3332650;Zeb1-D0:chr11:3337868:3338164	Zeb1-D0:chr11:3330450:3331000;Zeb1-D0:chr11:3332500:3332650;Zeb1-D0:chr11:3337868:3338164		Cebpb:chr11:3334158:3334520	Cebpb:chr11:3334158:3334520;Cebpb:chr11:3347412:3347628				STATIC	STATIC;STATIC;STATIC	STATIC;STATIC;STATIC
ENSMUSG00000053080	2700081O15Rik	High		2.76749	2.70585	3.51181	3.48685	2.71212	2.83211	3.38868	3.40242	-1.17192	3.77907e-63	3.91644e-61	-0.883003	6.20356e-37	2.33067e-35	-0.164855	0.0147252	0.0376002	Zeb1-All:chr19:7416650:7418400	Zeb1-All:chr19:7416650:7418400;Zeb1-All:chr19:7423200:7423800	Zeb1-All:chr19:7416650:7418400;Zeb1-All:chr19:7423200:7423800	Zeb1-D0:chr19:7417300:7417550	Zeb1-D0:chr19:7423203:7423499	Zeb1-D0:chr19:7416750:7417100;Zeb1-D0:chr19:7417300:7417550;Zeb1-D0:chr19:7423203:7423499	Cebpb:chr19:7416580:7417197		Cebpb:chr19:7416580:7417197	Cebpb:D0:chr19:7416660:7417197		Cebpb:D0:chr19:7416660:7417197	STATIC	STATIC;STATIC	STATIC;STATIC
ENSMUSG00000005087	Cd44	2		5.00619	5.03225	4.1689	4.18883	4.48091	4.36292	4.02649	4.01177	1.1784	4.66558e-63	4.81112e-61	0.615554	1.99353e-18	3.14702e-17	-0.25906	0.000231717	0.000795669	Zeb1-All:chr2:102900750:102901750	Zeb1-All:chr2:102840333:102840577;Zeb1-All:chr2:102860524:102860804;Zeb1-All:chr2:102873338:102873582;Zeb1-All:chr2:102880540:102880820;Zeb1-All:chr2:102900750:102901750	Zeb1-All:chr2:102807700:102807998;Zeb1-All:chr2:102840333:102840577;Zeb1-All:chr2:102860524:102860804;Zeb1-All:chr2:102873338:102873582;Zeb1-All:chr2:102880540:102880820;Zeb1-All:chr2:102900750:102901750	Zeb1-D0:chr2:102900750:102901650	Zeb1-D0:chr2:102900750:102901650	Zeb1-D0:chr2:102900750:102901650		Cebpb:chr2:102825824:102826040;Cebpb:chr2:102828296:102828400;Cebpb:chr2:102828482:102828698;Cebpb:chr2:102840496:102840712;Cebpb:chr2:102847366:102847470;Cebpb:chr2:102855654:102855870;Cebpb:chr2:102862516:102863100;Cebpb:chr2:102863613:102863829;Cebpb:chr2:102867633:102868114;Cebpb:chr2:102872360:102873935;Cebpb:chr2:102875982:102876646;Cebpb:chr2:102881719:102881935;Cebpb:chr2:102882233:102882…	Cebpb:chr2:102805704:102806221;Cebpb:chr2:102807750:102807950;Cebpb:chr2:102810162:102810439;Cebpb:chr2:102825824:102826040;Cebpb:chr2:102828296:102828400;Cebpb:chr2:102828482:102828698;Cebpb:chr2:102840496:102840712;Cebpb:chr2:102847366:102847470;Cebpb:chr2:102855654:102855870;Cebpb:chr2:102862516:102863100;Cebpb:chr2:102863613:102863829;Cebpb:chr2:102867633:102868114;Cebpb:chr2:102872360:102873…		Cebpb:D0:chr2:102867633:102868114;Cebpb:D0:chr2:102872422:102872816;Cebpb:D0:chr2:102876049:102876615;Cebpb:D0:chr2:102900633:102901142	Cebpb:D0:chr2:102805704:102806221;Cebpb:D0:chr2:102867633:102868114;Cebpb:D0:chr2:102872422:102872816;Cebpb:D0:chr2:102876049:102876615;Cebpb:D0:chr2:102900633:102901142	STATIC	STATIC;STATIC;STATIC;STATIC;STATIC	STATIC;STATIC;STATIC;STATIC;STATIC;STATIC
ENSMUSG00000021569	Trip13	2		3.09051	2.98877	1.87179	1.92244	2.72332	2.70679	2.13819	2.07214	1.65341	9.43347e-63	9.67958e-61	0.790952	4.60142e-16	6.31723e-15	0.409857	8.87567e-05	0.000321861	Zeb1-All:chr13:73937400:73938150	Zeb1-All:chr13:73937400:73938150	Zeb1-All:chr13:73937400:73938150	Zeb1-D0:chr13:73937400:73938150	Zeb1-D0:chr13:73937400:73938150	Zeb1-D0:chr13:73937400:73938150							STATIC	STATIC	STATIC
ENSMUSG00000040195	Tmem194	High		1.8965	1.8772	0.962557	0.871159	2.13581	2.10893	1.5742	1.44616	1.80659	1.00332e-62	1.02442e-60	1.10225	1.57402e-28	4.16639e-27	0.939535	8.51288e-17	8.17754e-16	Zeb1-All:chr10:127666250:127668600	Zeb1-All:chr10:127666250:127668600;Zeb1-All:chr10:127668700:127669100;Zeb1-All:chr10:127674813:127675177	Zeb1-All:chr10:127659700:127659850;Zeb1-All:chr10:127666250:127668600;Zeb1-All:chr10:127668700:127669100;Zeb1-All:chr10:127674813:127675177	Zeb1-D0:chr10:127666250:127666750;Zeb1-D0:chr10:127666850:127667750	Zeb1-D0:chr10:127666850:127667750;Zeb1-D0:chr10:127667800:127668600;Zeb1-D0:chr10:127674881:127675177	Zeb1-D0:chr10:127659700:127659850;Zeb1-D0:chr10:127666250:127666750;Zeb1-D0:chr10:127666850:127667750;Zeb1-D0:chr10:127667800:127668600;Zeb1-D0:chr10:127674881:127675177	Cebpb:chr10:127666812:127667479	Cebpb:chr10:127666812:127667479;Cebpb:chr10:127674797:127675098	Cebpb:chr10:127666812:127667479;Cebpb:chr10:127674797:127675098	Cebpb:D0:chr10:127666819:127667479	Cebpb:D0:chr10:127666819:127667479	Cebpb:D0:chr10:127666819:127667479	STATIC	STATIC;STATIC;STATIC	STATIC;STATIC;STATIC;STATIC
ENSMUSG00000033420	Antxr1	3		2.85941	2.89615	3.99939	4.02688	3.85099	3.88197	3.9932	3.94361	-1.64538	1.20663e-62	1.22597e-60	-0.12793	0.179015	0.362947	-0.0561532	0.555208	0.816119		Zeb1-All:chr6:87152534:87152950;Zeb1-All:chr6:87189900:87190100;Zeb1-All:chr6:87265774:87266109;Zeb1-All:chr6:87272082:87272414;Zeb1-All:chr6:87277013:87277293;Zeb1-All:chr6:87277532:87277776;Zeb1-All:chr6:87285400:87285700;Zeb1-All:chr6:87295027:87295271;Zeb1-All:chr6:87317018:87317400;Zeb1-All:chr6:87332200:87332650;Zeb1-All:chr6:87334344:87334800	Zeb1-All:chr6:87129550:87130250;Zeb1-All:chr6:87152534:87152950;Zeb1-All:chr6:87189900:87190100;Zeb1-All:chr6:87265774:87266109;Zeb1-All:chr6:87272082:87272414;Zeb1-All:chr6:87277013:87277293;Zeb1-All:chr6:87277532:87277776;Zeb1-All:chr6:87285400:87285700;Zeb1-All:chr6:87295027:87295271;Zeb1-All:chr6:87317018:87317400;Zeb1-All:chr6:87332200:87332650;Zeb1-All:chr6:87334344:87334800		Zeb1-D0:chr6:87152534:87152950;Zeb1-D0:chr6:87272150:87272350;Zeb1-D0:chr6:87285400:87285700;Zeb1-D0:chr6:87332200:87332650;Zeb1-D0:chr6:87334550:87334800	Zeb1-D0:chr6:87152534:87152950;Zeb1-D0:chr6:87272150:87272350;Zeb1-D0:chr6:87285400:87285700;Zeb1-D0:chr6:87332200:87332650;Zeb1-D0:chr6:87334550:87334800	Cebpb:chr6:87335726:87335838	Cebpb:chr6:87139871:87140125;Cebpb:chr6:87142803:87143019;Cebpb:chr6:87145943:87146173;Cebpb:chr6:87173553:87173769;Cebpb:chr6:87175612:87176177;Cebpb:chr6:87183197:87183413;Cebpb:chr6:87186751:87187167;Cebpb:chr6:87189563:87190441;Cebpb:chr6:87190700:87191150;Cebpb:chr6:87214350:87214622;Cebpb:chr6:87216483:87216587;Cebpb:chr6:87248003:87248796;Cebpb:chr6:87253503:87253749;Cebpb:chr6:87257620:87…	Cebpb:chr6:87123983:87124200;Cebpb:chr6:87125390:87125662;Cebpb:chr6:87129525:87130432;Cebpb:chr6:87139871:87140125;Cebpb:chr6:87142803:87143019;Cebpb:chr6:87145943:87146173;Cebpb:chr6:87173553:87173769;Cebpb:chr6:87175612:87176177;Cebpb:chr6:87183197:87183413;Cebpb:chr6:87186751:87187167;Cebpb:chr6:87189563:87190441;Cebpb:chr6:87190700:87191150;Cebpb:chr6:87214350:87214622;Cebpb:chr6:87216483:87…		Cebpb:D0:chr6:87175612:87176177;Cebpb:D0:chr6:87189563:87190441;Cebpb:D0:chr6:87248096:87248647;Cebpb:D0:chr6:87257620:87258299;Cebpb:D0:chr6:87265691:87266477;Cebpb:D0:chr6:87271654:87272602;Cebpb:D0:chr6:87276718:87277907;Cebpb:D0:chr6:87302460:87303212;Cebpb:D0:chr6:87316788:87317469	Cebpb:D0:chr6:87129757:87130138;Cebpb:D0:chr6:87175612:87176177;Cebpb:D0:chr6:87189563:87190441;Cebpb:D0:chr6:87248096:87248647;Cebpb:D0:chr6:87257620:87258299;Cebpb:D0:chr6:87265691:87266477;Cebpb:D0:chr6:87271654:87272602;Cebpb:D0:chr6:87276718:87277907;Cebpb:D0:chr6:87302460:87303212;Cebpb:D0:chr6:87316788:87317469		STATIC;STATIC;STATIC;STATIC;STATIC;STATIC;STATIC;STATIC;STATIC;STATIC;STATIC	STATIC;STATIC;STATIC;STATIC;STATIC;STATIC;STATIC;STATIC;STATIC;STATIC;STATIC;STATIC
ENSMUSG00000017144	Rnd3	2		2.75885	2.7543	3.68032	3.75783	3.42753	3.51133	3.58656	3.5167	-1.46897	1.44147e-62	1.45743e-60	-0.0483156	0.571009	0.852347	-0.321197	0.000141696	0.000500334	Zeb1-All:chr2:51148450:51149350	Zeb1-All:chr2:51146150:51146500;Zeb1-All:chr2:51146850:51148200;Zeb1-All:chr2:51148450:51149350	Zeb1-All:chr2:51146150:51146500;Zeb1-All:chr2:51146850:51148200;Zeb1-All:chr2:51148450:51149350	Zeb1-D0:chr2:51148550:51148900;Zeb1-D0:chr2:51148950:51149350	Zeb1-D0:chr2:51146150:51146500;Zeb1-D0:chr2:51146850:51148200;Zeb1-D0:chr2:51148550:51148900;Zeb1-D0:chr2:51148950:51149350	Zeb1-D0:chr2:51146150:51146500;Zeb1-D0:chr2:51146850:51148200;Zeb1-D0:chr2:51148550:51148900;Zeb1-D0:chr2:51148950:51149350	Cebpb:chr2:51149077:51149301	Cebpb:chr2:51138310:51138782;Cebpb:chr2:51139319:51139543;Cebpb:chr2:51142617:51143104;Cebpb:chr2:51145300:51145650;Cebpb:chr2:51146565:51147132;Cebpb:chr2:51149077:51149301	Cebpb:chr2:51138310:51138782;Cebpb:chr2:51139319:51139543;Cebpb:chr2:51142617:51143104;Cebpb:chr2:51145300:51145650;Cebpb:chr2:51146565:51147132;Cebpb:chr2:51149077:51149301;Cebpb:chr2:51153216:51153432;Cebpb:chr2:51156056:51156671		Cebpb:D0:chr2:51142617:51143094;Cebpb:D0:chr2:51146568:51147132	Cebpb:D0:chr2:51142617:51143094;Cebpb:D0:chr2:51146568:51147132	STATIC	STATIC;STATIC;STATIC	STATIC;STATIC;STATIC
ENSMUSG00000024042	Sik1	High		2.14566	2.12778	3.06667	3.02346	3.86696	3.78183	3.42698	3.49642	-1.38479	2.43151e-62	2.4465e-60	0.511639	2.86934e-11	2.71693e-10	0.588355	5.34264e-14	4.31932e-13	Zeb1-All:chr17:31855534:31855778	Zeb1-All:chr17:31855534:31855778	Zeb1-All:chr17:31842397:31842641;Zeb1-All:chr17:31855534:31855778					Cebpb:chr17:31845283:31845758	Cebpb:chr17:31841267:31841782;Cebpb:chr17:31842057:31842770;Cebpb:chr17:31845283:31845758		Cebpb:D0:chr17:31845323:31845758	Cebpb:D0:chr17:31841335:31841782;Cebpb:D0:chr17:31842098:31842767;Cebpb:D0:chr17:31845323:31845758	LATE	LATE	STATIC;LATE
ENSMUSG00000054675	Tmem119	3		3.33676	3.32186	4.14444	4.11238	3.69113	3.62398	3.05319	3.08376	-1.20863	2.55465e-62	2.55798e-60	0.773907	1.84235e-25	4.23963e-24	-1.48014	5.56735e-90	4.31024e-88	Zeb1-All:chr5:113799800:113800650	Zeb1-All:chr5:113799800:113800650	Zeb1-All:chr5:113783550:113784100;Zeb1-All:chr5:113787300:113787450;Zeb1-All:chr5:113799800:113800650;Zeb1-All:chr5:113808300:113808641	Zeb1-D0:chr5:113799800:113800550	Zeb1-D0:chr5:113799800:113800550	Zeb1-D0:chr5:113783550:113784100;Zeb1-D0:chr5:113787300:113787450;Zeb1-D0:chr5:113799800:113800550;Zeb1-D0:chr5:113808300:113808641		Cebpb:chr5:113796939:113797155	Cebpb:chr5:113796939:113797155;Cebpb:chr5:113804182:113804398;Cebpb:chr5:113805288:113805838				STATIC	STATIC	STATIC;STATIC;STATIC;EARLY
ENSMUSG00000003344	Btbd2	High		2.06898	1.90447	3.12227	3.03581	2.44606	2.61159	3.29036	3.45579	-1.70654	3.90386e-62	3.89016e-60	-1.32079	2.34845e-42	1.05877e-40	0.419719	6.41334e-06	2.66329e-05	Zeb1-All:chr10:80656341:80657080	Zeb1-All:chr10:80656341:80657080	Zeb1-All:chr10:80656341:80657080;Zeb1-All:chr10:80659231:80659600;Zeb1-All:chr10:80664514:80664977	Zeb1-D0:chr10:80656650:80657080	Zeb1-D0:chr10:80656650:80657080	Zeb1-D0:chr10:80656650:80657080;Zeb1-D0:chr10:80664591:80664887			Cebpb:chr10:80661403:80661783			Cebpb:D0:chr10:80661403:80661783	STATIC	STATIC	STATIC;STATIC;STATIC
ENSMUSG00000024420	Zfp521	3		1.65874	1.66807	2.78947	2.86658	2.09586	2.14229	1.81488	1.81994	-1.77672	3.92424e-62	3.89176e-60	0.36257	0.000596713	0.00235717	-1.4237	7.52289e-42	1.98068e-40	Zeb1-All:chr18:13972300:13973050	Zeb1-All:chr18:13752107:13752403;Zeb1-All:chr18:13836612:13836892;Zeb1-All:chr18:13850366:13850662;Zeb1-All:chr18:13890686:13890982;Zeb1-All:chr18:13894917:13895450;Zeb1-All:chr18:13896349:13896593;Zeb1-All:chr18:13900600:13900919;Zeb1-All:chr18:13941508:13941804;Zeb1-All:chr18:13943495:13943767;Zeb1-All:chr18:13970000:13970450;Zeb1-All:chr18:13970600:13970800;Zeb1-All:chr18:13972300:13973050	Zeb1-All:chr18:13752107:13752403;Zeb1-All:chr18:13836612:13836892;Zeb1-All:chr18:13850366:13850662;Zeb1-All:chr18:13890686:13890982;Zeb1-All:chr18:13894917:13895450;Zeb1-All:chr18:13896349:13896593;Zeb1-All:chr18:13900600:13900919;Zeb1-All:chr18:13941508:13941804;Zeb1-All:chr18:13943495:13943767;Zeb1-All:chr18:13970000:13970450;Zeb1-All:chr18:13970600:13970800;Zeb1-All:chr18:13972300:13973050	Zeb1-D0:chr18:13972350:13972750	Zeb1-D0:chr18:13752107:13752403;Zeb1-D0:chr18:13850366:13850662;Zeb1-D0:chr18:13890686:13890982;Zeb1-D0:chr18:13941508:13941804;Zeb1-D0:chr18:13970000:13970450;Zeb1-D0:chr18:13970600:13970800;Zeb1-D0:chr18:13972350:13972750	Zeb1-D0:chr18:13752107:13752403;Zeb1-D0:chr18:13850366:13850662;Zeb1-D0:chr18:13890686:13890982;Zeb1-D0:chr18:13941508:13941804;Zeb1-D0:chr18:13970000:13970450;Zeb1-D0:chr18:13970600:13970800;Zeb1-D0:chr18:13972350:13972750	Cebpb:chr18:13972507:13972723	Cebpb:chr18:13700087:13700303;Cebpb:chr18:13710951:13711639;Cebpb:chr18:13723069:13723654;Cebpb:chr18:13730994:13731645;Cebpb:chr18:13742024:13742604;Cebpb:chr18:13746999:13747285;Cebpb:chr18:13748423:13748639;Cebpb:chr18:13752033:13752137;Cebpb:chr18:13752255:13752471;Cebpb:chr18:13757417:13758369;Cebpb:chr18:13760494:13760710;Cebpb:chr18:13789695:13790178;Cebpb:chr18:13808447:13808988;Cebpb:chr…	Cebpb:chr18:13700087:13700303;Cebpb:chr18:13710951:13711639;Cebpb:chr18:13723069:13723654;Cebpb:chr18:13730994:13731645;Cebpb:chr18:13742024:13742604;Cebpb:chr18:13746999:13747285;Cebpb:chr18:13748423:13748639;Cebpb:chr18:13752033:13752137;Cebpb:chr18:13752255:13752471;Cebpb:chr18:13757417:13758369;Cebpb:chr18:13760494:13760710;Cebpb:chr18:13789695:13790178;Cebpb:chr18:13808447:13808988;Cebpb:chr…		Cebpb:D0:chr18:13730994:13731505;Cebpb:D0:chr18:13789695:13790178;Cebpb:D0:chr18:13836196:13836684;Cebpb:D0:chr18:13896111:13896928;Cebpb:D0:chr18:13900392:13901027;Cebpb:D0:chr18:13949255:13949645	Cebpb:D0:chr18:13730994:13731505;Cebpb:D0:chr18:13789695:13790178;Cebpb:D0:chr18:13836196:13836684;Cebpb:D0:chr18:13896111:13896928;Cebpb:D0:chr18:13900392:13901027;Cebpb:D0:chr18:13949255:13949645	STATIC	STATIC;STATIC;STATIC;EARLY;STATIC;STATIC;STATIC;STATIC;STATIC;STATIC;STATIC;STATIC	STATIC;STATIC;STATIC;EARLY;STATIC;STATIC;STATIC;STATIC;STATIC;STATIC;STATIC;STATIC
ENSMUSG00000028565	Nfia	3		1.61661	1.46864	2.24644	2.35909	2.74439	2.78334	3.52842	3.6176	-1.81564	4.80968e-62	4.74715e-60	-1.0901	2.47596e-33	8.1103e-32	1.97042	1.33283e-96	1.1614e-94	Zeb1-All:chr4:97772050:97772400	Zeb1-All:chr4:97775050:97775450;Zeb1-All:chr4:97777200:97777550;Zeb1-All:chr4:97777750:97778100;Zeb1-All:chr4:97794876:97795148;Zeb1-All:chr4:97809613:97809918;Zeb1-All:chr4:97860469:97860715;Zeb1-All:chr4:97864365:97864620;Zeb1-All:chr4:97868959:97869255;Zeb1-All:chr4:97874613:97874893;Zeb1-All:chr4:97885738:97885982;Zeb1-All:chr4:97894257:97894708;Zeb1-All:chr4:97908714:97909010;Zeb1-All:chr4:9…	Zeb1-All:chr4:97772050:97772400;Zeb1-All:chr4:97775050:97775450;Zeb1-All:chr4:97777200:97777550;Zeb1-All:chr4:97777750:97778100;Zeb1-All:chr4:97794876:97795148;Zeb1-All:chr4:97809613:97809918;Zeb1-All:chr4:97860469:97860715;Zeb1-All:chr4:97864365:97864620;Zeb1-All:chr4:97868959:97869255;Zeb1-All:chr4:97874613:97874893;Zeb1-All:chr4:97885738:97885982;Zeb1-All:chr4:97894257:97894708;Zeb1-All:chr4:9…	Zeb1-D0:chr4:97772050:97772400	Zeb1-D0:chr4:97775083:97775400;Zeb1-D0:chr4:97777750:97778100;Zeb1-D0:chr4:97809613:97809909;Zeb1-D0:chr4:97868959:97869255;Zeb1-D0:chr4:97894412:97894708;Zeb1-D0:chr4:97908714:97909010;Zeb1-D0:chr4:97926850:97927300;Zeb1-D0:chr4:98004167:98004463;Zeb1-D0:chr4:98073704:98074000;Zeb1-D0:chr4:98104200:98104550	Zeb1-D0:chr4:97772050:97772400;Zeb1-D0:chr4:97775083:97775400;Zeb1-D0:chr4:97777750:97778100;Zeb1-D0:chr4:97809613:97809909;Zeb1-D0:chr4:97868959:97869255;Zeb1-D0:chr4:97894412:97894708;Zeb1-D0:chr4:97908714:97909010;Zeb1-D0:chr4:97926850:97927300;Zeb1-D0:chr4:98004167:98004463;Zeb1-D0:chr4:98073704:98074000;Zeb1-D0:chr4:98104200:98104550	Cebpb:chr4:97772646:97773182	Cebpb:chr4:97772646:97773182;Cebpb:chr4:97774400:97775538;Cebpb:chr4:97784259:97784775;Cebpb:chr4:97809877:97810093;Cebpb:chr4:97814414:97814999;Cebpb:chr4:97815849:97816492;Cebpb:chr4:97818618:97818842;Cebpb:chr4:97820467:97820939;Cebpb:chr4:97833347:97833686;Cebpb:chr4:97835043:97835259;Cebpb:chr4:97841623:97842200;Cebpb:chr4:97850832:97851048;Cebpb:chr4:97854852:97855068;Cebpb:chr4:97855319:97…	Cebpb:chr4:97772646:97773182;Cebpb:chr4:97774400:97775538;Cebpb:chr4:97784259:97784775;Cebpb:chr4:97809877:97810093;Cebpb:chr4:97814414:97814999;Cebpb:chr4:97815849:97816492;Cebpb:chr4:97818618:97818842;Cebpb:chr4:97820467:97820939;Cebpb:chr4:97833347:97833686;Cebpb:chr4:97835043:97835259;Cebpb:chr4:97841623:97842200;Cebpb:chr4:97850832:97851048;Cebpb:chr4:97854852:97855068;Cebpb:chr4:97855319:97…	Cebpb:D0:chr4:97772646:97773056	Cebpb:D0:chr4:97772646:97773056;Cebpb:D0:chr4:97774977:97775538;Cebpb:D0:chr4:97814487:97814925;Cebpb:D0:chr4:97816033:97816467;Cebpb:D0:chr4:97841623:97842200;Cebpb:D0:chr4:97857363:97857913;Cebpb:D0:chr4:97859131:97860091;Cebpb:D0:chr4:97885522:97886115;Cebpb:D0:chr4:97936323:97936822;Cebpb:D0:chr4:98060869:98061557;Cebpb:D0:chr4:98094900:98095575;Cebpb:D0:chr4:98099829:98100460;Cebpb:D0:chr4:9…	Cebpb:D0:chr4:97772646:97773056;Cebpb:D0:chr4:97774977:97775538;Cebpb:D0:chr4:97814487:97814925;Cebpb:D0:chr4:97816033:97816467;Cebpb:D0:chr4:97841623:97842200;Cebpb:D0:chr4:97857363:97857913;Cebpb:D0:chr4:97859131:97860091;Cebpb:D0:chr4:97885522:97886115;Cebpb:D0:chr4:97936323:97936822;Cebpb:D0:chr4:98060869:98061557;Cebpb:D0:chr4:98094900:98095575;Cebpb:D0:chr4:98099829:98100460;Cebpb:D0:chr4:9…	STATIC	STATIC;STATIC;STATIC;STATIC;STATIC;STATIC;STATIC;STATIC;STATIC;STATIC;STATIC;STATIC;STATIC;STATIC;STATIC;STATIC;LATE;STATIC;STATIC;STATIC;STATIC	STATIC;STATIC;STATIC;STATIC;STATIC;STATIC;STATIC;STATIC;STATIC;STATIC;STATIC;STATIC;STATIC;STATIC;STATIC;STATIC;STATIC;LATE;STATIC;STATIC;STATIC;STATIC
ENSMUSG00000036678	Aaas	2		4.02864	4.02466	3.07797	3.1215	3.80784	3.71747	2.9277	2.98533	1.29267	1.37668e-61	1.35234e-59	1.10945	1.03909e-44	5.16198e-43	-0.14143	0.0844589	0.178355	Zeb1-All:chr15:102350350:102351050	Zeb1-All:chr15:102350350:102351050	Zeb1-All:chr15:102331600:102332350;Zeb1-All:chr15:102350350:102351050	Zeb1-D0:chr15:102350550:102351000	Zeb1-D0:chr15:102350550:102351000	Zeb1-D0:chr15:102331600:102332150;Zeb1-D0:chr15:102350550:102351000	Cebpb:chr15:102350622:102351141	Cebpb:chr15:102350622:102351141	Cebpb:chr15:102331750:102332157;Cebpb:chr15:102350622:102351141	Cebpb:D0:chr15:102350656:102351141	Cebpb:D0:chr15:102350656:102351141	Cebpb:D0:chr15:102350656:102351141	STATIC	STATIC	STATIC;STATIC
ENSMUSG00000034762	Glis1	3		1.13626	1.24312	2.42991	2.45154	2.51176	2.44095	2.55405	2.6331	-1.84723	1.51467e-61	1.48087e-59	-0.29027	0.00302378	0.0103647	0.304083	0.0019033	0.00569023	Zeb1-All:chr4:107434200:107435100	Zeb1-All:chr4:107434200:107435100;Zeb1-All:chr4:107457600:107458050;Zeb1-All:chr4:107468200:107468700;Zeb1-All:chr4:107488498:107488800;Zeb1-All:chr4:107493124:107493420;Zeb1-All:chr4:107495743:107495987;Zeb1-All:chr4:107496149:107496500;Zeb1-All:chr4:107502100:107503200;Zeb1-All:chr4:107523650:107524100;Zeb1-All:chr4:107538216:107538496;Zeb1-All:chr4:107545700:107546200;Zeb1-All:chr4:107553783:1…	Zeb1-All:chr4:107432711:107433007;Zeb1-All:chr4:107434200:107435100;Zeb1-All:chr4:107457600:107458050;Zeb1-All:chr4:107468200:107468700;Zeb1-All:chr4:107488498:107488800;Zeb1-All:chr4:107493124:107493420;Zeb1-All:chr4:107495743:107495987;Zeb1-All:chr4:107496149:107496500;Zeb1-All:chr4:107502100:107503200;Zeb1-All:chr4:107523650:107524100;Zeb1-All:chr4:107538216:107538496;Zeb1-All:chr4:107545700:1…	Zeb1-D0:chr4:107434850:107435100	Zeb1-D0:chr4:107434850:107435100;Zeb1-D0:chr4:107457600:107458050;Zeb1-D0:chr4:107468200:107468700;Zeb1-D0:chr4:107488498:107488800;Zeb1-D0:chr4:107493124:107493420;Zeb1-D0:chr4:107496149:107496500;Zeb1-D0:chr4:107502100:107503200;Zeb1-D0:chr4:107523650:107524100;Zeb1-D0:chr4:107553783:107554079;Zeb1-D0:chr4:107565300:107565600;Zeb1-D0:chr4:107602700:107603100;Zeb1-D0:chr4:107604800:107605050;Zeb…	Zeb1-D0:chr4:107432711:107433007;Zeb1-D0:chr4:107434850:107435100;Zeb1-D0:chr4:107457600:107458050;Zeb1-D0:chr4:107468200:107468700;Zeb1-D0:chr4:107488498:107488800;Zeb1-D0:chr4:107493124:107493420;Zeb1-D0:chr4:107496149:107496500;Zeb1-D0:chr4:107502100:107503200;Zeb1-D0:chr4:107523650:107524100;Zeb1-D0:chr4:107553783:107554079;Zeb1-D0:chr4:107565300:107565600;Zeb1-D0:chr4:107602700:107603100;Zeb…		Cebpb:chr4:107439731:107440084;Cebpb:chr4:107444640:107444856;Cebpb:chr4:107449689:107449905;Cebpb:chr4:107453180:107453396;Cebpb:chr4:107457352:107457948;Cebpb:chr4:107459752:107459976;Cebpb:chr4:107468407:107468511;Cebpb:chr4:107479135:107479351;Cebpb:chr4:107492848:107493397;Cebpb:chr4:107495819:107496443;Cebpb:chr4:107499595:107500168;Cebpb:chr4:107502240:107502956;Cebpb:chr4:107538616:107538…	Cebpb:chr4:107432519:107433168;Cebpb:chr4:107439731:107440084;Cebpb:chr4:107444640:107444856;Cebpb:chr4:107449689:107449905;Cebpb:chr4:107453180:107453396;Cebpb:chr4:107457352:107457948;Cebpb:chr4:107459752:107459976;Cebpb:chr4:107468407:107468511;Cebpb:chr4:107479135:107479351;Cebpb:chr4:107492848:107493397;Cebpb:chr4:107495819:107496443;Cebpb:chr4:107499595:107500168;Cebpb:chr4:107502240:107502…		Cebpb:D0:chr4:107502240:107502956;Cebpb:D0:chr4:107623674:107624334	Cebpb:D0:chr4:107432562:107433120;Cebpb:D0:chr4:107502240:107502956;Cebpb:D0:chr4:107623674:107624334	STATIC	STATIC;STATIC;STATIC;STATIC;STATIC;STATIC;STATIC;STATIC;STATIC;STATIC;STATIC;STATIC;STATIC;STATIC;STATIC;STATIC;STATIC;STATIC;STATIC;STATIC;STATIC;STATIC	STATIC;STATIC;STATIC;STATIC;STATIC;STATIC;STATIC;STATIC;STATIC;STATIC;STATIC;STATIC;STATIC;STATIC;STATIC;STATIC;STATIC;STATIC;STATIC;STATIC;STATIC;STATIC;STATIC
ENSMUSG00000030029	Lrig1	6		4.60412	4.58924	3.19237	3.18262	3.58643	3.5791	4.79514	4.88832	2.00065	1.92454e-61	1.87277e-59	-1.70915	2.17297e-46	1.13601e-44	2.26157	9.8568e-77	5.70216e-75	Zeb1-All:chr6:94699050:94700450	Zeb1-All:chr6:94610545:94610789;Zeb1-All:chr6:94618450:94618600;Zeb1-All:chr6:94618845:94619200;Zeb1-All:chr6:94620850:94621050;Zeb1-All:chr6:94635278:94635550;Zeb1-All:chr6:94640220:94640601;Zeb1-All:chr6:94642450:94642700;Zeb1-All:chr6:94644750:94645000;Zeb1-All:chr6:94645800:94646050;Zeb1-All:chr6:94646100:94646850;Zeb1-All:chr6:94699050:94700450	Zeb1-All:chr6:94610545:94610789;Zeb1-All:chr6:94618450:94618600;Zeb1-All:chr6:94618845:94619200;Zeb1-All:chr6:94620850:94621050;Zeb1-All:chr6:94635278:94635550;Zeb1-All:chr6:94640220:94640601;Zeb1-All:chr6:94642450:94642700;Zeb1-All:chr6:94644750:94645000;Zeb1-All:chr6:94645800:94646050;Zeb1-All:chr6:94646100:94646850;Zeb1-All:chr6:94699050:94700450;Zeb1-All:chr6:94707434:94707714	Zeb1-D0:chr6:94699915:94700129	Zeb1-D0:chr6:94618450:94618600;Zeb1-D0:chr6:94618900:94619200;Zeb1-D0:chr6:94620850:94621050;Zeb1-D0:chr6:94640387:94640601;Zeb1-D0:chr6:94642450:94642700;Zeb1-D0:chr6:94646100:94646850;Zeb1-D0:chr6:94699050:94699550;Zeb1-D0:chr6:94699915:94700129	Zeb1-D0:chr6:94618450:94618600;Zeb1-D0:chr6:94618900:94619200;Zeb1-D0:chr6:94620850:94621050;Zeb1-D0:chr6:94640387:94640601;Zeb1-D0:chr6:94642450:94642700;Zeb1-D0:chr6:94646100:94646850;Zeb1-D0:chr6:94699050:94699550;Zeb1-D0:chr6:94699915:94700129		Cebpb:chr6:94610782:94610998;Cebpb:chr6:94618915:94619131;Cebpb:chr6:94626651:94627345;Cebpb:chr6:94631227:94631451;Cebpb:chr6:94635019:94635827;Cebpb:chr6:94644705:94645257;Cebpb:chr6:94645832:94646070;Cebpb:chr6:94647353:94648940;Cebpb:chr6:94653945:94654227;Cebpb:chr6:94658214:94658430;Cebpb:chr6:94667537:94667753;Cebpb:chr6:94681111:94681986;Cebpb:chr6:94682950:94683300;Cebpb:chr6:94685606:94…	Cebpb:chr6:94601043:94601377;Cebpb:chr6:94610782:94610998;Cebpb:chr6:94618915:94619131;Cebpb:chr6:94626651:94627345;Cebpb:chr6:94631227:94631451;Cebpb:chr6:94635019:94635827;Cebpb:chr6:94644705:94645257;Cebpb:chr6:94645832:94646070;Cebpb:chr6:94647353:94648940;Cebpb:chr6:94653945:94654227;Cebpb:chr6:94658214:94658430;Cebpb:chr6:94667537:94667753;Cebpb:chr6:94681111:94681986;Cebpb:chr6:94682950:94…		Cebpb:D0:chr6:94626651:94627345;Cebpb:D0:chr6:94635040:94635768;Cebpb:D0:chr6:94644731:94645159;Cebpb:D0:chr6:94647353:94648940;Cebpb:D0:chr6:94681144:94681983;Cebpb:D0:chr6:94685692:94685943;Cebpb:D0:chr6:94689709:94690164	Cebpb:D0:chr6:94626651:94627345;Cebpb:D0:chr6:94635040:94635768;Cebpb:D0:chr6:94644731:94645159;Cebpb:D0:chr6:94647353:94648940;Cebpb:D0:chr6:94681144:94681983;Cebpb:D0:chr6:94685692:94685943;Cebpb:D0:chr6:94689709:94690164;Cebpb:D0:chr6:94707570:94707857	STATIC	STATIC;STATIC;STATIC;STATIC;STATIC;STATIC;STATIC;STATIC;STATIC;STATIC;STATIC	STATIC;STATIC;STATIC;STATIC;STATIC;STATIC;STATIC;STATIC;STATIC;STATIC;STATIC;STATIC
ENSMUSG00000008734	Gprc5b	6		3.02847	3.03481	2.2307	2.1462	4.10344	4.07562	4.28848	4.29938	1.17642	3.66596e-61	3.55067e-59	-0.28444	7.58117e-06	4.04612e-05	3.02219	0	0	Zeb1-All:chr7:118994982:118995327	Zeb1-All:chr7:118982598:118982901;Zeb1-All:chr7:118994982:118995327	Zeb1-All:chr7:118982598:118982901;Zeb1-All:chr7:118994982:118995327;Zeb1-All:chr7:118996059:118996355			Zeb1-D0:chr7:118996059:118996355		Cebpb:chr7:118982449:118983005;Cebpb:chr7:118987863:118988079;Cebpb:chr7:118990462:118990678	Cebpb:chr7:118965616:118965832;Cebpb:chr7:118966348:118966564;Cebpb:chr7:118982449:118983005;Cebpb:chr7:118987863:118988079;Cebpb:chr7:118990462:118990678;Cebpb:chr7:118996867:118997083		Cebpb:D0:chr7:118982449:118983005	Cebpb:D0:chr7:118982449:118983005	STATIC	STATIC;STATIC	STATIC;STATIC;STATIC
ENSMUSG00000083773	Gm13394	NA		7.71083	7.71301	7.0279	6.9866	7.53954	7.46443	7.54726	7.65872	1.19479	4.38958e-61	4.23176e-59	-0.0994664	0.163946	0.338184	0.740557	7.03706e-25	1.01986e-23
ENSMUSG00000031278	Acsl4	6		3.72856	3.734	2.6667	2.71667	4.06633	4.11557	3.80443	3.67387	1.46137	6.2054e-61	5.95459e-59	0.516226	1.55758e-09	1.26269e-08	1.49555	1.13503e-63	4.89404e-62	Zeb1-All:chrX:142390200:142390921	Zeb1-All:chrX:142390200:142390921	Zeb1-All:chrX:142390200:142390921	Zeb1-D0:chrX:142390200:142390921	Zeb1-D0:chrX:142390200:142390921	Zeb1-D0:chrX:142390200:142390921		Cebpb:chrX:142369740:142370440;Cebpb:chrX:142375375:142376020;Cebpb:chrX:142377179:142377874	Cebpb:chrX:142369740:142370440;Cebpb:chrX:142375375:142376020;Cebpb:chrX:142377179:142377874;Cebpb:chrX:142398761:142398977;Cebpb:chrX:142399337:142399715			Cebpb:D0:chrX:142399337:142399715	STATIC	STATIC	STATIC
ENSMUSG00000021196	Pfkp	6		3.81552	3.8241	2.98793	2.97589	3.54007	3.43472	3.14564	3.15968	1.17695	8.50607e-61	8.12467e-59	0.454891	1.44894e-10	1.29038e-09	0.317251	1.27583e-05	5.12744e-05		Zeb1-All:chr13:6614199:6614495;Zeb1-All:chr13:6639318:6639700	Zeb1-All:chr13:6614199:6614495;Zeb1-All:chr13:6639318:6639700		Zeb1-D0:chr13:6614199:6614495	Zeb1-D0:chr13:6614199:6614495		Cebpb:chr13:6613920:6614497;Cebpb:chr13:6636397:6637113;Cebpb:chr13:6638993:6640053	Cebpb:chr13:6613920:6614497;Cebpb:chr13:6636397:6637113;Cebpb:chr13:6638993:6640053		Cebpb:D0:chr13:6636397:6637007;Cebpb:D0:chr13:6639275:6639860	Cebpb:D0:chr13:6636397:6637007;Cebpb:D0:chr13:6639275:6639860		STATIC;STATIC	STATIC;STATIC
ENSMUSG00000002227	Mov10	High		3.85056	3.83464	3.07932	2.9978	3.18977	3.15083	2.30757	2.36173	1.19568	1.42913e-60	1.35879e-58	1.22555	8.57297e-57	6.031e-55	-0.922652	1.62063e-32	3.18709e-31	Zeb1-All:chr3:104817550:104818750	Zeb1-All:chr3:104817550:104818750	Zeb1-All:chr3:104788450:104789250;Zeb1-All:chr3:104790250:104790850;Zeb1-All:chr3:104817550:104818750			Zeb1-D0:chr3:104790250:104790850			Cebpb:chr3:104790111:104790559				STATIC	STATIC	STATIC;STATIC;STATIC
ENSMUSG00000022146	Osmr	3		2.90598	2.85472	3.60938	3.68056	3.82645	3.95565	4.55399	4.47243	-1.20306	1.49391e-60	1.41389e-58	-0.834477	1.72362e-32	5.4915e-31	1.24218	2.43918e-68	1.17047e-66	Zeb1-All:chr15:6873900:6874850	Zeb1-All:chr15:6850020:6850316;Zeb1-All:chr15:6873250:6873850;Zeb1-All:chr15:6873900:6874850	Zeb1-All:chr15:6850020:6850316;Zeb1-All:chr15:6873250:6873850;Zeb1-All:chr15:6873900:6874850;Zeb1-All:chr15:6883150:6883400	Zeb1-D0:chr15:6873900:6874850	Zeb1-D0:chr15:6850020:6850316;Zeb1-D0:chr15:6873250:6873850;Zeb1-D0:chr15:6873900:6874850	Zeb1-D0:chr15:6850020:6850316;Zeb1-D0:chr15:6873250:6873850;Zeb1-D0:chr15:6873900:6874850;Zeb1-D0:chr15:6883150:6883400	Cebpb:chr15:6874163:6874719	Cebpb:chr15:6815974:6816190;Cebpb:chr15:6826598:6827386;Cebpb:chr15:6850153:6850859;Cebpb:chr15:6855342:6856100;Cebpb:chr15:6857293:6858072;Cebpb:chr15:6860116:6860332;Cebpb:chr15:6861639:6861902;Cebpb:chr15:6874163:6874719	Cebpb:chr15:6815974:6816190;Cebpb:chr15:6826598:6827386;Cebpb:chr15:6850153:6850859;Cebpb:chr15:6855342:6856100;Cebpb:chr15:6857293:6858072;Cebpb:chr15:6860116:6860332;Cebpb:chr15:6861639:6861902;Cebpb:chr15:6874163:6874719	Cebpb:D0:chr15:6874163:6874719	Cebpb:D0:chr15:6850375:6850694;Cebpb:D0:chr15:6874163:6874719	Cebpb:D0:chr15:6850375:6850694;Cebpb:D0:chr15:6874163:6874719	STATIC	STATIC;STATIC;STATIC	STATIC;STATIC;STATIC;STATIC
ENSMUSG00000025355	Mmp19	7		1.86553	1.92731	2.94819	2.9188	2.15399	2.3439	3.23452	3.20303	-1.57612	3.93155e-60	3.70405e-58	-1.46163	1.06872e-55	7.15802e-54	0.447279	5.16769e-07	2.42011e-06	Zeb1-All:chr10:128790863:128791143	Zeb1-All:chr10:128790863:128791143	Zeb1-All:chr10:128790863:128791143;Zeb1-All:chr10:128804700:128805900			Zeb1-D0:chr10:128804800:128805750	Cebpb:chr10:128790457:128791236	Cebpb:chr10:128790457:128791236	Cebpb:chr10:128790457:128791236	Cebpb:D0:chr10:128790596:128791236	Cebpb:D0:chr10:128790596:128791236	Cebpb:D0:chr10:128790596:128791236	STATIC	STATIC	STATIC;STATIC
ENSMUSG00000022479	Vdr	1		2.28739	2.30358	3.04744	3.07021	4.33296	4.26835	3.20914	3.21694	-1.15088	4.12916e-60	3.87263e-58	1.53277	2.57144e-122	7.18768e-120	0.25172	0.000148054	0.000521386		Zeb1-All:chr15:97880645:97880889;Zeb1-All:chr15:97907100:97907571;Zeb1-All:chr15:97907900:97908050	Zeb1-All:chr15:97849438:97849734;Zeb1-All:chr15:97880645:97880889;Zeb1-All:chr15:97907100:97907571;Zeb1-All:chr15:97907900:97908050;Zeb1-All:chr15:97913500:97914000;Zeb1-All:chr15:97914150:97914850		Zeb1-D0:chr15:97907100:97907500;Zeb1-D0:chr15:97907900:97908050	Zeb1-D0:chr15:97849438:97849734;Zeb1-D0:chr15:97907100:97907500;Zeb1-D0:chr15:97907900:97908050;Zeb1-D0:chr15:97913500:97914000;Zeb1-D0:chr15:97914150:97914850		Cebpb:chr15:97853801:97854601;Cebpb:chr15:97859750:97860204;Cebpb:chr15:97860265:97860762;Cebpb:chr15:97862687:97862903;Cebpb:chr15:97887357:97887912;Cebpb:chr15:97904805:97905021;Cebpb:chr15:97905709:97905925	Cebpb:chr15:97853801:97854601;Cebpb:chr15:97859750:97860204;Cebpb:chr15:97860265:97860762;Cebpb:chr15:97862687:97862903;Cebpb:chr15:97887357:97887912;Cebpb:chr15:97904805:97905021;Cebpb:chr15:97905709:97905925;Cebpb:chr15:97913749:97914854;Cebpb:chr15:97916159:97916744;Cebpb:chr15:97917900:97918004		Cebpb:D0:chr15:97887357:97887912	Cebpb:D0:chr15:97887357:97887912;Cebpb:D0:chr15:97913956:97914719		STATIC;STATIC;STATIC	STATIC;STATIC;STATIC;STATIC;STATIC;STATIC
ENSMUSG00000049288	Lix1l	NA		3.56012	3.54431	4.27949	4.31469	3.71457	3.77849	3.88344	3.89644	-1.12298	4.71667e-60	4.40371e-58	-0.188921	0.00568575	0.0182844	-0.582059	5.68078e-18	5.84237e-17	Zeb1-All:chr3:96600950:96601300;Zeb1-All:chr3:96601350:96601800	Zeb1-All:chr3:96600950:96601300;Zeb1-All:chr3:96601350:96601800;Zeb1-All:chr3:96603350:96603750	Zeb1-All:chr3:96593900:96594500;Zeb1-All:chr3:96600950:96601300;Zeb1-All:chr3:96601350:96601800;Zeb1-All:chr3:96603350:96603750;Zeb1-All:chr3:96629640:96630200;Zeb1-All:chr3:96635318:96636050	Zeb1-D0:chr3:96600950:96601300;Zeb1-D0:chr3:96601350:96601800	Zeb1-D0:chr3:96600950:96601300;Zeb1-D0:chr3:96601350:96601800;Zeb1-D0:chr3:96603350:96603750	Zeb1-D0:chr3:96593900:96594500;Zeb1-D0:chr3:96600950:96601300;Zeb1-D0:chr3:96601350:96601800;Zeb1-D0:chr3:96603350:96603750;Zeb1-D0:chr3:96629750:96630200;Zeb1-D0:chr3:96635343:96636050		Cebpb:chr3:96602254:96602470;Cebpb:chr3:96617788:96618293	Cebpb:chr3:96593403:96593701;Cebpb:chr3:96596807:96597057;Cebpb:chr3:96602254:96602470;Cebpb:chr3:96617788:96618293				STATIC;STATIC	STATIC;STATIC;STATIC	STATIC;STATIC;STATIC;STATIC;STATIC;STATIC
ENSMUSG00000024247	Pkdcc	7		1.6715	1.7252	3.33619	3.09483	2.52925	2.66732	3.13705	3.32542	-1.98502	6.25232e-60	5.8113e-58	-0.880877	1.03003e-14	1.29303e-13	0.0404401	0.718343	0.957303	Zeb1-All:chr17:83214650:83214900		Zeb1-All:chr17:83214650:83214900	Zeb1-D0:chr17:83214650:83214900		Zeb1-D0:chr17:83214650:83214900		Cebpb:chr17:83219350:83219600	Cebpb:chr17:83214075:83214702;Cebpb:chr17:83219350:83219600			Cebpb:D0:chr17:83214089:83214629	STATIC		STATIC
ENSMUSG00000003420	Fcgrt	7		3.19345	3.15289	4.11882	4.04504	3.12735	3.23644	3.78283	3.83615	-1.37905	8.70079e-60	8.05095e-58	-0.958845	9.61907e-30	2.68157e-28	-0.375542	3.71157e-06	1.57975e-05	Zeb1-All:chr7:45103450:45103977	Zeb1-All:chr7:45103450:45103977	Zeb1-All:chr7:45091150:45091300;Zeb1-All:chr7:45091450:45091800;Zeb1-All:chr7:45091975:45092400;Zeb1-All:chr7:45103450:45103977	Zeb1-D0:chr7:45103450:45103950	Zeb1-D0:chr7:45103450:45103950	Zeb1-D0:chr7:45091150:45091300;Zeb1-D0:chr7:45091450:45091800;Zeb1-D0:chr7:45092050:45092400;Zeb1-D0:chr7:45103450:45103950	Cebpb:chr7:45103726:45104362	Cebpb:chr7:45103726:45104362	Cebpb:chr7:45088251:45088771;Cebpb:chr7:45103726:45104362;Cebpb:chr7:45111427:45111643	Cebpb:D0:chr7:45103726:45104353	Cebpb:D0:chr7:45103726:45104353	Cebpb:D0:chr7:45088251:45088749;Cebpb:D0:chr7:45103726:45104353	STATIC	STATIC	STATIC;STATIC;STATIC;STATIC
ENSMUSG00000022389	Tef	7		2.41592	2.42907	3.27888	3.34781	2.74842	2.75678	2.95563	2.9418	-1.2721	9.36654e-60	8.62846e-58	-0.293129	0.000137259	0.000601597	-0.466354	5.79038e-10	3.47523e-09	Zeb1-All:chr15:81802050:81802350;Zeb1-All:chr15:81802400:81803150	Zeb1-All:chr15:81802400:81803150;Zeb1-All:chr15:81807095:81807450;Zeb1-All:chr15:81811000:81811500	Zeb1-All:chr15:81802050:81802350;Zeb1-All:chr15:81802400:81803150;Zeb1-All:chr15:81807095:81807450;Zeb1-All:chr15:81811000:81811500;Zeb1-All:chr15:81831450:81831817	Zeb1-D0:chr15:81802050:81802350;Zeb1-D0:chr15:81802400:81803150	Zeb1-D0:chr15:81802400:81803150;Zeb1-D0:chr15:81807100:81807450;Zeb1-D0:chr15:81811000:81811500	Zeb1-D0:chr15:81802050:81802350;Zeb1-D0:chr15:81802400:81803150;Zeb1-D0:chr15:81807100:81807450;Zeb1-D0:chr15:81811000:81811500;Zeb1-D0:chr15:81831450:81831800	Cebpb:chr15:81802117:81802343	Cebpb:chr15:81804418:81804634;Cebpb:chr15:81809580:81810058	Cebpb:chr15:81802117:81802343;Cebpb:chr15:81804418:81804634;Cebpb:chr15:81809580:81810058;Cebpb:chr15:81831691:81831907;Cebpb:chr15:81832429:81832645;Cebpb:chr15:81834331:81834435		Cebpb:D0:chr15:81809580:81810058	Cebpb:D0:chr15:81809580:81810058	STATIC;STATIC	STATIC;STATIC;STATIC	STATIC;STATIC;STATIC;STATIC;STATIC
ENSMUSG00000042035	Igsf3	3		1.30305	1.24468	2.57811	2.57421	1.2673	1.3282	1.9082	1.91352	-1.97788	1.31474e-59	1.20353e-57	-0.976617	5.00282e-16	6.84589e-15	-0.928974	1.37281e-15	1.22705e-14	Zeb1-All:chr3:101376916:101377188	Zeb1-All:chr3:101376916:101377188;Zeb1-All:chr3:101393234:101393514;Zeb1-All:chr3:101398250:101398587;Zeb1-All:chr3:101401551:101401831	Zeb1-All:chr3:101369139:101369411;Zeb1-All:chr3:101376916:101377188;Zeb1-All:chr3:101393234:101393514;Zeb1-All:chr3:101398250:101398587;Zeb1-All:chr3:101401551:101401831		Zeb1-D0:chr3:101398250:101398400	Zeb1-D0:chr3:101398250:101398400		Cebpb:chr3:101378124:101378340;Cebpb:chr3:101378846:101379421;Cebpb:chr3:101386477:101386999;Cebpb:chr3:101397579:101397795;Cebpb:chr3:101401433:101401914;Cebpb:chr3:101405867:101406407;Cebpb:chr3:101421447:101421663;Cebpb:chr3:101423316:101423532;Cebpb:chr3:101430662:101430886;Cebpb:chr3:101438117:101438333;Cebpb:chr3:101453528:101454104	Cebpb:chr3:101378124:101378340;Cebpb:chr3:101378846:101379421;Cebpb:chr3:101386477:101386999;Cebpb:chr3:101397579:101397795;Cebpb:chr3:101401433:101401914;Cebpb:chr3:101405867:101406407;Cebpb:chr3:101421447:101421663;Cebpb:chr3:101423316:101423532;Cebpb:chr3:101430662:101430886;Cebpb:chr3:101438117:101438333;Cebpb:chr3:101453528:101454104		Cebpb:D0:chr3:101378846:101379421;Cebpb:D0:chr3:101405867:101406407;Cebpb:D0:chr3:101453542:101453978	Cebpb:D0:chr3:101378846:101379421;Cebpb:D0:chr3:101405867:101406407;Cebpb:D0:chr3:101453542:101453978	STATIC	STATIC;STATIC;STATIC;STATIC	STATIC;STATIC;STATIC;STATIC;STATIC
ENSMUSG00000032661	Oas3	Low		1.42491	1.27276	-1.51054	-1.52771	-1.35588	-1.06951	-7.22791	-7.41465	3.98489	1.3181e-59	1.20353e-57	Inf	1.17236e-18	1.88477e-17	#NAME?	3.5167e-16	3.25506e-15
ENSMUSG00000004655	Aqp1	2		3.1472	3.25723	3.95156	3.92864	4.97726	4.9181	5.18203	5.17532	-1.1346	2.48464e-59	2.25873e-57	-0.274185	2.14939e-05	0.000107209	1.71915	2.2717e-144	4.30094e-142		Zeb1-All:chr6:55339050:55339250	Zeb1-All:chr6:55339050:55339250		Zeb1-D0:chr6:55339050:55339250	Zeb1-D0:chr6:55339050:55339250		Cebpb:chr6:55337574:55337790	Cebpb:chr6:55337574:55337790;Cebpb:chr6:55350462:55351048			Cebpb:D0:chr6:55350518:55351032		STATIC	STATIC
ENSMUSG00000028037	Ifi44	3		4.33628	4.27227	2.94568	3.09957	3.4536	3.55682	1.66027	1.50029	1.82763	2.88536e-59	2.61156e-57	2.54074	1.22362e-96	2.08553e-94	-1.76848	4.26203e-48	1.29958e-46
ENSMUSG00000022587	Ly6e	High		4.42618	4.4275	3.51872	3.56564	4.428	4.32498	3.7133	3.77844	1.22756	5.6171e-59	5.06198e-57	0.903388	1.5576e-33	5.14228e-32	0.324026	2.22824e-05	8.71626e-05	Zeb1-All:chr15:74955527:74956000	Zeb1-All:chr15:74955527:74956000	Zeb1-All:chr15:74955527:74956000		Zeb1-D0:chr15:74955600:74956000	Zeb1-D0:chr15:74955600:74956000							STATIC	STATIC	STATIC
ENSMUSG00000027597	Ahcy	2		3.98864	3.93993	3.10213	3.09299	3.43573	3.32922	3.22414	3.26582	1.19183	5.8656e-59	5.26304e-57	0.147463	0.0463761	0.117632	0.247479	0.000971496	0.00304567	Zeb1-All:chr2:155073999:155074243;Zeb1-All:chr2:155074257:155074537	Zeb1-All:chr2:155071058:155071354;Zeb1-All:chr2:155073999:155074243;Zeb1-All:chr2:155074257:155074537	Zeb1-All:chr2:155050500:155050900;Zeb1-All:chr2:155051100:155051300;Zeb1-All:chr2:155071058:155071354;Zeb1-All:chr2:155073999:155074243;Zeb1-All:chr2:155074257:155074537		Zeb1-D0:chr2:155071058:155071354	Zeb1-D0:chr2:155050500:155050900;Zeb1-D0:chr2:155051100:155051300;Zeb1-D0:chr2:155071058:155071354		Cebpb:chr2:155073378:155073724	Cebpb:chr2:155051061:155051277;Cebpb:chr2:155073378:155073724				STATIC;STATIC	STATIC;STATIC;STATIC	STATIC;STATIC;STATIC;STATIC;STATIC
ENSMUSG00000064210	Ano6	High		3.35742	3.35142	4.02307	4.07391	3.27245	3.29174	3.60343	3.51847	-1.03222	1.1507e-58	1.02804e-56	-0.382382	2.40755e-09	1.91036e-08	-0.687992	1.54499e-27	2.49233e-26	Zeb1-All:chr15:95790500:95791450	Zeb1-All:chr15:95790500:95791450;Zeb1-All:chr15:95802800:95803150;Zeb1-All:chr15:95804150:95804650;Zeb1-All:chr15:95805300:95805450;Zeb1-All:chr15:95823950:95824300;Zeb1-All:chr15:95838584:95838934;Zeb1-All:chr15:95907350:95907750	Zeb1-All:chr15:95790500:95791450;Zeb1-All:chr15:95802800:95803150;Zeb1-All:chr15:95804150:95804650;Zeb1-All:chr15:95805300:95805450;Zeb1-All:chr15:95823950:95824300;Zeb1-All:chr15:95838584:95838934;Zeb1-All:chr15:95907350:95907750	Zeb1-D0:chr15:95790500:95791450	Zeb1-D0:chr15:95790500:95791450;Zeb1-D0:chr15:95802800:95803150;Zeb1-D0:chr15:95804250:95804650;Zeb1-D0:chr15:95823950:95824300;Zeb1-D0:chr15:95907350:95907750	Zeb1-D0:chr15:95790500:95791450;Zeb1-D0:chr15:95802800:95803150;Zeb1-D0:chr15:95804250:95804650;Zeb1-D0:chr15:95823950:95824300;Zeb1-D0:chr15:95907350:95907750		Cebpb:chr15:95791359:95791575;Cebpb:chr15:95791581:95791805;Cebpb:chr15:95795106:95795666;Cebpb:chr15:95804076:95804802;Cebpb:chr15:95805084:95805591;Cebpb:chr15:95823429:95824444;Cebpb:chr15:95827350:95827600;Cebpb:chr15:95828497:95828722;Cebpb:chr15:95832197:95832421;Cebpb:chr15:95838464:95839058;Cebpb:chr15:95846169:95846408;Cebpb:chr15:95857074:95857665;Cebpb:chr15:95862122:95862226;Cebpb:chr…	Cebpb:chr15:95791359:95791575;Cebpb:chr15:95791581:95791805;Cebpb:chr15:95795106:95795666;Cebpb:chr15:95804076:95804802;Cebpb:chr15:95805084:95805591;Cebpb:chr15:95823429:95824444;Cebpb:chr15:95827350:95827600;Cebpb:chr15:95828497:95828722;Cebpb:chr15:95832197:95832421;Cebpb:chr15:95838464:95839058;Cebpb:chr15:95846169:95846408;Cebpb:chr15:95857074:95857665;Cebpb:chr15:95862122:95862226;Cebpb:chr…		Cebpb:D0:chr15:95804076:95804771;Cebpb:D0:chr15:95823429:95824414;Cebpb:D0:chr15:95838464:95839058;Cebpb:D0:chr15:95885277:95885899;Cebpb:D0:chr15:95920217:95920615	Cebpb:D0:chr15:95804076:95804771;Cebpb:D0:chr15:95823429:95824414;Cebpb:D0:chr15:95838464:95839058;Cebpb:D0:chr15:95885277:95885899;Cebpb:D0:chr15:95920217:95920615	STATIC	STATIC;STATIC;STATIC;STATIC;STATIC;STATIC;STATIC	STATIC;STATIC;STATIC;STATIC;STATIC;STATIC;STATIC
ENSMUSG00000059824	Dbp	4		1.56252	1.68732	3.0488	3.09462	1.56186	1.69407	2.35893	2.40427	-2.35129	2.92062e-58	2.59809e-56	-1.18427	7.72864e-16	1.05005e-14	-0.931205	1.99248e-12	1.43732e-11		Zeb1-All:chr7:45706050:45706400	Zeb1-All:chr7:45704000:45704400;Zeb1-All:chr7:45706050:45706400;Zeb1-All:chr7:45714939:45715550;Zeb1-All:chr7:45717700:45718600			Zeb1-D0:chr7:45704000:45704400;Zeb1-D0:chr7:45714939:45715550;Zeb1-D0:chr7:45717700:45718600	Cebpb:chr7:45704528:45705003		Cebpb:chr7:45704528:45705003;Cebpb:chr7:45717709:45718369			Cebpb:D0:chr7:45717756:45718348		STATIC	STATIC;STATIC;STATIC;STATIC
ENSMUSG00000003549	Ercc1	1		4.10487	4.14364	3.10267	3.03417	2.95879	2.62676	2.1771	2.23905	1.51615	4.45052e-58	3.94213e-56	0.687905	2.74529e-10	2.37623e-09	-1.06222	2.15792e-23	2.91634e-22	Zeb1-All:chr7:19344700:19345700	Zeb1-All:chr7:19344700:19345700	Zeb1-All:chr7:19344700:19345700;Zeb1-All:chr7:19359250:19359750;Zeb1-All:chr7:19360000:19360450;Zeb1-All:chr7:19363820:19364150	Zeb1-D0:chr7:19344700:19345700	Zeb1-D0:chr7:19344700:19345700	Zeb1-D0:chr7:19344700:19345700;Zeb1-D0:chr7:19359250:19359750;Zeb1-D0:chr7:19360000:19360450;Zeb1-D0:chr7:19363950:19364150			Cebpb:chr7:19338096:19338312;Cebpb:chr7:19338532:19339015;Cebpb:chr7:19359678:19359923				STATIC	STATIC	STATIC;STATIC;STATIC;STATIC
ENSMUSG00000024639	Gnaq	High		2.62782	2.70342	3.1372	3.20843	3.16011	3.18762	3.22447	3.15179	-1.16964	5.26027e-58	4.63956e-56	-0.395719	2.19884e-08	1.58735e-07	-0.0100378	0.888089	1	Zeb1-All:chr19:16132200:16133050	Zeb1-All:chr19:16132200:16133050;Zeb1-All:chr19:16142507:16142803;Zeb1-All:chr19:16147489:16147899;Zeb1-All:chr19:16168700:16169117;Zeb1-All:chr19:16188250:16188700;Zeb1-All:chr19:16194048:16194328;Zeb1-All:chr19:16195064:16195308;Zeb1-All:chr19:16222350:16222800;Zeb1-All:chr19:16251000:16251304;Zeb1-All:chr19:16270751:16271047;Zeb1-All:chr19:16307167:16307411	Zeb1-All:chr19:16132200:16133050;Zeb1-All:chr19:16142507:16142803;Zeb1-All:chr19:16147489:16147899;Zeb1-All:chr19:16168700:16169117;Zeb1-All:chr19:16188250:16188700;Zeb1-All:chr19:16194048:16194328;Zeb1-All:chr19:16195064:16195308;Zeb1-All:chr19:16222350:16222800;Zeb1-All:chr19:16251000:16251304;Zeb1-All:chr19:16270751:16271047;Zeb1-All:chr19:16307167:16307411		Zeb1-D0:chr19:16142507:16142803;Zeb1-D0:chr19:16147600:16147800;Zeb1-D0:chr19:16168700:16169100;Zeb1-D0:chr19:16195150:16195300;Zeb1-D0:chr19:16270751:16271047	Zeb1-D0:chr19:16142507:16142803;Zeb1-D0:chr19:16147600:16147800;Zeb1-D0:chr19:16168700:16169100;Zeb1-D0:chr19:16195150:16195300;Zeb1-D0:chr19:16270751:16271047		Cebpb:chr19:16139134:16139501;Cebpb:chr19:16147491:16147764;Cebpb:chr19:16168695:16169284;Cebpb:chr19:16170686:16171042;Cebpb:chr19:16187556:16188134;Cebpb:chr19:16188244:16188779;Cebpb:chr19:16189719:16190162;Cebpb:chr19:16198293:16198942;Cebpb:chr19:16204689:16205254;Cebpb:chr19:16219851:16220398;Cebpb:chr19:16222225:16222988;Cebpb:chr19:16270805:16271321;Cebpb:chr19:16280921:16281025;Cebpb:chr…	Cebpb:chr19:16123250:16123500;Cebpb:chr19:16130358:16130958;Cebpb:chr19:16139134:16139501;Cebpb:chr19:16147491:16147764;Cebpb:chr19:16168695:16169284;Cebpb:chr19:16170686:16171042;Cebpb:chr19:16187556:16188134;Cebpb:chr19:16188244:16188779;Cebpb:chr19:16189719:16190162;Cebpb:chr19:16198293:16198942;Cebpb:chr19:16204689:16205254;Cebpb:chr19:16219851:16220398;Cebpb:chr19:16222225:16222988;Cebpb:chr…		Cebpb:D0:chr19:16219851:16220335;Cebpb:D0:chr19:16222370:16222872;Cebpb:D0:chr19:16270805:16271321;Cebpb:D0:chr19:16367082:16367733	Cebpb:D0:chr19:16130358:16130919;Cebpb:D0:chr19:16219851:16220335;Cebpb:D0:chr19:16222370:16222872;Cebpb:D0:chr19:16270805:16271321;Cebpb:D0:chr19:16367082:16367733	STATIC	STATIC;STATIC;STATIC;STATIC;STATIC;STATIC;STATIC;STATIC;STATIC;STATIC;STATIC	STATIC;STATIC;STATIC;STATIC;STATIC;STATIC;STATIC;STATIC;STATIC;STATIC;STATIC
ENSMUSG00000028756	Pink1	7		1.66815	1.80064	2.82189	2.76616	2.19173	2.25424	2.7551	2.86518	-1.62293	1.44776e-57	1.27151e-55	-0.914391	1.6184e-21	3.08438e-20	0.0363643	0.696682	0.940415	Zeb1-All:chr4:138325680:138325960;Zeb1-All:chr4:138326088:138326510	Zeb1-All:chr4:138325680:138325960;Zeb1-All:chr4:138326088:138326510	Zeb1-All:chr4:138304550:138305200;Zeb1-All:chr4:138311550:138311904;Zeb1-All:chr4:138325680:138325960;Zeb1-All:chr4:138326088:138326510	Zeb1-D0:chr4:138326214:138326510	Zeb1-D0:chr4:138326214:138326510	Zeb1-D0:chr4:138304550:138305100;Zeb1-D0:chr4:138311550:138311904;Zeb1-D0:chr4:138326214:138326510		Cebpb:chr4:138325389:138325613	Cebpb:chr4:138325389:138325613				STATIC;STATIC	STATIC;STATIC	STATIC;STATIC;STATIC;STATIC
ENSMUSG00000041120	Nbl1	Low		1.706	1.8812	3.17417	3.17721	3.70981	3.69076	3.73066	3.81958	-2.10149	1.63319e-57	1.42832e-55	-0.154613	0.182572	0.368946	0.885389	5.89918e-14	4.74715e-13		Zeb1-All:chr4:139084569:139084849	Zeb1-All:chr4:139084569:139084849;Zeb1-All:chr4:139095250:139095900			Zeb1-D0:chr4:139095458:139095754		Cebpb:chr4:139090413:139090629	Cebpb:chr4:139090413:139090629;Cebpb:chr4:139095472:139096052			Cebpb:D0:chr4:139095472:139096013		STATIC	STATIC;STATIC
ENSMUSG00000018398	2008-09-01	NA		3.67211	3.6526	4.31218	4.33232	3.46646	3.49919	3.82016	3.87984	-1.03754	2.14538e-57	1.86837e-55	-0.53389	3.22669e-16	4.47383e-15	-0.647387	6.57302e-24	9.16877e-23		Zeb1-All:chr11:53520500:53520850;Zeb1-All:chr11:53543160:53543404	Zeb1-All:chr11:53520500:53520850;Zeb1-All:chr11:53543160:53543404		Zeb1-D0:chr11:53520500:53520850	Zeb1-D0:chr11:53520500:53520850	Cebpb:chr11:53519015:53519631	Cebpb:chr11:53519015:53519631;Cebpb:chr11:53529223:53529457;Cebpb:chr11:53543052:53543660	Cebpb:chr11:53519015:53519631;Cebpb:chr11:53529223:53529457;Cebpb:chr11:53543052:53543660	Cebpb:D0:chr11:53519103:53519631	Cebpb:D0:chr11:53519103:53519631;Cebpb:D0:chr11:53543052:53543660	Cebpb:D0:chr11:53519103:53519631;Cebpb:D0:chr11:53543052:53543660		STATIC;STATIC	STATIC;STATIC
ENSMUSG00000024486	Hbegf	2		2.93509	2.91054	1.05194	1.01218	1.47	1.43726	0.0924606	-0.264894	2.79737	3.21393e-57	2.78725e-55	1.9622	5.60446e-23	1.133e-21	-1.27952	5.02391e-10	3.03357e-09	Zeb1-All:chr18:36515450:36516150	Zeb1-All:chr18:36513900:36514150;Zeb1-All:chr18:36515450:36516150	Zeb1-All:chr18:36513900:36514150;Zeb1-All:chr18:36515450:36516150;Zeb1-All:chr18:36525500:36525900	Zeb1-D0:chr18:36515450:36515850;Zeb1-D0:chr18:36515900:36516150	Zeb1-D0:chr18:36513900:36514150;Zeb1-D0:chr18:36515450:36515850	Zeb1-D0:chr18:36513900:36514150;Zeb1-D0:chr18:36515450:36515850;Zeb1-D0:chr18:36515900:36516150;Zeb1-D0:chr18:36525500:36525900			Cebpb:chr18:36497168:36497579;Cebpb:chr18:36497641:36498253				STATIC	STATIC;STATIC	STATIC;STATIC;STATIC
ENSMUSG00000062190	Lancl2	1		1.73716	1.57397	2.76582	2.81843	1.50088	1.47497	2.33179	2.35577	-1.75186	3.32354e-57	2.8703e-55	-1.35476	1.30989e-32	4.17968e-31	-0.591037	6.31091e-09	3.51138e-08	Zeb1-All:chr6:57702550:57703600	Zeb1-All:chr6:57702550:57703600	Zeb1-All:chr6:57702550:57703600	Zeb1-D0:chr6:57702550:57703600	Zeb1-D0:chr6:57702550:57703600	Zeb1-D0:chr6:57702550:57703600		Cebpb:chr6:57716397:57716501	Cebpb:chr6:57716397:57716501				STATIC	STATIC	STATIC
ENSMUSG00000025105	Bnc1	1		2.51342	2.43064	1.36917	1.4959	2.21218	2.24323	0.308389	0.27649	1.47949	3.44726e-57	2.96479e-55	2.64774	4.39401e-136	1.70585e-133	-1.49465	3.66558e-40	9.21972e-39	Zeb1-All:chr7:81991529:81991825	Zeb1-All:chr7:81983735:81984075;Zeb1-All:chr7:81991529:81991825	Zeb1-All:chr7:81983735:81984075;Zeb1-All:chr7:81991529:81991825;Zeb1-All:chr7:81999365:81999609	Zeb1-D0:chr7:81991529:81991825	Zeb1-D0:chr7:81983779:81984075;Zeb1-D0:chr7:81991529:81991825	Zeb1-D0:chr7:81983779:81984075;Zeb1-D0:chr7:81991529:81991825		Cebpb:chr7:81983700:81983950	Cebpb:chr7:81983700:81983950;Cebpb:chr7:81998100:81998350;Cebpb:chr7:81999160:81999960			Cebpb:D0:chr7:81999160:81999927	STATIC	STATIC;STATIC	STATIC;STATIC;STATIC
ENSMUSG00000026750	Psmb7	High		5.87672	5.86557	5.17933	5.11866	5.45812	5.39419	5.31873	5.33996	1.005	3.6627e-57	3.13706e-55	0.0921852	0.1419	0.301763	0.311689	7.97114e-07	3.6469e-06	Zeb1-All:chr2:38643500:38644150	Zeb1-All:chr2:38608550:38609150;Zeb1-All:chr2:38621500:38622050;Zeb1-All:chr2:38643500:38644150	Zeb1-All:chr2:38608550:38609150;Zeb1-All:chr2:38621500:38622050;Zeb1-All:chr2:38643500:38644150;Zeb1-All:chr2:38647704:38647948;Zeb1-All:chr2:38650427:38650800;Zeb1-All:chr2:38652700:38653600	Zeb1-D0:chr2:38643700:38644100	Zeb1-D0:chr2:38608550:38609150;Zeb1-D0:chr2:38621500:38622050;Zeb1-D0:chr2:38643700:38644100	Zeb1-D0:chr2:38608550:38609150;Zeb1-D0:chr2:38621500:38622050;Zeb1-D0:chr2:38643700:38644100;Zeb1-D0:chr2:38652700:38653600		Cebpb:chr2:38608628:38609158;Cebpb:chr2:38615190:38615414;Cebpb:chr2:38621150:38621400;Cebpb:chr2:38621464:38622073	Cebpb:chr2:38608628:38609158;Cebpb:chr2:38615190:38615414;Cebpb:chr2:38621150:38621400;Cebpb:chr2:38621464:38622073;Cebpb:chr2:38647667:38648120;Cebpb:chr2:38650231:38650822;Cebpb:chr2:38652571:38653371		Cebpb:D0:chr2:38608628:38609158;Cebpb:D0:chr2:38621787:38622073	Cebpb:D0:chr2:38608628:38609158;Cebpb:D0:chr2:38621787:38622073;Cebpb:D0:chr2:38650231:38650821;Cebpb:D0:chr2:38652571:38653371	STATIC	EARLY;STATIC;STATIC	EARLY;STATIC;STATIC;STATIC;STATIC;STATIC
ENSMUSG00000058756	Thra	High		3.29267	3.19643	4.13443	4.11566	3.75924	3.84214	4.15821	4.21193	-1.32212	4.82884e-57	4.11882e-55	-0.555141	5.56386e-12	5.61853e-11	0.0352152	0.659967	0.912163		Zeb1-All:chr11:98741600:98742050;Zeb1-All:chr11:98750500:98751210;Zeb1-All:chr11:98763141:98763550	Zeb1-All:chr11:98731299:98731579;Zeb1-All:chr11:98741600:98742050;Zeb1-All:chr11:98750500:98751210;Zeb1-All:chr11:98763141:98763550;Zeb1-All:chr11:98775500:98775750		Zeb1-D0:chr11:98750500:98751100;Zeb1-D0:chr11:98763141:98763437	Zeb1-D0:chr11:98750500:98751100;Zeb1-D0:chr11:98763141:98763437		Cebpb:chr11:98754362:98754810;Cebpb:chr11:98763250:98763500	Cebpb:chr11:98754362:98754810;Cebpb:chr11:98763250:98763500;Cebpb:chr11:98775821:98776037					STATIC;STATIC;STATIC	STATIC;STATIC;STATIC;STATIC;STATIC
ENSMUSG00000060802	B2m	4		7.78507	7.76845	7.17849	7.19298	7.42309	7.39652	5.88301	5.84345	0.932326	1.26729e-56	1.07652e-54	2.22096	2.32823e-284	5.42322e-281	-1.96161	1.28706e-225	5.95651e-223	Zeb1-All:chr2:122147542:122148050	Zeb1-All:chr2:122147542:122148050	Zeb1-All:chr2:122147542:122148050	Zeb1-D0:chr2:122147550:122148050	Zeb1-D0:chr2:122147550:122148050	Zeb1-D0:chr2:122147550:122148050			Cebpb:chr2:122143122:122143555;Cebpb:chr2:122146780:122147004;Cebpb:chr2:122158221:122158850			Cebpb:D0:chr2:122158221:122158821	STATIC	STATIC	STATIC
ENSMUSG00000027102	Hoxd8	5		2.45025	2.54426	3.51386	3.46675	2.62312	2.55054	3.72261	3.6993	-1.29053	1.27814e-56	1.08131e-54	-1.60473	4.96363e-88	7.328e-86	0.354263	2.82152e-06	1.21482e-05	Zeb1-All:chr2:74704600:74706000	Zeb1-All:chr2:74704600:74706000	Zeb1-All:chr2:74697550:74698200;Zeb1-All:chr2:74704600:74706000;Zeb1-All:chr2:74711100:74712200;Zeb1-All:chr2:74715850:74716250	Zeb1-D0:chr2:74704600:74704850	Zeb1-D0:chr2:74704600:74704850	Zeb1-D0:chr2:74704600:74704850;Zeb1-D0:chr2:74711300:74712050;Zeb1-D0:chr2:74715850:74716250			Cebpb:chr2:74712958:74713638			Cebpb:D0:chr2:74712958:74713513	STATIC	STATIC	STATIC;STATIC;STATIC;STATIC
ENSMUSG00000000901	Mmp11	4		2.35146	2.40122	3.30602	3.32419	1.51871	1.59539	2.05291	2.18814	-1.44953	2.24462e-56	1.89123e-54	-0.878438	1.97918e-16	2.78841e-15	-1.64449	3.89158e-70	1.94355e-68	Zeb1-All:chr10:75932050:75932604	Zeb1-All:chr10:75932050:75932604	Zeb1-All:chr10:75921000:75921800;Zeb1-All:chr10:75932050:75932604	Zeb1-D0:chr10:75932050:75932450	Zeb1-D0:chr10:75932050:75932450	Zeb1-D0:chr10:75921250:75921800;Zeb1-D0:chr10:75932050:75932450			Cebpb:chr10:75922262:75922502;Cebpb:chr10:75938225:75938524				STATIC	STATIC	STATIC;STATIC
ENSMUSG00000016503	Gtf3a	High		2.10903	2.20619	3.33886	3.2062	1.85181	1.84427	3.28226	3.26069	-1.67196	3.05502e-56	2.56362e-54	-2.1501	1.23303e-85	1.71188e-83	0.0678611	0.477363	0.733532	Zeb1-All:chr5:146948350:146948600;Zeb1-All:chr5:146948626:146949100	Zeb1-All:chr5:146948626:146949100	Zeb1-All:chr5:146948350:146948600;Zeb1-All:chr5:146948626:146949100;Zeb1-All:chr5:146963450:146964300	Zeb1-D0:chr5:146948350:146948550;Zeb1-D0:chr5:146948750:146949100	Zeb1-D0:chr5:146948750:146949100	Zeb1-D0:chr5:146948350:146948550;Zeb1-D0:chr5:146948750:146949100;Zeb1-D0:chr5:146963450:146964150							STATIC;STATIC	STATIC	STATIC;STATIC;STATIC
ENSMUSG00000039405	Prss23	1		4.46502	4.45328	3.71892	3.67966	4.23592	4.099	2.62999	2.51977	1.06049	3.43603e-56	2.87172e-54	2.23619	7.38548e-210	6.7317e-207	-1.58794	2.73429e-107	3.02895e-105	Zeb1-All:chr7:89518050:89518484		Zeb1-All:chr7:89518050:89518484	Zeb1-D0:chr7:89518050:89518450		Zeb1-D0:chr7:89518050:89518450		Cebpb:chr7:89508150:89508535;Cebpb:chr7:89511770:89512692;Cebpb:chr7:89516497:89517027	Cebpb:chr7:89508150:89508535;Cebpb:chr7:89511770:89512692;Cebpb:chr7:89516497:89517027				STATIC		STATIC
ENSMUSG00000024795	Kif20b	2		2.81386	2.79341	1.91083	1.90766	2.61019	2.53582	1.87761	1.81185	1.25599	4.03908e-56	3.36217e-54	0.994372	1.99257e-35	7.10411e-34	-0.0274932	0.745233	0.978425	Zeb1-All:chr19:34921900:34922600	Zeb1-All:chr19:34921900:34922600	Zeb1-All:chr19:34921900:34922600	Zeb1-D0:chr19:34921900:34922600	Zeb1-D0:chr19:34921900:34922600	Zeb1-D0:chr19:34921900:34922600							STATIC	STATIC	STATIC
ENSMUSG00000001098	Kctd10	1		4.21535	4.23432	4.84235	4.8659	4.86201	4.84629	4.69151	4.72963	-0.986244	5.32493e-56	4.41479e-54	0.2211	0.000324413	0.00133931	-0.242935	7.79525e-05	0.000285164	Zeb1-All:chr5:114380050:114381200	Zeb1-All:chr5:114369950:114371250;Zeb1-All:chr5:114372450:114373650;Zeb1-All:chr5:114380050:114381200	Zeb1-All:chr5:114356550:114357300;Zeb1-All:chr5:114369950:114371250;Zeb1-All:chr5:114372450:114373650;Zeb1-All:chr5:114380050:114381200	Zeb1-D0:chr5:114380050:114380500;Zeb1-D0:chr5:114380550:114381200	Zeb1-D0:chr5:114369950:114371250;Zeb1-D0:chr5:114372450:114373650;Zeb1-D0:chr5:114380050:114380500	Zeb1-D0:chr5:114356700:114357300;Zeb1-D0:chr5:114369950:114371250;Zeb1-D0:chr5:114372450:114373650;Zeb1-D0:chr5:114380050:114380500;Zeb1-D0:chr5:114380550:114381200		Cebpb:chr5:114370205:114370800;Cebpb:chr5:114371978:114372677;Cebpb:chr5:114379009:114379559	Cebpb:chr5:114356455:114356671;Cebpb:chr5:114356798:114356902;Cebpb:chr5:114359068:114359627;Cebpb:chr5:114370205:114370800;Cebpb:chr5:114371978:114372677;Cebpb:chr5:114379009:114379559		Cebpb:D0:chr5:114370205:114370800;Cebpb:D0:chr5:114372003:114372608;Cebpb:D0:chr5:114379013:114379559	Cebpb:D0:chr5:114370205:114370800;Cebpb:D0:chr5:114372003:114372608;Cebpb:D0:chr5:114379013:114379559	STATIC	STATIC;STATIC;STATIC	STATIC;STATIC;STATIC;STATIC
ENSMUSG00000022094	Slc39a14	5		3.63453	3.60539	2.95344	2.93479	4.39497	4.46192	4.31215	4.33084	1.04143	6.50874e-56	5.37477e-54	0.238727	0.000123836	0.000547048	1.96186	7.31814e-192	2.38137e-189	Zeb1-All:chr14:70351000:70351592	Zeb1-All:chr14:70329855:70330361;Zeb1-All:chr14:70331350:70331669;Zeb1-All:chr14:70333000:70333350;Zeb1-All:chr14:70351000:70351592	Zeb1-All:chr14:70329855:70330361;Zeb1-All:chr14:70331350:70331669;Zeb1-All:chr14:70333000:70333350;Zeb1-All:chr14:70351000:70351592	Zeb1-D0:chr14:70351000:70351450	Zeb1-D0:chr14:70330000:70330361;Zeb1-D0:chr14:70333000:70333350;Zeb1-D0:chr14:70351000:70351450	Zeb1-D0:chr14:70330000:70330361;Zeb1-D0:chr14:70333000:70333350;Zeb1-D0:chr14:70351000:70351450		Cebpb:chr14:70309577:70309812;Cebpb:chr14:70311716:70311957;Cebpb:chr14:70314193:70314409;Cebpb:chr14:70320382:70321084;Cebpb:chr14:70329843:70330583;Cebpb:chr14:70331014:70331971;Cebpb:chr14:70333379:70333960;Cebpb:chr14:70336234:70336450;Cebpb:chr14:70341650:70342026;Cebpb:chr14:70348945:70349539	Cebpb:chr14:70309577:70309812;Cebpb:chr14:70311716:70311957;Cebpb:chr14:70314193:70314409;Cebpb:chr14:70320382:70321084;Cebpb:chr14:70329843:70330583;Cebpb:chr14:70331014:70331971;Cebpb:chr14:70333379:70333960;Cebpb:chr14:70336234:70336450;Cebpb:chr14:70341650:70342026;Cebpb:chr14:70348945:70349539;Cebpb:chr14:70354697:70354921		Cebpb:D0:chr14:70329960:70330462;Cebpb:D0:chr14:70331140:70331862;Cebpb:D0:chr14:70333379:70333934	Cebpb:D0:chr14:70329960:70330462;Cebpb:D0:chr14:70331140:70331862;Cebpb:D0:chr14:70333379:70333934	STATIC	STATIC;STATIC;STATIC;STATIC	STATIC;STATIC;STATIC;STATIC
ENSMUSG00000014329	Bicc1	3		2.27426	2.35887	3.07047	3.07332	2.94811	2.98104	3.14063	3.16082	-1.16159	8.51728e-56	7.00546e-54	-0.222611	0.00162401	0.00588598	0.106663	0.130255	0.259117	Zeb1-All:chr10:71159074:71159288;Zeb1-All:chr10:71159302:71159600	Zeb1-All:chr10:70924485:70924765;Zeb1-All:chr10:70960100:70960950;Zeb1-All:chr10:70966939:70967235;Zeb1-All:chr10:71003043:71003397;Zeb1-All:chr10:71049406:71049702;Zeb1-All:chr10:71058716:71059200;Zeb1-All:chr10:71087060:71087366;Zeb1-All:chr10:71159074:71159288;Zeb1-All:chr10:71159302:71159600	Zeb1-All:chr10:70924485:70924765;Zeb1-All:chr10:70960100:70960950;Zeb1-All:chr10:70966939:70967235;Zeb1-All:chr10:71003043:71003397;Zeb1-All:chr10:71049406:71049702;Zeb1-All:chr10:71058716:71059200;Zeb1-All:chr10:71087060:71087366;Zeb1-All:chr10:71159074:71159288;Zeb1-All:chr10:71159302:71159600	Zeb1-D0:chr10:71159074:71159288;Zeb1-D0:chr10:71159350:71159600	Zeb1-D0:chr10:70960100:70960950;Zeb1-D0:chr10:70966939:70967235;Zeb1-D0:chr10:71049406:71049702;Zeb1-D0:chr10:71058716:71059200;Zeb1-D0:chr10:71159074:71159288;Zeb1-D0:chr10:71159350:71159600	Zeb1-D0:chr10:70960100:70960950;Zeb1-D0:chr10:70966939:70967235;Zeb1-D0:chr10:71049406:71049702;Zeb1-D0:chr10:71058716:71059200;Zeb1-D0:chr10:71159074:71159288;Zeb1-D0:chr10:71159350:71159600		Cebpb:chr10:70924306:70924845;Cebpb:chr10:70954300:70954900;Cebpb:chr10:70955000:70955300;Cebpb:chr10:70961495:70962125;Cebpb:chr10:70972695:70972911;Cebpb:chr10:70977019:70977657;Cebpb:chr10:70988579:70988795;Cebpb:chr10:70997850:70998100;Cebpb:chr10:70998185:70998401;Cebpb:chr10:71002910:71003512;Cebpb:chr10:71005853:71006395;Cebpb:chr10:71007903:71008400;Cebpb:chr10:71060475:71060701;Cebpb:chr…	Cebpb:chr10:70924306:70924845;Cebpb:chr10:70954300:70954900;Cebpb:chr10:70955000:70955300;Cebpb:chr10:70961495:70962125;Cebpb:chr10:70972695:70972911;Cebpb:chr10:70977019:70977657;Cebpb:chr10:70988579:70988795;Cebpb:chr10:70997850:70998100;Cebpb:chr10:70998185:70998401;Cebpb:chr10:71002910:71003512;Cebpb:chr10:71005853:71006395;Cebpb:chr10:71007903:71008400;Cebpb:chr10:71060475:71060701;Cebpb:chr…		Cebpb:D0:chr10:70924389:70924822;Cebpb:D0:chr10:70954392:70954900;Cebpb:D0:chr10:70977088:70977594;Cebpb:D0:chr10:71007913:71008374;Cebpb:D0:chr10:71086849:71087524;Cebpb:D0:chr10:71114391:71114826;Cebpb:D0:chr10:71135717:71136169;Cebpb:D0:chr10:71138294:71138841;Cebpb:D0:chr10:71146777:71147712	Cebpb:D0:chr10:70924389:70924822;Cebpb:D0:chr10:70954392:70954900;Cebpb:D0:chr10:70977088:70977594;Cebpb:D0:chr10:71007913:71008374;Cebpb:D0:chr10:71086849:71087524;Cebpb:D0:chr10:71114391:71114826;Cebpb:D0:chr10:71135717:71136169;Cebpb:D0:chr10:71138294:71138841;Cebpb:D0:chr10:71146777:71147712	STATIC;STATIC	STATIC;STATIC;STATIC;STATIC;STATIC;STATIC;STATIC;STATIC;STATIC	STATIC;STATIC;STATIC;STATIC;STATIC;STATIC;STATIC;STATIC;STATIC
ENSMUSG00000041757	Plekha6	Low		-1.36754	-1.27275	0.640615	0.727502	0.506252	0.619288	0.221953	-0.0674449	-2.96134	1.49613e-55	1.2257e-53	0.50166	0.00128135	0.00474094	-0.681639	1.02368e-05	4.15661e-05	Zeb1-All:chr1:133245590:133245834	Zeb1-All:chr1:133253386:133253900;Zeb1-All:chr1:133277104:133277400;Zeb1-All:chr1:133296400:133297000;Zeb1-All:chr1:133302505:133302950	Zeb1-All:chr1:133237128:133237372;Zeb1-All:chr1:133240896:133241250;Zeb1-All:chr1:133245590:133245834;Zeb1-All:chr1:133253386:133253900;Zeb1-All:chr1:133277104:133277400;Zeb1-All:chr1:133296400:133297000;Zeb1-All:chr1:133302505:133302950;Zeb1-All:chr1:133312650:133312850		Zeb1-D0:chr1:133253386:133253900;Zeb1-D0:chr1:133277104:133277400;Zeb1-D0:chr1:133296400:133297000;Zeb1-D0:chr1:133302550:133302950	Zeb1-D0:chr1:133253386:133253900;Zeb1-D0:chr1:133277104:133277400;Zeb1-D0:chr1:133296400:133297000;Zeb1-D0:chr1:133302550:133302950;Zeb1-D0:chr1:133312650:133312850			Cebpb:chr1:133239597:133239839;Cebpb:chr1:133242338:133242554				STATIC	STATIC;STATIC;STATIC;STATIC	STATIC;STATIC;STATIC;STATIC;STATIC;STATIC;STATIC;STATIC
ENSMUSG00000056153	Socs6	High		3.55154	3.50177	2.6533	2.62496	3.15136	3.09899	2.31913	2.31958	1.17122	1.5384e-55	1.25537e-53	1.1443	2.26248e-50	1.29239e-48	-0.403465	2.56826e-07	1.23898e-06		Zeb1-All:chr18:88747019:88747385;Zeb1-All:chr18:88845564:88845808;Zeb1-All:chr18:88851222:88851466;Zeb1-All:chr18:88877959:88878255;Zeb1-All:chr18:88893534:88893950	Zeb1-All:chr18:88747019:88747385;Zeb1-All:chr18:88845564:88845808;Zeb1-All:chr18:88851222:88851466;Zeb1-All:chr18:88877959:88878255;Zeb1-All:chr18:88893534:88893950		Zeb1-D0:chr18:88747089:88747385;Zeb1-D0:chr18:88877959:88878255;Zeb1-D0:chr18:88893534:88893950	Zeb1-D0:chr18:88747089:88747385;Zeb1-D0:chr18:88877959:88878255;Zeb1-D0:chr18:88893534:88893950		Cebpb:chr18:88748601:88748825;Cebpb:chr18:88789975:88790191;Cebpb:chr18:88819403:88819619;Cebpb:chr18:88826839:88827340;Cebpb:chr18:88834981:88835671;Cebpb:chr18:88845374:88846260;Cebpb:chr18:88850675:88851811;Cebpb:chr18:88876302:88876768;Cebpb:chr18:88893519:88893735	Cebpb:chr18:88748601:88748825;Cebpb:chr18:88789975:88790191;Cebpb:chr18:88819403:88819619;Cebpb:chr18:88826839:88827340;Cebpb:chr18:88834981:88835671;Cebpb:chr18:88845374:88846260;Cebpb:chr18:88850675:88851811;Cebpb:chr18:88876302:88876768;Cebpb:chr18:88893519:88893735		Cebpb:D0:chr18:88845404:88845985;Cebpb:D0:chr18:88850906:88851491	Cebpb:D0:chr18:88845404:88845985;Cebpb:D0:chr18:88850906:88851491		STATIC;STATIC;STATIC;STATIC;STATIC	STATIC;STATIC;STATIC;STATIC;STATIC
ENSMUSG00000068245	D14Ertd668e	3		3.6178	3.57674	2.25621	2.3691	1.76859	1.95774	-0.773383	-1.35257	1.83443	1.97755e-55	1.6074e-53	3.7318	1.00821e-66	9.03256e-65	-4.37056	3.09443e-102	3.06879e-100	Zeb1-All:chr14:59365180:59365476	Zeb1-All:chr14:59365180:59365476	Zeb1-All:chr14:59365180:59365476	Zeb1-D0:chr14:59365180:59365476	Zeb1-D0:chr14:59365180:59365476	Zeb1-D0:chr14:59365180:59365476							STATIC	STATIC	STATIC
ENSMUSG00000053617	Sh3pxd2a	High		3.69467	3.66537	4.38141	4.36016	4.43032	4.56068	4.86	4.78963	-1.07591	3.38699e-55	2.74227e-53	-0.407047	1.83226e-09	1.46945e-08	0.509667	5.52901e-14	4.46134e-13	Zeb1-All:chr19:47463986:47464423	Zeb1-All:chr19:47264310:47264606;Zeb1-All:chr19:47279800:47280300;Zeb1-All:chr19:47281892:47282450;Zeb1-All:chr19:47291500:47291850;Zeb1-All:chr19:47292300:47293050;Zeb1-All:chr19:47311284:47311550;Zeb1-All:chr19:47313250:47313900;Zeb1-All:chr19:47314300:47315050;Zeb1-All:chr19:47316700:47317050;Zeb1-All:chr19:47319800:47320550;Zeb1-All:chr19:47328400:47328750;Zeb1-All:chr19:47330650:47331150;Zeb…	Zeb1-All:chr19:47264310:47264606;Zeb1-All:chr19:47279800:47280300;Zeb1-All:chr19:47281892:47282450;Zeb1-All:chr19:47291500:47291850;Zeb1-All:chr19:47292300:47293050;Zeb1-All:chr19:47311284:47311550;Zeb1-All:chr19:47313250:47313900;Zeb1-All:chr19:47314300:47315050;Zeb1-All:chr19:47316700:47317050;Zeb1-All:chr19:47319800:47320550;Zeb1-All:chr19:47328400:47328750;Zeb1-All:chr19:47330650:47331150;Zeb…	Zeb1-D0:chr19:47463986:47464282	Zeb1-D0:chr19:47264310:47264606;Zeb1-D0:chr19:47279800:47280300;Zeb1-D0:chr19:47282200:47282450;Zeb1-D0:chr19:47291500:47291850;Zeb1-D0:chr19:47292300:47293050;Zeb1-D0:chr19:47313250:47313900;Zeb1-D0:chr19:47314550:47315000;Zeb1-D0:chr19:47316700:47317050;Zeb1-D0:chr19:47319800:47320550;Zeb1-D0:chr19:47328400:47328750;Zeb1-D0:chr19:47330650:47331150;Zeb1-D0:chr19:47438400:47438900;Zeb1-D0:chr19:4…	Zeb1-D0:chr19:47264310:47264606;Zeb1-D0:chr19:47279800:47280300;Zeb1-D0:chr19:47282200:47282450;Zeb1-D0:chr19:47291500:47291850;Zeb1-D0:chr19:47292300:47293050;Zeb1-D0:chr19:47313250:47313900;Zeb1-D0:chr19:47314550:47315000;Zeb1-D0:chr19:47316700:47317050;Zeb1-D0:chr19:47319800:47320550;Zeb1-D0:chr19:47328400:47328750;Zeb1-D0:chr19:47330650:47331150;Zeb1-D0:chr19:47438400:47438900;Zeb1-D0:chr19:4…		Cebpb:chr19:47264277:47264652;Cebpb:chr19:47277672:47277888;Cebpb:chr19:47280938:47281219;Cebpb:chr19:47287155:47287371;Cebpb:chr19:47290136:47290352;Cebpb:chr19:47291395:47292062;Cebpb:chr19:47301313:47301838;Cebpb:chr19:47302129:47302532;Cebpb:chr19:47305097:47305313;Cebpb:chr19:47306147:47306793;Cebpb:chr19:47306973:47307224;Cebpb:chr19:47311043:47311651;Cebpb:chr19:47315301:47315517;Cebpb:chr…	Cebpb:chr19:47264277:47264652;Cebpb:chr19:47277672:47277888;Cebpb:chr19:47280938:47281219;Cebpb:chr19:47287155:47287371;Cebpb:chr19:47290136:47290352;Cebpb:chr19:47291395:47292062;Cebpb:chr19:47301313:47301838;Cebpb:chr19:47302129:47302532;Cebpb:chr19:47305097:47305313;Cebpb:chr19:47306147:47306793;Cebpb:chr19:47306973:47307224;Cebpb:chr19:47311043:47311651;Cebpb:chr19:47315301:47315517;Cebpb:chr…		Cebpb:D0:chr19:47264277:47264543;Cebpb:D0:chr19:47280938:47281219;Cebpb:D0:chr19:47291395:47292062;Cebpb:D0:chr19:47301313:47301838;Cebpb:D0:chr19:47306280:47306793;Cebpb:D0:chr19:47319565:47320384;Cebpb:D0:chr19:47320731:47321002;Cebpb:D0:chr19:47330837:47331143;Cebpb:D0:chr19:47333538:47334144;Cebpb:D0:chr19:47337506:47338275;Cebpb:D0:chr19:47430307:47430658	Cebpb:D0:chr19:47264277:47264543;Cebpb:D0:chr19:47280938:47281219;Cebpb:D0:chr19:47291395:47292062;Cebpb:D0:chr19:47301313:47301838;Cebpb:D0:chr19:47306280:47306793;Cebpb:D0:chr19:47319565:47320384;Cebpb:D0:chr19:47320731:47321002;Cebpb:D0:chr19:47330837:47331143;Cebpb:D0:chr19:47333538:47334144;Cebpb:D0:chr19:47337506:47338275;Cebpb:D0:chr19:47430307:47430658	STATIC	STATIC;STATIC;STATIC;STATIC;STATIC;STATIC;STATIC;STATIC;STATIC;STATIC;STATIC;STATIC;STATIC;STATIC;STATIC;STATIC;STATIC;STATIC	STATIC;STATIC;STATIC;STATIC;STATIC;STATIC;STATIC;STATIC;STATIC;STATIC;STATIC;STATIC;STATIC;STATIC;STATIC;STATIC;STATIC;STATIC
ENSMUSG00000049881	2810025M15Rik	NA		3.30261	3.37609	2.10677	2.14472	2.89713	2.81442	2.04092	2.08737	1.80405	3.92635e-55	3.16659e-53	0.980407	5.86145e-17	8.49201e-16	0.153157	0.234813	0.424166	Zeb1-All:chr1:157411800:157412800	Zeb1-All:chr1:157411800:157412800	Zeb1-All:chr1:157411800:157412800	Zeb1-D0:chr1:157412500:157412800	Zeb1-D0:chr1:157412500:157412800	Zeb1-D0:chr1:157412500:157412800	Cebpb:chr1:157412537:157412761	Cebpb:chr1:157412537:157412761	Cebpb:chr1:157412537:157412761				STATIC	STATIC	STATIC
ENSMUSG00000031608	Galnt7	5		2.85736	2.7973	1.64165	1.72567	2.62422	2.57379	1.46646	1.41259	1.62149	5.53046e-55	4.44301e-53	1.59096	3.60759e-51	2.12442e-49	-0.261648	0.0175809	0.0441133	Zeb1-All:chr8:57652347:57652591	Zeb1-All:chr8:57574630:57574910;Zeb1-All:chr8:57584792:57585072;Zeb1-All:chr8:57589298:57589650;Zeb1-All:chr8:57611186:57611482;Zeb1-All:chr8:57615045:57615422;Zeb1-All:chr8:57626291:57626563;Zeb1-All:chr8:57651800:57652150;Zeb1-All:chr8:57652347:57652591	Zeb1-All:chr8:57574630:57574910;Zeb1-All:chr8:57584792:57585072;Zeb1-All:chr8:57589298:57589650;Zeb1-All:chr8:57611186:57611482;Zeb1-All:chr8:57615045:57615422;Zeb1-All:chr8:57626291:57626563;Zeb1-All:chr8:57651800:57652150;Zeb1-All:chr8:57652347:57652591		Zeb1-D0:chr8:57589298:57589650;Zeb1-D0:chr8:57611186:57611482;Zeb1-D0:chr8:57615126:57615422;Zeb1-D0:chr8:57651800:57652150	Zeb1-D0:chr8:57589298:57589650;Zeb1-D0:chr8:57611186:57611482;Zeb1-D0:chr8:57615126:57615422;Zeb1-D0:chr8:57651800:57652150		Cebpb:chr8:57530927:57531377;Cebpb:chr8:57576360:57576576;Cebpb:chr8:57579868:57580198;Cebpb:chr8:57584653:57585262;Cebpb:chr8:57585738:57586650;Cebpb:chr8:57587330:57587961;Cebpb:chr8:57589046:57589583;Cebpb:chr8:57591609:57591825;Cebpb:chr8:57611426:57612072;Cebpb:chr8:57613077:57613693;Cebpb:chr8:57626043:57626778;Cebpb:chr8:57642039:57642295	Cebpb:chr8:57530927:57531377;Cebpb:chr8:57576360:57576576;Cebpb:chr8:57579868:57580198;Cebpb:chr8:57584653:57585262;Cebpb:chr8:57585738:57586650;Cebpb:chr8:57587330:57587961;Cebpb:chr8:57589046:57589583;Cebpb:chr8:57591609:57591825;Cebpb:chr8:57611426:57612072;Cebpb:chr8:57613077:57613693;Cebpb:chr8:57626043:57626778;Cebpb:chr8:57642039:57642295;Cebpb:chr8:57653661:57654565		Cebpb:D0:chr8:57530927:57531377;Cebpb:D0:chr8:57585738:57586269;Cebpb:D0:chr8:57587419:57587912;Cebpb:D0:chr8:57626076:57626778	Cebpb:D0:chr8:57530927:57531377;Cebpb:D0:chr8:57585738:57586269;Cebpb:D0:chr8:57587419:57587912;Cebpb:D0:chr8:57626076:57626778	STATIC	STATIC;STATIC;STATIC;STATIC;STATIC;STATIC;STATIC;STATIC	STATIC;STATIC;STATIC;STATIC;STATIC;STATIC;STATIC;STATIC
ENSMUSG00000073876	Gm13305	NA		3.05427	3.11983	4.26504	4.33488	3.7238	3.80575	3.82246	3.91678	-1.8436	8.5471e-55	6.83999e-53	-0.237375	0.0352784	0.0922856	-0.581035	8.49616e-08	4.28948e-07
ENSMUSG00000037474	Dtl	2		2.96001	2.9636	2.03399	2.12243	3.12484	3.07177	2.47691	2.48807	1.22417	8.70925e-55	6.94295e-53	0.860849	4.39826e-30	1.25279e-28	0.634976	1.73535e-15	1.54314e-14	Zeb1-All:chr1:191575700:191576100		Zeb1-All:chr1:191527900:191528200;Zeb1-All:chr1:191529350:191529950;Zeb1-All:chr1:191575700:191576100	Zeb1-D0:chr1:191575700:191576100		Zeb1-D0:chr1:191527900:191528200;Zeb1-D0:chr1:191529400:191529950;Zeb1-D0:chr1:191575700:191576100		Cebpb:chr1:191557252:191557468	Cebpb:chr1:191529292:191530001;Cebpb:chr1:191557252:191557468			Cebpb:D0:chr1:191529329:191530001	STATIC		STATIC;STATIC;STATIC
ENSMUSG00000052566	Hook2	Low		3.19368	3.16382	2.17003	2.13687	2.33697	2.28376	1.10187	1.17325	1.4494	8.91192e-55	7.0773e-53	1.5182	2.84816e-45	1.44573e-43	-1.31745	8.17974e-34	1.69335e-32	Zeb1-All:chr8:84990400:84991100	Zeb1-All:chr8:84990400:84991100;Zeb1-All:chr8:84997880:84998300	Zeb1-All:chr8:84981000:84981500;Zeb1-All:chr8:84985650:84986300;Zeb1-All:chr8:84989350:84989550;Zeb1-All:chr8:84990400:84991100;Zeb1-All:chr8:84997880:84998300	Zeb1-D0:chr8:84990631:84991044	Zeb1-D0:chr8:84990631:84991044;Zeb1-D0:chr8:84997880:84998300	Zeb1-D0:chr8:84981000:84981500;Zeb1-D0:chr8:84985650:84986300;Zeb1-D0:chr8:84989350:84989550;Zeb1-D0:chr8:84990631:84991044;Zeb1-D0:chr8:84997880:84998300	Cebpb:chr8:84990386:84990602	Cebpb:chr8:84990386:84990602	Cebpb:chr8:84985387:84985659;Cebpb:chr8:84990386:84990602				STATIC	STATIC;STATIC	STATIC;STATIC;STATIC;STATIC;STATIC
ENSMUSG00000025980	Hspd1	6		5.61301	5.60678	4.99806	5.0156	5.41	5.34171	5.8246	5.81542	0.939448	9.92662e-55	7.85302e-53	-0.51903	3.45931e-18	5.39993e-17	1.05599	1.7614e-68	8.49143e-67	Zeb1-All:chr1:55087450:55088650	Zeb1-All:chr1:55087450:55088650	Zeb1-All:chr1:55087450:55088650	Zeb1-D0:chr1:55088250:55088650		Zeb1-D0:chr1:55088250:55088650		Cebpb:chr1:55086282:55086792	Cebpb:chr1:55086282:55086792				STATIC	STATIC	STATIC
ENSMUSG00000040463	Mybbp1a	5		4.84813	4.79993	4.18739	4.18177	4.5007	4.42432	4.44773	4.50609	0.950851	1.93771e-54	1.52711e-52	0.0214546	0.724468	0.977096	0.441918	4.64953e-13	3.50965e-12	Zeb1-All:chr11:72441046:72441600	Zeb1-All:chr11:72441046:72441600	Zeb1-All:chr11:72441046:72441600	Zeb1-D0:chr11:72441046:72441600	Zeb1-D0:chr11:72441046:72441600	Zeb1-D0:chr11:72441046:72441600		Cebpb:chr11:72446744:72446968	Cebpb:chr11:72446744:72446968				STATIC	STATIC	STATIC
ENSMUSG00000030254	Rad18	2		3.07455	3.06762	2.16992	2.16289	3.2006	3.18435	2.62111	2.48669	1.30893	2.13764e-54	1.67829e-52	0.91663	6.76593e-30	1.89627e-28	0.631015	2.5099e-13	1.93669e-12	Zeb1-All:chr6:112696481:112696799	Zeb1-All:chr6:112696481:112696799	Zeb1-All:chr6:112696481:112696799	Zeb1-D0:chr6:112696503:112696799	Zeb1-D0:chr6:112696503:112696799	Zeb1-D0:chr6:112696503:112696799	Cebpb:chr6:112696017:112696494	Cebpb:chr6:112652171:112652453;Cebpb:chr6:112686568:112686843;Cebpb:chr6:112694049:112694153;Cebpb:chr6:112696017:112696494	Cebpb:chr6:112652171:112652453;Cebpb:chr6:112686568:112686843;Cebpb:chr6:112694049:112694153;Cebpb:chr6:112696017:112696494				STATIC	STATIC	STATIC
ENSMUSG00000072941	Sod3	4		2.7467	2.79855	3.78179	3.77626	2.97774	2.88822	2.84762	2.97145	-1.51902	2.41531e-54	1.88204e-52	-0.00183246	0.987974	1	-1.2363	2.27893e-37	5.29698e-36	Zeb1-All:chr5:52363700:52364200	Zeb1-All:chr5:52363700:52364200	Zeb1-All:chr5:52363700:52364200	Zeb1-D0:chr5:52363700:52364200	Zeb1-D0:chr5:52363700:52364200	Zeb1-D0:chr5:52363700:52364200		Cebpb:chr5:52365779:52366553	Cebpb:chr5:52355685:52355920;Cebpb:chr5:52359699:52359915;Cebpb:chr5:52363002:52363218;Cebpb:chr5:52365779:52366553				STATIC	STATIC	STATIC
ENSMUSG00000058571	Gpc6	3		1.74386	1.59606	2.70484	2.80391	1.62535	1.62114	2.29647	2.29931	-1.87946	2.40998e-54	1.88204e-52	-1.03353	3.90454e-18	6.07682e-17	-0.564371	9.86312e-07	4.46736e-06	Zeb1-All:chr14:116925150:116925550;Zeb1-All:chr14:116925650:116926600	Zeb1-All:chr14:116925150:116925550;Zeb1-All:chr14:116925650:116926600;Zeb1-All:chr14:116926750:116927200;Zeb1-All:chr14:116975613:116975857;Zeb1-All:chr14:116978168:116978448;Zeb1-All:chr14:117146122:117146639;Zeb1-All:chr14:117175090:117175370;Zeb1-All:chr14:117226950:117227543;Zeb1-All:chr14:117240058:117240354;Zeb1-All:chr14:117327255:117327499;Zeb1-All:chr14:117332481:117332845;Zeb1-All:chr14…	Zeb1-All:chr14:116925150:116925550;Zeb1-All:chr14:116925650:116926600;Zeb1-All:chr14:116926750:116927200;Zeb1-All:chr14:116975613:116975857;Zeb1-All:chr14:116978168:116978448;Zeb1-All:chr14:117146122:117146639;Zeb1-All:chr14:117175090:117175370;Zeb1-All:chr14:117226950:117227543;Zeb1-All:chr14:117240058:117240354;Zeb1-All:chr14:117327255:117327499;Zeb1-All:chr14:117332481:117332845;Zeb1-All:chr14…	Zeb1-D0:chr14:116925150:116925550;Zeb1-D0:chr14:116925650:116926600	Zeb1-D0:chr14:116925150:116925550;Zeb1-D0:chr14:116925650:116926600;Zeb1-D0:chr14:116926750:116927200;Zeb1-D0:chr14:117146122:117146418;Zeb1-D0:chr14:117227200:117227543;Zeb1-D0:chr14:117240058:117240354;Zeb1-D0:chr14:117409950:117410150;Zeb1-D0:chr14:117487156:117487452;Zeb1-D0:chr14:117681618:117681914;Zeb1-D0:chr14:117739667:117739881;Zeb1-D0:chr14:117832016:117832312;Zeb1-D0:chr14:117930400:1…	Zeb1-D0:chr14:116925150:116925550;Zeb1-D0:chr14:116925650:116926600;Zeb1-D0:chr14:116926750:116927200;Zeb1-D0:chr14:117146122:117146418;Zeb1-D0:chr14:117227200:117227543;Zeb1-D0:chr14:117240058:117240354;Zeb1-D0:chr14:117409950:117410150;Zeb1-D0:chr14:117487156:117487452;Zeb1-D0:chr14:117681618:117681914;Zeb1-D0:chr14:117739667:117739881;Zeb1-D0:chr14:117832016:117832312;Zeb1-D0:chr14:117930400:1…	Cebpb:chr14:116925039:116925255	Cebpb:chr14:116928201:116928937;Cebpb:chr14:116948041:116948593;Cebpb:chr14:116957285:116957524;Cebpb:chr14:116967037:116967253;Cebpb:chr14:116974991:116975569;Cebpb:chr14:116977936:116978472;Cebpb:chr14:116981635:116982228;Cebpb:chr14:116993167:116993383;Cebpb:chr14:117022505:117022752;Cebpb:chr14:117042569:117042873;Cebpb:chr14:117050539:117050763;Cebpb:chr14:117052249:117052473;Cebpb:chr14:117…	Cebpb:chr14:116923322:116923538;Cebpb:chr14:116925039:116925255;Cebpb:chr14:116928201:116928937;Cebpb:chr14:116948041:116948593;Cebpb:chr14:116957285:116957524;Cebpb:chr14:116967037:116967253;Cebpb:chr14:116974991:116975569;Cebpb:chr14:116977936:116978472;Cebpb:chr14:116981635:116982228;Cebpb:chr14:116993167:116993383;Cebpb:chr14:117022505:117022752;Cebpb:chr14:117042569:117042873;Cebpb:chr14:117…		Cebpb:D0:chr14:116928345:116928902;Cebpb:D0:chr14:116948105:116948593;Cebpb:D0:chr14:117072761:117073253;Cebpb:D0:chr14:117096366:117096959;Cebpb:D0:chr14:117143118:117143656;Cebpb:D0:chr14:117173524:117174200;Cebpb:D0:chr14:117239524:117240462;Cebpb:D0:chr14:117410307:117411223;Cebpb:D0:chr14:117519372:117520076;Cebpb:D0:chr14:117552630:117553165;Cebpb:D0:chr14:117912416:117913198;Cebpb:D0:chr14…	Cebpb:D0:chr14:116928345:116928902;Cebpb:D0:chr14:116948105:116948593;Cebpb:D0:chr14:117072761:117073253;Cebpb:D0:chr14:117096366:117096959;Cebpb:D0:chr14:117143118:117143656;Cebpb:D0:chr14:117173524:117174200;Cebpb:D0:chr14:117239524:117240462;Cebpb:D0:chr14:117410307:117411223;Cebpb:D0:chr14:117519372:117520076;Cebpb:D0:chr14:117552630:117553165;Cebpb:D0:chr14:117912416:117913198;Cebpb:D0:chr14…	STATIC;STATIC	STATIC;STATIC;STATIC;STATIC;STATIC;STATIC;STATIC;STATIC;STATIC;STATIC;STATIC;STATIC;STATIC;STATIC;STATIC;STATIC;STATIC;STATIC;STATIC;STATIC;STATIC;STATIC;STATIC;STATIC;STATIC;STATIC;STATIC;STATIC;STATIC	STATIC;STATIC;STATIC;STATIC;STATIC;STATIC;STATIC;STATIC;STATIC;STATIC;STATIC;STATIC;STATIC;STATIC;STATIC;STATIC;STATIC;STATIC;STATIC;STATIC;STATIC;STATIC;STATIC;STATIC;STATIC;STATIC;STATIC;STATIC;STATIC
ENSMUSG00000028599	Tnfrsf1b	High		2.61504	2.60101	1.69414	1.58676	3.00451	2.92914	2.80445	2.86098	1.36059	2.55042e-54	1.97987e-52	0.168055	0.0326193	0.0862116	1.76755	3.82533e-92	3.07592e-90	Zeb1-All:chr4:145246550:145246992	Zeb1-All:chr4:145219426:145219706;Zeb1-All:chr4:145229781:145230150;Zeb1-All:chr4:145233523:145233918;Zeb1-All:chr4:145239250:145239900;Zeb1-All:chr4:145246550:145246992	Zeb1-All:chr4:145219426:145219706;Zeb1-All:chr4:145229781:145230150;Zeb1-All:chr4:145233523:145233918;Zeb1-All:chr4:145239250:145239900;Zeb1-All:chr4:145246550:145246992	Zeb1-D0:chr4:145246550:145246900	Zeb1-D0:chr4:145229781:145230150;Zeb1-D0:chr4:145233523:145233819;Zeb1-D0:chr4:145239250:145239900;Zeb1-D0:chr4:145246550:145246900	Zeb1-D0:chr4:145229781:145230150;Zeb1-D0:chr4:145233523:145233819;Zeb1-D0:chr4:145239250:145239900;Zeb1-D0:chr4:145246550:145246900	Cebpb:chr4:145246056:145246729	Cebpb:chr4:145217864:145218289;Cebpb:chr4:145219207:145219808;Cebpb:chr4:145233630:145233846;Cebpb:chr4:145233941:145234266;Cebpb:chr4:145238789:145239209;Cebpb:chr4:145240823:145241470;Cebpb:chr4:145246056:145246729	Cebpb:chr4:145204061:145204277;Cebpb:chr4:145217864:145218289;Cebpb:chr4:145219207:145219808;Cebpb:chr4:145233630:145233846;Cebpb:chr4:145233941:145234266;Cebpb:chr4:145238789:145239209;Cebpb:chr4:145240823:145241470;Cebpb:chr4:145246056:145246729	Cebpb:D0:chr4:145246056:145246703	Cebpb:D0:chr4:145233941:145234227;Cebpb:D0:chr4:145238789:145239209;Cebpb:D0:chr4:145240855:145241470;Cebpb:D0:chr4:145246056:145246703	Cebpb:D0:chr4:145233941:145234227;Cebpb:D0:chr4:145238789:145239209;Cebpb:D0:chr4:145240855:145241470;Cebpb:D0:chr4:145246056:145246703	STATIC	STATIC;STATIC;STATIC;STATIC;STATIC	STATIC;STATIC;STATIC;STATIC;STATIC
ENSMUSG00000031070	Mrgprf	3		1.78476	1.84348	3.22486	3.28094	3.35102	3.33545	3.32122	3.46678	-2.17183	2.58004e-54	1.99539e-52	-0.138545	0.278894	0.517364	0.251234	0.0497261	0.111655	Zeb1-All:chr7:145299650:145300350		Zeb1-All:chr7:145299650:145300350;Zeb1-All:chr7:145312197:145312441;Zeb1-All:chr7:145317550:145318050	Zeb1-D0:chr7:145299750:145300350		Zeb1-D0:chr7:145299750:145300350;Zeb1-D0:chr7:145317550:145318050		Cebpb:chr7:145307111:145307539	Cebpb:chr7:145295681:145296163;Cebpb:chr7:145299676:145299900;Cebpb:chr7:145307111:145307539;Cebpb:chr7:145312259:145312475		Cebpb:D0:chr7:145307111:145307539	Cebpb:D0:chr7:145295683:145296138;Cebpb:D0:chr7:145307111:145307539	STATIC		STATIC;STATIC;STATIC
ENSMUSG00000033565	Rbfox2	NA		3.26732	3.29655	3.92287	3.93609	3.58005	3.62249	3.77368	3.73746	-0.973933	2.97991e-54	2.29608e-52	-0.213205	0.0005938	0.00234654	-0.260814	2.40837e-05	9.38035e-05	Zeb1-All:chr15:77306576:77307100	Zeb1-All:chr15:77079954:77080298;Zeb1-All:chr15:77116300:77116610;Zeb1-All:chr15:77153638:77153918;Zeb1-All:chr15:77161356:77161685;Zeb1-All:chr15:77182789:77183148;Zeb1-All:chr15:77192496:77192857;Zeb1-All:chr15:77196817:77197200;Zeb1-All:chr15:77202277:77202557;Zeb1-All:chr15:77214850:77215050;Zeb1-All:chr15:77217650:77217850;Zeb1-All:chr15:77220150:77220600;Zeb1-All:chr15:77244097:77244383;Zeb…	Zeb1-All:chr15:77069100:77069350;Zeb1-All:chr15:77079954:77080298;Zeb1-All:chr15:77116300:77116610;Zeb1-All:chr15:77153638:77153918;Zeb1-All:chr15:77161356:77161685;Zeb1-All:chr15:77182789:77183148;Zeb1-All:chr15:77192496:77192857;Zeb1-All:chr15:77196817:77197200;Zeb1-All:chr15:77202277:77202557;Zeb1-All:chr15:77214850:77215050;Zeb1-All:chr15:77217650:77217850;Zeb1-All:chr15:77220150:77220600;Zeb…	Zeb1-D0:chr15:77306689:77307100	Zeb1-D0:chr15:77116300:77116610;Zeb1-D0:chr15:77161450:77161600;Zeb1-D0:chr15:77214850:77215050;Zeb1-D0:chr15:77217650:77217850;Zeb1-D0:chr15:77220150:77220600;Zeb1-D0:chr15:77257742:77258100;Zeb1-D0:chr15:77306689:77307100	Zeb1-D0:chr15:77069100:77069350;Zeb1-D0:chr15:77116300:77116610;Zeb1-D0:chr15:77161450:77161600;Zeb1-D0:chr15:77214850:77215050;Zeb1-D0:chr15:77217650:77217850;Zeb1-D0:chr15:77220150:77220600;Zeb1-D0:chr15:77257742:77258100;Zeb1-D0:chr15:77306689:77307100		Cebpb:chr15:77079881:77080601;Cebpb:chr15:77095082:77095599;Cebpb:chr15:77114130:77114346;Cebpb:chr15:77124211:77124945;Cebpb:chr15:77151055:77151705;Cebpb:chr15:77160746:77161910;Cebpb:chr15:77165923:77166139;Cebpb:chr15:77168910:77169274;Cebpb:chr15:77169790:77170023;Cebpb:chr15:77170063:77170546;Cebpb:chr15:77182838:77183054;Cebpb:chr15:77192566:77192782;Cebpb:chr15:77196671:77197381;Cebpb:chr…	Cebpb:chr15:77069065:77069516;Cebpb:chr15:77079881:77080601;Cebpb:chr15:77095082:77095599;Cebpb:chr15:77114130:77114346;Cebpb:chr15:77124211:77124945;Cebpb:chr15:77151055:77151705;Cebpb:chr15:77160746:77161910;Cebpb:chr15:77165923:77166139;Cebpb:chr15:77168910:77169274;Cebpb:chr15:77169790:77170023;Cebpb:chr15:77170063:77170546;Cebpb:chr15:77182838:77183054;Cebpb:chr15:77192566:77192782;Cebpb:chr…		Cebpb:D0:chr15:77079881:77080502;Cebpb:D0:chr15:77151104:77151685;Cebpb:D0:chr15:77160794:77161910;Cebpb:D0:chr15:77196721:77197381;Cebpb:D0:chr15:77217449:77217957;Cebpb:D0:chr15:77220099:77220678;Cebpb:D0:chr15:77243960:77245120;Cebpb:D0:chr15:77251665:77252144	Cebpb:D0:chr15:77079881:77080502;Cebpb:D0:chr15:77151104:77151685;Cebpb:D0:chr15:77160794:77161910;Cebpb:D0:chr15:77196721:77197381;Cebpb:D0:chr15:77217449:77217957;Cebpb:D0:chr15:77220099:77220678;Cebpb:D0:chr15:77243960:77245120;Cebpb:D0:chr15:77251665:77252144;Cebpb:D0:chr15:77307662:77308233	STATIC	STATIC;STATIC;STATIC;STATIC;STATIC;STATIC;LATE;STATIC;STATIC;STATIC;STATIC;STATIC;STATIC;LATE;STATIC	STATIC;STATIC;STATIC;STATIC;STATIC;STATIC;STATIC;LATE;STATIC;STATIC;STATIC;STATIC;STATIC;STATIC;LATE;STATIC
ENSMUSG00000079553	Kifc1	NA		3.51336	3.38462	2.56715	2.42105	3.46886	3.37831	2.54807	2.6196	1.3202	5.2266e-54	4.01229e-52	1.11718	1.254e-40	5.24726e-39	0.280842	0.00154165	0.0046905	Zeb1-All:chr17:33890350:33891050	Zeb1-All:chr17:33890350:33891050	Zeb1-All:chr17:33890350:33891050;Zeb1-All:chr17:33897050:33897404;Zeb1-All:chr17:33900559:33900855	Zeb1-D0:chr17:33890350:33891050	Zeb1-D0:chr17:33890350:33891050	Zeb1-D0:chr17:33890350:33891050;Zeb1-D0:chr17:33900559:33900855	Cebpb:chr17:33890459:33891205	Cebpb:chr17:33890459:33891205	Cebpb:chr17:33890459:33891205;Cebpb:chr17:33897826:33898573	Cebpb:D0:chr17:33890459:33891189	Cebpb:D0:chr17:33890459:33891189	Cebpb:D0:chr17:33890459:33891189;Cebpb:D0:chr17:33898041:33898573	STATIC	STATIC	STATIC;STATIC;STATIC
ENSMUSG00000028078	Dclk2	High		1.41764	1.36406	2.41102	2.3947	1.64641	1.70846	1.70133	1.589	-1.55455	5.60326e-54	4.28557e-52	-0.0650435	0.527789	0.810889	-1.02379	4.63687e-26	7.04357e-25	Zeb1-All:chr3:86920215:86920459	Zeb1-All:chr3:86786850:86787500;Zeb1-All:chr3:86837499:86838000;Zeb1-All:chr3:86846089:86846369;Zeb1-All:chr3:86850294:86851050;Zeb1-All:chr3:86859854:86860134;Zeb1-All:chr3:86873768:86874012;Zeb1-All:chr3:86920215:86920459	Zeb1-All:chr3:86786850:86787500;Zeb1-All:chr3:86837499:86838000;Zeb1-All:chr3:86846089:86846369;Zeb1-All:chr3:86850294:86851050;Zeb1-All:chr3:86859854:86860134;Zeb1-All:chr3:86873768:86874012;Zeb1-All:chr3:86920215:86920459		Zeb1-D0:chr3:86786850:86787450;Zeb1-D0:chr3:86837499:86837795;Zeb1-D0:chr3:86850450:86851050	Zeb1-D0:chr3:86786850:86787450;Zeb1-D0:chr3:86837499:86837795;Zeb1-D0:chr3:86850450:86851050		Cebpb:chr3:86786667:86787274;Cebpb:chr3:86830489:86830722;Cebpb:chr3:86837375:86837961;Cebpb:chr3:86846063:86846337;Cebpb:chr3:86850240:86851559;Cebpb:chr3:86852835:86852939;Cebpb:chr3:86866625:86866884;Cebpb:chr3:86869124:86869340;Cebpb:chr3:86873003:86874171;Cebpb:chr3:86875705:86876254	Cebpb:chr3:86786667:86787274;Cebpb:chr3:86830489:86830722;Cebpb:chr3:86837375:86837961;Cebpb:chr3:86846063:86846337;Cebpb:chr3:86850240:86851559;Cebpb:chr3:86852835:86852939;Cebpb:chr3:86866625:86866884;Cebpb:chr3:86869124:86869340;Cebpb:chr3:86873003:86874171;Cebpb:chr3:86875705:86876254		Cebpb:D0:chr3:86786675:86787246;Cebpb:D0:chr3:86837376:86837961;Cebpb:D0:chr3:86850240:86851153;Cebpb:D0:chr3:86875705:86876254	Cebpb:D0:chr3:86786675:86787246;Cebpb:D0:chr3:86837376:86837961;Cebpb:D0:chr3:86850240:86851153;Cebpb:D0:chr3:86875705:86876254	STATIC	STATIC;STATIC;STATIC;STATIC;STATIC;STATIC;STATIC	STATIC;STATIC;STATIC;STATIC;STATIC;STATIC;STATIC
ENSMUSG00000046387	Pcdhb17	3		0.640677	0.650624	2.09111	2.00955	0.45715	0.898552	1.34167	1.22014	-2.12038	9.38192e-54	7.14923e-52	-0.998049	1.67357e-12	1.76216e-11	-0.99609	2.85417e-15	2.50488e-14
ENSMUSG00000038463	Olfml2b	3		3.30574	3.31143	3.98125	4.01603	3.33952	3.34953	3.89206	3.9708	-1.06371	1.28664e-53	9.76855e-52	-0.830162	1.33681e-33	4.43433e-32	-0.117443	0.0800186	0.170361	Zeb1-All:chr1:170644150:170644850	Zeb1-All:chr1:170644150:170644850;Zeb1-All:chr1:170664700:170665000;Zeb1-All:chr1:170665100:170665874;Zeb1-All:chr1:170674440:170674712	Zeb1-All:chr1:170635835:170636107;Zeb1-All:chr1:170644150:170644850;Zeb1-All:chr1:170664700:170665000;Zeb1-All:chr1:170665100:170665874;Zeb1-All:chr1:170674440:170674712	Zeb1-D0:chr1:170644150:170644850	Zeb1-D0:chr1:170644150:170644850;Zeb1-D0:chr1:170664700:170665000;Zeb1-D0:chr1:170665150:170665800	Zeb1-D0:chr1:170644150:170644850;Zeb1-D0:chr1:170664700:170665000;Zeb1-D0:chr1:170665150:170665800		Cebpb:chr1:170646226:170646851;Cebpb:chr1:170647398:170647502;Cebpb:chr1:170664647:170665951;Cebpb:chr1:170667080:170667739	Cebpb:chr1:170646226:170646851;Cebpb:chr1:170647398:170647502;Cebpb:chr1:170664647:170665951;Cebpb:chr1:170667080:170667739;Cebpb:chr1:170689825:170690059;Cebpb:chr1:170691545:170691761		Cebpb:D0:chr1:170646226:170646851;Cebpb:D0:chr1:170664647:170665869;Cebpb:D0:chr1:170667165:170667736	Cebpb:D0:chr1:170646226:170646851;Cebpb:D0:chr1:170664647:170665869;Cebpb:D0:chr1:170667165:170667736	STATIC	STATIC;STATIC;STATIC;STATIC	STATIC;STATIC;STATIC;STATIC;STATIC
ENSMUSG00000003955	Fam162a	7		5.31594	5.33548	4.5223	4.49141	5.30289	5.30817	5.36878	5.30961	1.1511	1.46542e-53	1.10853e-51	-0.0321157	0.654572	0.924817	1.23183	3.62154e-61	1.48177e-59	Zeb1-All:chr16:36071350:36072350	Zeb1-All:chr16:36071350:36072350	Zeb1-All:chr16:36040850:36041450;Zeb1-All:chr16:36071350:36072350	Zeb1-D0:chr16:36071600:36072350		Zeb1-D0:chr16:36040850:36041450;Zeb1-D0:chr16:36071600:36072350	Cebpb:chr16:36071728:36071952	Cebpb:chr16:36053328:36053544	Cebpb:chr16:36042329:36042545;Cebpb:chr16:36053328:36053544;Cebpb:chr16:36071728:36071952;Cebpb:chr16:36074597:36075311;Cebpb:chr16:36079872:36080299				STATIC	STATIC	STATIC;STATIC
ENSMUSG00000022836	Mylk	4		0.746686	0.797586	2.08188	2.03053	0.31259	0.423382	1.64448	1.48288	-1.90217	1.57641e-53	1.18816e-51	-1.8038	4.91787e-45	2.47051e-43	-0.652135	2.21218e-08	1.17648e-07		Zeb1-All:chr16:34760021:34760317;Zeb1-All:chr16:34764150:34764510;Zeb1-All:chr16:34764661:34764957;Zeb1-All:chr16:34786863:34787161;Zeb1-All:chr16:34793052:34793332;Zeb1-All:chr16:34804442:34804920;Zeb1-All:chr16:34825333:34825629;Zeb1-All:chr16:34834605:34834901;Zeb1-All:chr16:34839500:34840200;Zeb1-All:chr16:34844016:34844300;Zeb1-All:chr16:34855650:34856052;Zeb1-All:chr16:34862175:34862471;Zeb…	Zeb1-All:chr16:34760021:34760317;Zeb1-All:chr16:34764150:34764510;Zeb1-All:chr16:34764661:34764957;Zeb1-All:chr16:34786863:34787161;Zeb1-All:chr16:34793052:34793332;Zeb1-All:chr16:34804442:34804920;Zeb1-All:chr16:34825333:34825629;Zeb1-All:chr16:34834605:34834901;Zeb1-All:chr16:34839500:34840200;Zeb1-All:chr16:34844016:34844300;Zeb1-All:chr16:34855650:34856052;Zeb1-All:chr16:34862175:34862471;Zeb…		Zeb1-D0:chr16:34760021:34760317;Zeb1-D0:chr16:34764661:34764957;Zeb1-D0:chr16:34786863:34787159;Zeb1-D0:chr16:34804624:34804920;Zeb1-D0:chr16:34825333:34825629;Zeb1-D0:chr16:34834605:34834901;Zeb1-D0:chr16:34839500:34840200;Zeb1-D0:chr16:34862175:34862471;Zeb1-D0:chr16:34880342:34880638;Zeb1-D0:chr16:34899250:34899550;Zeb1-D0:chr16:34904904:34905200;Zeb1-D0:chr16:34935950:34936200;Zeb1-D0:chr16:3…	Zeb1-D0:chr16:34760021:34760317;Zeb1-D0:chr16:34764661:34764957;Zeb1-D0:chr16:34786863:34787159;Zeb1-D0:chr16:34804624:34804920;Zeb1-D0:chr16:34825333:34825629;Zeb1-D0:chr16:34834605:34834901;Zeb1-D0:chr16:34839500:34840200;Zeb1-D0:chr16:34862175:34862471;Zeb1-D0:chr16:34880342:34880638;Zeb1-D0:chr16:34899250:34899550;Zeb1-D0:chr16:34904904:34905200;Zeb1-D0:chr16:34935950:34936200;Zeb1-D0:chr16:3…		Cebpb:chr16:34753052:34753328;Cebpb:chr16:34764063:34764686;Cebpb:chr16:34766274:34766490;Cebpb:chr16:34767487:34767703;Cebpb:chr16:34786977:34787201;Cebpb:chr16:34792841:34793519;Cebpb:chr16:34803885:34804530;Cebpb:chr16:34805024:34805467;Cebpb:chr16:34811681:34812186;Cebpb:chr16:34817386:34817602;Cebpb:chr16:34817882:34818191;Cebpb:chr16:34825101:34825674;Cebpb:chr16:34833326:34833550;Cebpb:chr…	Cebpb:chr16:34753052:34753328;Cebpb:chr16:34764063:34764686;Cebpb:chr16:34766274:34766490;Cebpb:chr16:34767487:34767703;Cebpb:chr16:34786977:34787201;Cebpb:chr16:34792841:34793519;Cebpb:chr16:34803885:34804530;Cebpb:chr16:34805024:34805467;Cebpb:chr16:34811681:34812186;Cebpb:chr16:34817386:34817602;Cebpb:chr16:34817882:34818191;Cebpb:chr16:34825101:34825674;Cebpb:chr16:34833326:34833550;Cebpb:chr…		Cebpb:D0:chr16:34792841:34793519;Cebpb:D0:chr16:34805024:34805467;Cebpb:D0:chr16:34825106:34825636;Cebpb:D0:chr16:34838928:34839981;Cebpb:D0:chr16:34855100:34855605;Cebpb:D0:chr16:34934689:34935354;Cebpb:D0:chr16:34982780:34983324;Cebpb:D0:chr16:34991548:34992129;Cebpb:D0:chr16:34993851:34994429	Cebpb:D0:chr16:34792841:34793519;Cebpb:D0:chr16:34805024:34805467;Cebpb:D0:chr16:34825106:34825636;Cebpb:D0:chr16:34838928:34839981;Cebpb:D0:chr16:34855100:34855605;Cebpb:D0:chr16:34934689:34935354;Cebpb:D0:chr16:34982780:34983324;Cebpb:D0:chr16:34991548:34992129;Cebpb:D0:chr16:34993851:34994429		STATIC;STATIC;STATIC;STATIC;STATIC;STATIC;STATIC;STATIC;STATIC;STATIC;STATIC;STATIC;STATIC;STATIC;STATIC;STATIC;STATIC;STATIC;STATIC;LATE;STATIC;STATIC	STATIC;STATIC;STATIC;STATIC;STATIC;STATIC;STATIC;STATIC;STATIC;STATIC;STATIC;STATIC;STATIC;STATIC;STATIC;STATIC;STATIC;STATIC;STATIC;LATE;STATIC;STATIC
ENSMUSG00000027276	Jag1	6		2.69659	2.6308	3.39847	3.38243	3.36444	3.317	3.77403	3.70805	-1.05943	1.75705e-53	1.3195e-51	-0.592702	4.25989e-19	7.07641e-18	0.501371	3.68491e-14	3.01658e-13	Zeb1-All:chr2:137116450:137117700	Zeb1-All:chr2:137114200:137115200;Zeb1-All:chr2:137116450:137117700	Zeb1-All:chr2:137080600:137080911;Zeb1-All:chr2:137114200:137115200;Zeb1-All:chr2:137116450:137117700;Zeb1-All:chr2:137121600:137121950	Zeb1-D0:chr2:137116550:137117150	Zeb1-D0:chr2:137114200:137114800;Zeb1-D0:chr2:137114850:137115200;Zeb1-D0:chr2:137116550:137117150	Zeb1-D0:chr2:137080615:137080911;Zeb1-D0:chr2:137114200:137114800;Zeb1-D0:chr2:137114850:137115200;Zeb1-D0:chr2:137116550:137117150;Zeb1-D0:chr2:137117250:137117650		Cebpb:chr2:137095320:137095752;Cebpb:chr2:137100474:137100690;Cebpb:chr2:137100996:137101220;Cebpb:chr2:137108543:137108773;Cebpb:chr2:137114172:137114818	Cebpb:chr2:137074594:137074810;Cebpb:chr2:137075594:137076077;Cebpb:chr2:137078958:137079566;Cebpb:chr2:137080393:137081339;Cebpb:chr2:137095320:137095752;Cebpb:chr2:137100474:137100690;Cebpb:chr2:137100996:137101220;Cebpb:chr2:137108543:137108773;Cebpb:chr2:137114172:137114818;Cebpb:chr2:137122496:137122712;Cebpb:chr2:137124653:137125416		Cebpb:D0:chr2:137095320:137095752;Cebpb:D0:chr2:137114245:137114780	Cebpb:D0:chr2:137095320:137095752;Cebpb:D0:chr2:137114245:137114780;Cebpb:D0:chr2:137124653:137125286	STATIC	STATIC;STATIC	STATIC;STATIC;STATIC;STATIC
ENSMUSG00000044674	Fzd1	3		3.72744	3.74622	4.65225	4.66299	4.25648	4.3399	4.42049	4.42166	-1.38083	1.81061e-53	1.35482e-51	-0.142409	0.105293	0.236108	-0.386515	1.07298e-05	4.34407e-05	Zeb1-All:chr5:4756650:4758600	Zeb1-All:chr5:4756650:4758600	Zeb1-All:chr5:4756650:4758600;Zeb1-All:chr5:4766191:4766435	Zeb1-D0:chr5:4756650:4758600	Zeb1-D0:chr5:4756650:4758600	Zeb1-D0:chr5:4756650:4758600			Cebpb:chr5:4766880:4767096				STATIC	STATIC	STATIC;STATIC
ENSMUSG00000026069	Il1rl1	1		3.53746	3.54496	2.69205	2.715	3.38555	3.29687	2.07836	2.12903	1.32675	2.5322e-53	1.88794e-51	1.95115	4.37339e-101	8.18605e-99	-0.999463	3.89481e-27	6.19659e-26		Zeb1-All:chr1:40435893:40436400;Zeb1-All:chr1:40444786:40445082	Zeb1-All:chr1:40427900:40428341;Zeb1-All:chr1:40435893:40436400;Zeb1-All:chr1:40444786:40445082;Zeb1-All:chr1:40472337:40472617		Zeb1-D0:chr1:40435893:40436400;Zeb1-D0:chr1:40444786:40445082	Zeb1-D0:chr1:40428045:40428341;Zeb1-D0:chr1:40435893:40436400;Zeb1-D0:chr1:40444786:40445082		Cebpb:chr1:40433617:40434344;Cebpb:chr1:40435935:40436556;Cebpb:chr1:40437650:40438121;Cebpb:chr1:40444600:40445250;Cebpb:chr1:40446000:40446300;Cebpb:chr1:40448321:40448537	Cebpb:chr1:40426223:40426439;Cebpb:chr1:40427992:40428208;Cebpb:chr1:40433617:40434344;Cebpb:chr1:40435935:40436556;Cebpb:chr1:40437650:40438121;Cebpb:chr1:40444600:40445250;Cebpb:chr1:40446000:40446300;Cebpb:chr1:40448321:40448537;Cebpb:chr1:40469505:40470132;Cebpb:chr1:40472512:40472728		Cebpb:D0:chr1:40435939:40436467	Cebpb:D0:chr1:40435939:40436467;Cebpb:D0:chr1:40469505:40470132		STATIC;STATIC	STATIC;STATIC;STATIC;STATIC
ENSMUSG00000029775	Klhdc10	3		3.8774	3.77681	4.33017	4.29555	3.85116	3.92124	5.05488	5.03325	-1.11154	2.86138e-53	2.12573e-51	-1.72243	1.96247e-125	5.79455e-123	1.16144	3.49342e-60	1.40723e-58	Zeb1-All:chr6:30401450:30402400	Zeb1-All:chr6:30401450:30402400	Zeb1-All:chr6:30401450:30402400	Zeb1-D0:chr6:30401450:30401950	Zeb1-D0:chr6:30401450:30401950	Zeb1-D0:chr6:30401450:30401950	Cebpb:chr6:30401108:30401847;Cebpb:chr6:30402294:30402579	Cebpb:chr6:30402294:30402579;Cebpb:chr6:30403272:30403934;Cebpb:chr6:30417256:30417480;Cebpb:chr6:30426350:30426870;Cebpb:chr6:30432183:30432802;Cebpb:chr6:30435273:30435489;Cebpb:chr6:30448662:30449407	Cebpb:chr6:30391703:30391927;Cebpb:chr6:30401108:30401847;Cebpb:chr6:30402294:30402579;Cebpb:chr6:30403272:30403934;Cebpb:chr6:30417256:30417480;Cebpb:chr6:30426350:30426870;Cebpb:chr6:30432183:30432802;Cebpb:chr6:30435273:30435489;Cebpb:chr6:30448662:30449407	Cebpb:D0:chr6:30401108:30401810	Cebpb:D0:chr6:30403380:30403882;Cebpb:D0:chr6:30432231:30432746;Cebpb:D0:chr6:30448725:30449359	Cebpb:D0:chr6:30401108:30401810;Cebpb:D0:chr6:30403380:30403882;Cebpb:D0:chr6:30432231:30432746;Cebpb:D0:chr6:30448725:30449359	STATIC	STATIC	STATIC
ENSMUSG00000023805	Synj2	High		3.27456	3.32362	2.50314	2.4794	2.16211	2.08	0.884956	0.993056	1.18515	2.98823e-53	2.21203e-51	1.6778	2.20205e-71	2.17754e-69	-2.17434	3.23772e-123	4.74851e-121	Zeb1-All:chr17:5940850:5941200	Zeb1-All:chr17:5953741:5954037;Zeb1-All:chr17:5975200:5976250;Zeb1-All:chr17:5976500:5976650;Zeb1-All:chr17:5977050:5977350;Zeb1-All:chr17:5977500:5977650;Zeb1-All:chr17:5993450:5993750;Zeb1-All:chr17:5993764:5994100;Zeb1-All:chr17:5997650:5998158;Zeb1-All:chr17:6001946:6002300;Zeb1-All:chr17:6007350:6007600;Zeb1-All:chr17:6007950:6008200	Zeb1-All:chr17:5940450:5940700;Zeb1-All:chr17:5940850:5941200;Zeb1-All:chr17:5953741:5954037;Zeb1-All:chr17:5975200:5976250;Zeb1-All:chr17:5976500:5976650;Zeb1-All:chr17:5977050:5977350;Zeb1-All:chr17:5977500:5977650;Zeb1-All:chr17:5993450:5993750;Zeb1-All:chr17:5993764:5994100;Zeb1-All:chr17:5997650:5998158;Zeb1-All:chr17:6001946:6002300;Zeb1-All:chr17:6007350:6007600;Zeb1-All:chr17:6007950:6008…	Zeb1-D0:chr17:5940850:5941200	Zeb1-D0:chr17:5953741:5954037;Zeb1-D0:chr17:5975200:5976250;Zeb1-D0:chr17:5976500:5976650;Zeb1-D0:chr17:5977050:5977350;Zeb1-D0:chr17:5977500:5977650;Zeb1-D0:chr17:5993450:5993750;Zeb1-D0:chr17:5997750:5998150;Zeb1-D0:chr17:6001950:6002300;Zeb1-D0:chr17:6007350:6007600;Zeb1-D0:chr17:6007950:6008200	Zeb1-D0:chr17:5940450:5940700;Zeb1-D0:chr17:5940850:5941200;Zeb1-D0:chr17:5953741:5954037;Zeb1-D0:chr17:5975200:5976250;Zeb1-D0:chr17:5976500:5976650;Zeb1-D0:chr17:5977050:5977350;Zeb1-D0:chr17:5977500:5977650;Zeb1-D0:chr17:5993450:5993750;Zeb1-D0:chr17:5997750:5998150;Zeb1-D0:chr17:6001950:6002300;Zeb1-D0:chr17:6007350:6007600;Zeb1-D0:chr17:6007950:6008200		Cebpb:chr17:5942228:5942592;Cebpb:chr17:5956955:5957664;Cebpb:chr17:5975297:5975825;Cebpb:chr17:5977180:5977611;Cebpb:chr17:5978677:5979154;Cebpb:chr17:5993020:5994224;Cebpb:chr17:5994735:5994839;Cebpb:chr17:6006210:6006477	Cebpb:chr17:5935801:5936272;Cebpb:chr17:5942228:5942592;Cebpb:chr17:5956955:5957664;Cebpb:chr17:5975297:5975825;Cebpb:chr17:5977180:5977611;Cebpb:chr17:5978677:5979154;Cebpb:chr17:5993020:5994224;Cebpb:chr17:5994735:5994839;Cebpb:chr17:6006210:6006477		Cebpb:D0:chr17:5956991:5957583;Cebpb:D0:chr17:5975297:5975825;Cebpb:D0:chr17:5977234:5977550;Cebpb:D0:chr17:5993121:5994224	Cebpb:D0:chr17:5935807:5936255;Cebpb:D0:chr17:5956991:5957583;Cebpb:D0:chr17:5975297:5975825;Cebpb:D0:chr17:5977234:5977550;Cebpb:D0:chr17:5993121:5994224	STATIC	STATIC;STATIC;STATIC;STATIC;STATIC;STATIC;STATIC;STATIC;STATIC;STATIC;STATIC	STATIC;STATIC;STATIC;STATIC;STATIC;STATIC;STATIC;STATIC;STATIC;STATIC;STATIC;STATIC;STATIC
ENSMUSG00000002835	Chaf1a	NA		3.51864	3.48375	2.67034	2.67748	3.37605	3.3523	2.96741	2.9549	1.1406	3.00768e-53	2.21851e-51	0.567784	6.40473e-15	8.17217e-14	0.455012	1.56132e-09	9.09033e-09	Zeb1-All:chr17:56040700:56040900	Zeb1-All:chr17:56040700:56040900	Zeb1-All:chr17:56030950:56031300;Zeb1-All:chr17:56034100:56034350;Zeb1-All:chr17:56036300:56036850;Zeb1-All:chr17:56040700:56040900;Zeb1-All:chr17:56074650:56075100	Zeb1-D0:chr17:56040700:56040900	Zeb1-D0:chr17:56040700:56040900	Zeb1-D0:chr17:56030950:56031300;Zeb1-D0:chr17:56034100:56034350;Zeb1-D0:chr17:56036300:56036850;Zeb1-D0:chr17:56040700:56040900;Zeb1-D0:chr17:56074650:56075100		Cebpb:chr17:56066521:56066737	Cebpb:chr17:56033895:56034666;Cebpb:chr17:56035642:56036121;Cebpb:chr17:56037135:56037667;Cebpb:chr17:56066521:56066737			Cebpb:D0:chr17:56033924:56034651;Cebpb:D0:chr17:56035642:56036121	STATIC	STATIC	STATIC;STATIC;STATIC;STATIC;STATIC
ENSMUSG00000029371	Cxcl5	3		0.799189	0.910152	2.75149	2.82535	2.34984	2.45097	2.66666	2.32889	-2.91604	4.46287e-53	3.28021e-51	-0.2669	0.109826	0.244057	-0.328667	0.0457538	0.103697	Zeb1-All:chr5:90759200:90759900	Zeb1-All:chr5:90759200:90759900	Zeb1-All:chr5:90753800:90754200;Zeb1-All:chr5:90757950:90758200;Zeb1-All:chr5:90758400:90758650;Zeb1-All:chr5:90759200:90759900;Zeb1-All:chr5:90763991:90764287	Zeb1-D0:chr5:90759200:90759900	Zeb1-D0:chr5:90759200:90759900	Zeb1-D0:chr5:90759200:90759900;Zeb1-D0:chr5:90763991:90764287		Cebpb:chr5:90760049:90760294	Cebpb:chr5:90750675:90750891;Cebpb:chr5:90753625:90754409;Cebpb:chr5:90756532:90756830;Cebpb:chr5:90760049:90760294;Cebpb:chr5:90763792:90764946			Cebpb:D0:chr5:90753694:90754335;Cebpb:D0:chr5:90763822:90764946	STATIC	STATIC	STATIC;STATIC;STATIC;STATIC;STATIC
ENSMUSG00000045333	Zfp423	7	adipoPOS	0.281311	-0.0452506	1.54731	1.60215	-0.083812	-0.00531833	1.56927	1.57238	-2.55503	5.34513e-53	3.91479e-51	-2.25023	7.17942e-44	3.42846e-42	0.0184963	0.902753	1		Zeb1-All:chr8:87701750:87702450;Zeb1-All:chr8:87821617:87821913;Zeb1-All:chr8:87914266:87914664;Zeb1-All:chr8:87922472:87922900;Zeb1-All:chr8:87922950:87923450;Zeb1-All:chr8:87926195:87926550;Zeb1-All:chr8:87938400:87938820	Zeb1-All:chr8:87701750:87702450;Zeb1-All:chr8:87821617:87821913;Zeb1-All:chr8:87914266:87914664;Zeb1-All:chr8:87922472:87922900;Zeb1-All:chr8:87922950:87923450;Zeb1-All:chr8:87926195:87926550;Zeb1-All:chr8:87938400:87938820;Zeb1-All:chr8:87964832:87965112		Zeb1-D0:chr8:87701750:87702450;Zeb1-D0:chr8:87821617:87821913;Zeb1-D0:chr8:87914266:87914562;Zeb1-D0:chr8:87922548:87922900;Zeb1-D0:chr8:87922950:87923350;Zeb1-D0:chr8:87926238:87926550;Zeb1-D0:chr8:87938400:87938800	Zeb1-D0:chr8:87701750:87702450;Zeb1-D0:chr8:87821617:87821913;Zeb1-D0:chr8:87914266:87914562;Zeb1-D0:chr8:87922548:87922900;Zeb1-D0:chr8:87922950:87923350;Zeb1-D0:chr8:87926238:87926550;Zeb1-D0:chr8:87938400:87938800		Cebpb:chr8:87686869:87687085;Cebpb:chr8:87702253:87702477;Cebpb:chr8:87717498:87718084;Cebpb:chr8:87758643:87758872;Cebpb:chr8:87803518:87803734;Cebpb:chr8:87821416:87821886;Cebpb:chr8:87851911:87852167;Cebpb:chr8:87858361:87858954;Cebpb:chr8:87904048:87904616;Cebpb:chr8:87922505:87922886;Cebpb:chr8:87929494:87929738;Cebpb:chr8:87953542:87953646;Cebpb:chr8:87955931:87956404;Cebpb:chr8:87957722:87…	Cebpb:chr8:87686869:87687085;Cebpb:chr8:87702253:87702477;Cebpb:chr8:87717498:87718084;Cebpb:chr8:87758643:87758872;Cebpb:chr8:87803518:87803734;Cebpb:chr8:87821416:87821886;Cebpb:chr8:87851911:87852167;Cebpb:chr8:87858361:87858954;Cebpb:chr8:87904048:87904616;Cebpb:chr8:87922505:87922886;Cebpb:chr8:87929494:87929738;Cebpb:chr8:87953542:87953646;Cebpb:chr8:87955931:87956404;Cebpb:chr8:87957722:87…		Cebpb:D0:chr8:87717511:87718033;Cebpb:D0:chr8:87821416:87821886;Cebpb:D0:chr8:87904048:87904616;Cebpb:D0:chr8:87922505:87922886	Cebpb:D0:chr8:87717511:87718033;Cebpb:D0:chr8:87821416:87821886;Cebpb:D0:chr8:87904048:87904616;Cebpb:D0:chr8:87922505:87922886		STATIC;STATIC;STATIC;STATIC;STATIC;STATIC;STATIC	STATIC;STATIC;STATIC;STATIC;STATIC;STATIC;STATIC;STATIC
ENSMUSG00000032555	Topbp1	2		3.57749	3.6231	2.82283	2.8902	3.74726	3.64566	3.20048	3.19512	1.02189	5.37832e-53	3.92523e-51	0.707641	3.37653e-27	8.34736e-26	0.483908	5.19568e-13	3.90773e-12	Zeb1-All:chr9:103304800:103305500	Zeb1-All:chr9:103304800:103305500;Zeb1-All:chr9:103345465:103345745	Zeb1-All:chr9:103304800:103305500;Zeb1-All:chr9:103345465:103345745	Zeb1-D0:chr9:103304800:103305200		Zeb1-D0:chr9:103304800:103305200			Cebpb:chr9:103352975:103353191				STATIC	STATIC;STATIC	STATIC;STATIC
ENSMUSG00000022797	Tfrc	5		3.32186	3.47737	2.42524	2.48063	3.77818	3.65789	3.5556	3.52604	1.28501	5.97998e-53	4.34902e-51	0.284842	0.000376257	0.00153969	1.54338	2.41787e-75	1.36462e-73	Zeb1-All:chr16:32608650:32609500	Zeb1-All:chr16:32608650:32609500	Zeb1-All:chr16:32608650:32609500;Zeb1-All:chr16:32640075:32640371	Zeb1-D0:chr16:32608650:32609500	Zeb1-D0:chr16:32608650:32609500	Zeb1-D0:chr16:32608650:32609500;Zeb1-D0:chr16:32640075:32640371			Cebpb:chr16:32640079:32640295				STATIC	STATIC	STATIC;STATIC
ENSMUSG00000066878	Gm10184	NA		4.96974	4.97973	4.25745	4.2844	5.04616	4.95893	4.70911	4.74851	0.978965	1.09012e-52	7.90032e-51	0.409615	7.86951e-11	7.20421e-10	0.621461	3.24955e-22	4.10152e-21
ENSMUSG00000013622	Atraid	NA		2.81632	2.83273	3.79033	3.76614	3.65679	3.74167	4.21756	4.22956	-1.46316	1.24368e-52	8.98183e-51	-0.782229	8.4448e-20	1.46311e-18	0.665454	6.58665e-15	5.65897e-14	Zeb1-All:chr5:31048550:31048950	Zeb1-All:chr5:31048550:31048950;Zeb1-All:chr5:31054483:31055050	Zeb1-All:chr5:31048550:31048950;Zeb1-All:chr5:31054483:31055050	Zeb1-D0:chr5:31048557:31048853	Zeb1-D0:chr5:31048557:31048853	Zeb1-D0:chr5:31048557:31048853;Zeb1-D0:chr5:31054700:31055050	Cebpb:chr5:31047844:31048068		Cebpb:chr5:31047844:31048068;Cebpb:chr5:31055740:31055956				STATIC	STATIC;STATIC	STATIC;STATIC
ENSMUSG00000020641	Rsad2	High		3.00543	2.90088	-0.183803	-0.150312	1.69153	1.57081	-4.02357	-7.16433	4.56268	1.2646e-52	9.1012e-51	9.10066	5.04184e-71	4.93911e-69	-6.44294	1.31519e-27	2.12657e-26		Zeb1-All:chr12:26454747:26455100	Zeb1-All:chr12:26454747:26455100		Zeb1-D0:chr12:26454747:26455100	Zeb1-D0:chr12:26454747:26455100		Cebpb:chr12:26452170:26452386	Cebpb:chr12:26439376:26439801;Cebpb:chr12:26452170:26452386;Cebpb:chr12:26460121:26460673			Cebpb:D0:chr12:26439376:26439801;Cebpb:D0:chr12:26460121:26460647		STATIC	STATIC
ENSMUSG00000057440	Mpp7	High		2.71191	2.70062	1.71826	1.82769	2.48468	2.48962	1.90883	1.86878	1.28661	1.43108e-52	1.02637e-50	0.789054	4.20029e-21	7.8271e-20	0.225342	0.00987275	0.0260629	Zeb1-All:chr18:7626683:7626963	Zeb1-All:chr18:7484544:7484788;Zeb1-All:chr18:7544698:7544994;Zeb1-All:chr18:7608692:7609050;Zeb1-All:chr18:7609150:7609450;Zeb1-All:chr18:7626683:7626963	Zeb1-All:chr18:7484544:7484788;Zeb1-All:chr18:7544698:7544994;Zeb1-All:chr18:7608692:7609050;Zeb1-All:chr18:7609150:7609450;Zeb1-All:chr18:7626683:7626963;Zeb1-All:chr18:7631599:7631920		Zeb1-D0:chr18:7544698:7544994;Zeb1-D0:chr18:7608695:7609050;Zeb1-D0:chr18:7609150:7609450	Zeb1-D0:chr18:7544698:7544994;Zeb1-D0:chr18:7608695:7609050;Zeb1-D0:chr18:7609150:7609450	Cebpb:chr18:7626857:7627081	Cebpb:chr18:7381495:7381987;Cebpb:chr18:7402325:7402541;Cebpb:chr18:7436760:7436984;Cebpb:chr18:7437109:7437325;Cebpb:chr18:7481270:7481486;Cebpb:chr18:7484286:7485066;Cebpb:chr18:7492600:7493134;Cebpb:chr18:7544796:7545020;Cebpb:chr18:7582256:7582846;Cebpb:chr18:7615904:7616460;Cebpb:chr18:7626857:7627081	Cebpb:chr18:7381495:7381987;Cebpb:chr18:7402325:7402541;Cebpb:chr18:7436760:7436984;Cebpb:chr18:7437109:7437325;Cebpb:chr18:7481270:7481486;Cebpb:chr18:7484286:7485066;Cebpb:chr18:7492600:7493134;Cebpb:chr18:7544796:7545020;Cebpb:chr18:7582256:7582846;Cebpb:chr18:7615904:7616460;Cebpb:chr18:7626857:7627081;Cebpb:chr18:7627850:7628066;Cebpb:chr18:7631503:7631954		Cebpb:D0:chr18:7484286:7485066;Cebpb:D0:chr18:7615904:7616460	Cebpb:D0:chr18:7484286:7485066;Cebpb:D0:chr18:7615904:7616460;Cebpb:D0:chr18:7631503:7631920	STATIC	STATIC;STATIC;STATIC;STATIC;STATIC	STATIC;STATIC;STATIC;STATIC;STATIC;LATE
ENSMUSG00000041219	Arhgap11a	2		3.25181	3.19095	2.40947	2.3971	2.931	2.90639	2.4387	2.53983	1.14391	1.48623e-52	1.06224e-50	0.577709	1.14508e-14	1.43061e-13	0.177976	0.020526	0.050769	Zeb1-All:chr2:113848550:113848800	Zeb1-All:chr2:113848550:113848800	Zeb1-All:chr2:113848550:113848800	Zeb1-D0:chr2:113848550:113848800	Zeb1-D0:chr2:113848550:113848800	Zeb1-D0:chr2:113848550:113848800	Cebpb:chr2:113848992:113849104		Cebpb:chr2:113848992:113849104				STATIC	STATIC	STATIC
ENSMUSG00000027848	Olfml3	1		2.28867	2.39615	3.57167	3.5521	1.57208	1.64779	1.65995	1.82008	-1.85476	1.78311e-52	1.27005e-50	-0.306255	0.0180703	0.0513246	-2.58338	6.89196e-93	5.6732e-91	Zeb1-All:chr3:103737800:103738273	Zeb1-All:chr3:103737800:103738273	Zeb1-All:chr3:103737800:103738273	Zeb1-D0:chr3:103737800:103738250	Zeb1-D0:chr3:103737800:103738250	Zeb1-D0:chr3:103737800:103738250	Cebpb:chr3:103737634:103737893	Cebpb:chr3:103734560:103735050;Cebpb:chr3:103737634:103737893	Cebpb:chr3:103734560:103735050;Cebpb:chr3:103737634:103737893		Cebpb:D0:chr3:103734560:103735002	Cebpb:D0:chr3:103734560:103735002	STATIC	STATIC	STATIC
ENSMUSG00000024164	C3	7		2.14996	2.20904	3.42634	3.41869	3.65507	3.87263	5.61243	5.58259	-1.86396	2.23526e-52	1.58665e-50	-2.51772	1.69357e-94	2.86323e-92	3.00555	2.33518e-128	3.62929e-126	Zeb1-All:chr17:57227850:57228600	Zeb1-All:chr17:57219178:57219474;Zeb1-All:chr17:57227850:57228600	Zeb1-All:chr17:57219178:57219474;Zeb1-All:chr17:57227850:57228600;Zeb1-All:chr17:57230550:57231749		Zeb1-D0:chr17:57219178:57219474	Zeb1-D0:chr17:57219178:57219474;Zeb1-D0:chr17:57231453:57231749	Cebpb:chr17:57227898:57228790	Cebpb:chr17:57227898:57228790	Cebpb:chr17:57195160:57195757;Cebpb:chr17:57227898:57228790;Cebpb:chr17:57229845:57230428;Cebpb:chr17:57230589:57231867	Cebpb:D0:chr17:57227909:57228612	Cebpb:D0:chr17:57227909:57228612	Cebpb:D0:chr17:57227909:57228612;Cebpb:D0:chr17:57230613:57231834	LATE	STATIC;LATE	STATIC;LATE;STATIC
ENSMUSG00000027339	Rassf2	3		1.36263	1.24882	2.31474	2.23628	2.70423	2.74911	2.01169	1.98773	-1.535	2.46224e-52	1.74181e-50	0.938759	3.33419e-24	7.16903e-23	-0.332337	0.000400586	0.00132569	Zeb1-All:chr2:132029750:132030500	Zeb1-All:chr2:132006350:132007500;Zeb1-All:chr2:132029750:132030500	Zeb1-All:chr2:132006350:132007500;Zeb1-All:chr2:132029750:132030500;Zeb1-All:chr2:132035050:132035500	Zeb1-D0:chr2:132030150:132030500	Zeb1-D0:chr2:132006400:132007500;Zeb1-D0:chr2:132030150:132030500	Zeb1-D0:chr2:132006400:132007500;Zeb1-D0:chr2:132030150:132030500		Cebpb:chr2:131990691:131991188;Cebpb:chr2:131991535:131991989;Cebpb:chr2:131994120:131994743;Cebpb:chr2:132001885:132002238;Cebpb:chr2:132006218:132006955;Cebpb:chr2:132008006:132008680;Cebpb:chr2:132010796:132011033;Cebpb:chr2:132017689:132018563;Cebpb:chr2:132025284:132025923	Cebpb:chr2:131982817:131983725;Cebpb:chr2:131990691:131991188;Cebpb:chr2:131991535:131991989;Cebpb:chr2:131994120:131994743;Cebpb:chr2:132001885:132002238;Cebpb:chr2:132006218:132006955;Cebpb:chr2:132008006:132008680;Cebpb:chr2:132010796:132011033;Cebpb:chr2:132017689:132018563;Cebpb:chr2:132025284:132025923;Cebpb:chr2:132031439:132031655		Cebpb:D0:chr2:131990885:131991136;Cebpb:D0:chr2:131994219:131994726;Cebpb:D0:chr2:132006218:132006955;Cebpb:D0:chr2:132008009:132008680	Cebpb:D0:chr2:131982882:131983382;Cebpb:D0:chr2:131990885:131991136;Cebpb:D0:chr2:131994219:131994726;Cebpb:D0:chr2:132006218:132006955;Cebpb:D0:chr2:132008009:132008680	STATIC	STATIC;STATIC	STATIC;STATIC;STATIC
ENSMUSG00000068735	Trp53i11	High		1.64033	1.69916	-1.35945	-1.21017	1.0026	1.22469	-0.246033	-0.100532	4.63807	2.98063e-52	2.10134e-50	1.56188	3.31145e-10	2.84981e-09	2.29278	1.14729e-11	7.85968e-11		Zeb1-All:chr2:93199450:93199650	Zeb1-All:chr2:93199450:93199650		Zeb1-D0:chr2:93199450:93199650	Zeb1-D0:chr2:93199450:93199650								STATIC	STATIC
ENSMUSG00000037235	Mxd4	High		3.43044	3.55754	4.13774	4.1446	3.6971	3.66418	3.90617	3.92902	-0.992335	3.58721e-52	2.52041e-50	-0.357003	3.49725e-08	2.46408e-07	-0.305883	1.78153e-06	7.85894e-06	Zeb1-All:chr5:34187000:34187750;Zeb1-All:chr5:34187950:34188400	Zeb1-All:chr5:34187000:34187750	Zeb1-All:chr5:34169200:34169524;Zeb1-All:chr5:34187000:34187750;Zeb1-All:chr5:34187950:34188400	Zeb1-D0:chr5:34187950:34188400		Zeb1-D0:chr5:34169200:34169524;Zeb1-D0:chr5:34187950:34188400	Cebpb:chr5:34187568:34188179	Cebpb:chr5:34187568:34188179	Cebpb:chr5:34187568:34188179	Cebpb:D0:chr5:34187588:34188179	Cebpb:D0:chr5:34187588:34188179	Cebpb:D0:chr5:34187588:34188179	STATIC;STATIC	STATIC	STATIC;STATIC;STATIC
ENSMUSG00000038279	Nop2	5		4.43427	4.39391	3.68668	3.67084	4.17859	4.13131	4.14036	4.22542	1.00473	3.7192e-52	2.60432e-50	-0.0218272	0.738733	0.986673	0.703387	2.27872e-26	3.51531e-25	Zeb1-All:chr6:125131500:125132500	Zeb1-All:chr6:125131500:125132500	Zeb1-All:chr6:125131500:125132500;Zeb1-All:chr6:125145193:125145600	Zeb1-D0:chr6:125131500:125132500	Zeb1-D0:chr6:125131500:125132500	Zeb1-D0:chr6:125131500:125132500;Zeb1-D0:chr6:125145200:125145600							STATIC	STATIC	STATIC;STATIC
ENSMUSG00000059921	Unc5c	High		1.47383	1.35886	2.44682	2.46714	1.81325	1.78454	2.49746	2.4033	-1.58046	4.25573e-52	2.96998e-50	-0.959228	2.10138e-21	3.97235e-20	0.0353306	0.721822	0.960063	Zeb1-All:chr3:141464700:141465100;Zeb1-All:chr3:141465300:141465900	Zeb1-All:chr3:141465300:141465900;Zeb1-All:chr3:141468295:141468539;Zeb1-All:chr3:141491860:141492250;Zeb1-All:chr3:141528616:141529032;Zeb1-All:chr3:141542922:141543166;Zeb1-All:chr3:141595350:141595500;Zeb1-All:chr3:141596329:141596811;Zeb1-All:chr3:141690700:141690954;Zeb1-All:chr3:141695963:141696207;Zeb1-All:chr3:141696494:141696807;Zeb1-All:chr3:141735177:141735421;Zeb1-All:chr3:141756893:1…	Zeb1-All:chr3:141464700:141465100;Zeb1-All:chr3:141465300:141465900;Zeb1-All:chr3:141468295:141468539;Zeb1-All:chr3:141491860:141492250;Zeb1-All:chr3:141528616:141529032;Zeb1-All:chr3:141542922:141543166;Zeb1-All:chr3:141595350:141595500;Zeb1-All:chr3:141596329:141596811;Zeb1-All:chr3:141690700:141690954;Zeb1-All:chr3:141695963:141696207;Zeb1-All:chr3:141696494:141696807;Zeb1-All:chr3:141735177:1…	Zeb1-D0:chr3:141464700:141465100;Zeb1-D0:chr3:141465300:141465900	Zeb1-D0:chr3:141465300:141465900;Zeb1-D0:chr3:141528616:141528912;Zeb1-D0:chr3:141595350:141595500	Zeb1-D0:chr3:141464700:141465100;Zeb1-D0:chr3:141465300:141465900;Zeb1-D0:chr3:141528616:141528912;Zeb1-D0:chr3:141595350:141595500		Cebpb:chr3:141468072:141468665;Cebpb:chr3:141482023:141482497;Cebpb:chr3:141483834:141483938;Cebpb:chr3:141490953:141491504;Cebpb:chr3:141492017:141492241;Cebpb:chr3:141498203:141499112;Cebpb:chr3:141508067:141508283;Cebpb:chr3:141511746:141511850;Cebpb:chr3:141553063:141553287;Cebpb:chr3:141687822:141688371;Cebpb:chr3:141690454:141691263;Cebpb:chr3:141696022:141696238;Cebpb:chr3:141723783:141723…	Cebpb:chr3:141457324:141457923;Cebpb:chr3:141468072:141468665;Cebpb:chr3:141482023:141482497;Cebpb:chr3:141483834:141483938;Cebpb:chr3:141490953:141491504;Cebpb:chr3:141492017:141492241;Cebpb:chr3:141498203:141499112;Cebpb:chr3:141508067:141508283;Cebpb:chr3:141511746:141511850;Cebpb:chr3:141553063:141553287;Cebpb:chr3:141687822:141688371;Cebpb:chr3:141690454:141691263;Cebpb:chr3:141696022:141696…		Cebpb:D0:chr3:141468163:141468661;Cebpb:D0:chr3:141498237:141499112;Cebpb:D0:chr3:141687822:141688347;Cebpb:D0:chr3:141690455:141691028;Cebpb:D0:chr3:141735163:141735699;Cebpb:D0:chr3:141745268:141745811;Cebpb:D0:chr3:141791020:141791645;Cebpb:D0:chr3:141815029:141815617	Cebpb:D0:chr3:141457324:141457923;Cebpb:D0:chr3:141468163:141468661;Cebpb:D0:chr3:141498237:141499112;Cebpb:D0:chr3:141687822:141688347;Cebpb:D0:chr3:141690455:141691028;Cebpb:D0:chr3:141735163:141735699;Cebpb:D0:chr3:141745268:141745811;Cebpb:D0:chr3:141791020:141791645;Cebpb:D0:chr3:141815029:141815617	STATIC;STATIC	STATIC;STATIC;STATIC;STATIC;STATIC;STATIC;STATIC;STATIC;STATIC;STATIC;STATIC;STATIC;STATIC	STATIC;STATIC;STATIC;STATIC;STATIC;STATIC;STATIC;STATIC;STATIC;STATIC;STATIC;STATIC;STATIC;STATIC
ENSMUSG00000030255	Sspn	4		0.409045	0.490533	1.76702	1.74319	0.728089	0.823781	1.36177	1.36122	-1.96875	8.23281e-52	5.72622e-50	-0.95996	3.96556e-14	4.75867e-13	-0.499472	2.06067e-05	8.09117e-05		Zeb1-All:chr6:145933900:145934550	Zeb1-All:chr6:145933900:145934550;Zeb1-All:chr6:145967800:145968050;Zeb1-All:chr6:145968386:145968950		Zeb1-D0:chr6:145933900:145934550	Zeb1-D0:chr6:145933900:145934550;Zeb1-D0:chr6:145967800:145968050;Zeb1-D0:chr6:145968386:145968950		Cebpb:chr6:145934627:145934959;Cebpb:chr6:145958619:145958835	Cebpb:chr6:145922531:145922747;Cebpb:chr6:145929726:145929942;Cebpb:chr6:145934627:145934959;Cebpb:chr6:145958619:145958835;Cebpb:chr6:145967599:145967823;Cebpb:chr6:145968260:145968948;Cebpb:chr6:145972173:145972625			Cebpb:D0:chr6:145968260:145968948		STATIC	STATIC;STATIC;STATIC
ENSMUSG00000030583	Sipa1l3	High		2.77321	2.77817	1.98713	1.93847	2.20417	2.15811	1.47822	1.53687	1.13388	8.79917e-52	6.09968e-50	0.906008	4.22326e-31	1.25762e-29	-0.580544	1.8269e-13	1.42285e-12		Zeb1-All:chr7:29383174:29383659;Zeb1-All:chr7:29424710:29425087;Zeb1-All:chr7:29443755:29444250;Zeb1-All:chr7:29453400:29453750;Zeb1-All:chr7:29457748:29458100;Zeb1-All:chr7:29485919:29486133;Zeb1-All:chr7:29490820:29491064;Zeb1-All:chr7:29496730:29496974	Zeb1-All:chr7:29383174:29383659;Zeb1-All:chr7:29424710:29425087;Zeb1-All:chr7:29443755:29444250;Zeb1-All:chr7:29453400:29453750;Zeb1-All:chr7:29457748:29458100;Zeb1-All:chr7:29485919:29486133;Zeb1-All:chr7:29490820:29491064;Zeb1-All:chr7:29496730:29496974		Zeb1-D0:chr7:29383174:29383470;Zeb1-D0:chr7:29424791:29425087;Zeb1-D0:chr7:29443850:29444250;Zeb1-D0:chr7:29453400:29453750;Zeb1-D0:chr7:29457748:29458100;Zeb1-D0:chr7:29485919:29486133	Zeb1-D0:chr7:29383174:29383470;Zeb1-D0:chr7:29424791:29425087;Zeb1-D0:chr7:29443850:29444250;Zeb1-D0:chr7:29453400:29453750;Zeb1-D0:chr7:29457748:29458100;Zeb1-D0:chr7:29485919:29486133		Cebpb:chr7:29334289:29334505;Cebpb:chr7:29379347:29379925;Cebpb:chr7:29416744:29417370;Cebpb:chr7:29438051:29438820;Cebpb:chr7:29490086:29490302;Cebpb:chr7:29496859:29497445;Cebpb:chr7:29501713:29502485	Cebpb:chr7:29334289:29334505;Cebpb:chr7:29379347:29379925;Cebpb:chr7:29416744:29417370;Cebpb:chr7:29438051:29438820;Cebpb:chr7:29490086:29490302;Cebpb:chr7:29496859:29497445;Cebpb:chr7:29501713:29502485		Cebpb:D0:chr7:29379445:29379925;Cebpb:D0:chr7:29416797:29417370;Cebpb:D0:chr7:29501713:29502452	Cebpb:D0:chr7:29379445:29379925;Cebpb:D0:chr7:29416797:29417370;Cebpb:D0:chr7:29501713:29502452		STATIC;STATIC;STATIC;STATIC;STATIC;STATIC;STATIC;STATIC	STATIC;STATIC;STATIC;STATIC;STATIC;STATIC;STATIC;STATIC
ENSMUSG00000000028	Cdc45	NA		3.057	3.07276	2.05047	1.96366	2.97265	2.89275	2.55415	2.66973	1.47414	8.90557e-52	6.15286e-50	0.331026	0.000313958	0.00129947	0.979091	6.33518e-23	8.36099e-22	Zeb1-All:chr16:18811400:18811600	Zeb1-All:chr16:18811400:18811600	Zeb1-All:chr16:18811400:18811600	Zeb1-D0:chr16:18811400:18811600	Zeb1-D0:chr16:18811400:18811600	Zeb1-D0:chr16:18811400:18811600		Cebpb:chr16:18789210:18789694;Cebpb:chr16:18808807:18809569	Cebpb:chr16:18789210:18789694;Cebpb:chr16:18808807:18809569		Cebpb:D0:chr16:18808848:18809508	Cebpb:D0:chr16:18808848:18809508	STATIC	STATIC	STATIC
ENSMUSG00000021806	Nid2	3		3.32647	3.31635	4.33031	4.33588	3.98805	4.10784	4.40695	4.37264	-1.52631	1.50122e-51	1.03375e-49	-0.476803	1.3032e-06	7.6872e-06	0.0492165	0.616491	0.874211	Zeb1-All:chr14:19751022:19751383	Zeb1-All:chr14:19751022:19751383;Zeb1-All:chr14:19769300:19769950;Zeb1-All:chr14:19786240:19786707;Zeb1-All:chr14:19807250:19807750	Zeb1-All:chr14:19744904:19745148;Zeb1-All:chr14:19751022:19751383;Zeb1-All:chr14:19769300:19769950;Zeb1-All:chr14:19786240:19786707;Zeb1-All:chr14:19807250:19807750		Zeb1-D0:chr14:19769350:19769950;Zeb1-D0:chr14:19786240:19786572;Zeb1-D0:chr14:19807402:19807698	Zeb1-D0:chr14:19769350:19769950;Zeb1-D0:chr14:19786240:19786572;Zeb1-D0:chr14:19807402:19807698		Cebpb:chr14:19769293:19770029;Cebpb:chr14:19770770:19771209;Cebpb:chr14:19785731:19786926;Cebpb:chr14:19807156:19807885	Cebpb:chr14:19744591:19745544;Cebpb:chr14:19748728:19749243;Cebpb:chr14:19769293:19770029;Cebpb:chr14:19770770:19771209;Cebpb:chr14:19785731:19786926;Cebpb:chr14:19807156:19807885;Cebpb:chr14:19817894:19818447		Cebpb:D0:chr14:19769297:19770029;Cebpb:D0:chr14:19785959:19786926;Cebpb:D0:chr14:19807219:19807833	Cebpb:D0:chr14:19744698:19745533;Cebpb:D0:chr14:19769297:19770029;Cebpb:D0:chr14:19785959:19786926;Cebpb:D0:chr14:19807219:19807833;Cebpb:D0:chr14:19817894:19818362	STATIC	STATIC;STATIC;STATIC;STATIC	STATIC;STATIC;STATIC;STATIC;STATIC
ENSMUSG00000024640	Psat1	6		5.28657	5.27047	4.6508	4.65131	4.85936	4.73668	4.02947	4.06015	0.930852	2.13938e-51	1.46831e-49	1.09569	1.34664e-67	1.2382e-65	-0.853125	9.71314e-42	2.54768e-40		Zeb1-All:chr19:15904775:15905055;Zeb1-All:chr19:15911098:15911394;Zeb1-All:chr19:15924250:15924500;Zeb1-All:chr19:15924600:15925990;Zeb1-All:chr19:15935112:15935392	Zeb1-All:chr19:15904775:15905055;Zeb1-All:chr19:15911098:15911394;Zeb1-All:chr19:15924250:15924500;Zeb1-All:chr19:15924600:15925990;Zeb1-All:chr19:15935112:15935392		Zeb1-D0:chr19:15911098:15911394;Zeb1-D0:chr19:15924250:15924500;Zeb1-D0:chr19:15924600:15925550	Zeb1-D0:chr19:15911098:15911394;Zeb1-D0:chr19:15924250:15924500;Zeb1-D0:chr19:15924600:15925550		Cebpb:chr19:15904660:15905271;Cebpb:chr19:15919280:15919997;Cebpb:chr19:15923500:15923604;Cebpb:chr19:15923694:15923918;Cebpb:chr19:15924918:15925497;Cebpb:chr19:15935044:15935974;Cebpb:chr19:15941288:15941911;Cebpb:chr19:15942363:15942833	Cebpb:chr19:15904660:15905271;Cebpb:chr19:15919280:15919997;Cebpb:chr19:15923500:15923604;Cebpb:chr19:15923694:15923918;Cebpb:chr19:15924918:15925497;Cebpb:chr19:15935044:15935974;Cebpb:chr19:15941288:15941911;Cebpb:chr19:15942363:15942833		Cebpb:D0:chr19:15904660:15905258;Cebpb:D0:chr19:15919399:15919890;Cebpb:D0:chr19:15935065:15935505;Cebpb:D0:chr19:15941288:15941911;Cebpb:D0:chr19:15942363:15942833	Cebpb:D0:chr19:15904660:15905258;Cebpb:D0:chr19:15919399:15919890;Cebpb:D0:chr19:15935065:15935505;Cebpb:D0:chr19:15941288:15941911;Cebpb:D0:chr19:15942363:15942833		STATIC;EARLY;STATIC;STATIC;STATIC	STATIC;EARLY;STATIC;STATIC;STATIC
ENSMUSG00000015647	Lama5	High		2.23258	2.19618	0.982929	0.827033	2.15026	2.11907	1.13655	0.798661	1.81198	2.99544e-51	2.04906e-49	1.58799	1.92781e-40	8.03471e-39	0.172575	0.155476	0.301372		Zeb1-All:chr2:180205850:180206100;Zeb1-All:chr2:180214800:180215421	Zeb1-All:chr2:180171250:180171850;Zeb1-All:chr2:180205850:180206100;Zeb1-All:chr2:180214800:180215421;Zeb1-All:chr2:180228700:180228950		Zeb1-D0:chr2:180205850:180206100;Zeb1-D0:chr2:180214800:180215150	Zeb1-D0:chr2:180171250:180171500;Zeb1-D0:chr2:180205850:180206100;Zeb1-D0:chr2:180214800:180215150;Zeb1-D0:chr2:180228700:180228950			Cebpb:chr2:180170851:180171067;Cebpb:chr2:180228523:180229179;Cebpb:chr2:180232950:180233860			Cebpb:D0:chr2:180233189:180233815		STATIC;STATIC	STATIC;STATIC;STATIC;STATIC
ENSMUSG00000035168	Tanc1	3		2.81825	2.82695	3.44639	3.49257	3.03786	3.12012	3.27734	3.2446	-0.973033	3.0334e-51	2.0682e-49	-0.221491	0.000533421	0.00211953	-0.315628	6.49313e-07	3.00169e-06	Zeb1-All:chr2:59611600:59612500	Zeb1-All:chr2:59611600:59612500;Zeb1-All:chr2:59612600:59613200;Zeb1-All:chr2:59629022:59629302;Zeb1-All:chr2:59629850:59630200;Zeb1-All:chr2:59670295:59670591;Zeb1-All:chr2:59670850:59671100;Zeb1-All:chr2:59675850:59676050;Zeb1-All:chr2:59698804:59699084;Zeb1-All:chr2:59719863:59720143;Zeb1-All:chr2:59731870:59732150;Zeb1-All:chr2:59738398:59738694;Zeb1-All:chr2:59741900:59742050;Zeb1-All:chr2:5…	Zeb1-All:chr2:59611600:59612500;Zeb1-All:chr2:59612600:59613200;Zeb1-All:chr2:59629022:59629302;Zeb1-All:chr2:59629850:59630200;Zeb1-All:chr2:59670295:59670591;Zeb1-All:chr2:59670850:59671100;Zeb1-All:chr2:59675850:59676050;Zeb1-All:chr2:59698804:59699084;Zeb1-All:chr2:59719863:59720143;Zeb1-All:chr2:59731870:59732150;Zeb1-All:chr2:59738398:59738694;Zeb1-All:chr2:59741900:59742050;Zeb1-All:chr2:5…	Zeb1-D0:chr2:59611650:59612250	Zeb1-D0:chr2:59611650:59612250;Zeb1-D0:chr2:59629850:59630200;Zeb1-D0:chr2:59670295:59670591;Zeb1-D0:chr2:59675850:59676050;Zeb1-D0:chr2:59738398:59738694;Zeb1-D0:chr2:59741900:59742050;Zeb1-D0:chr2:59749400:59749700;Zeb1-D0:chr2:59824100:59824700	Zeb1-D0:chr2:59611650:59612250;Zeb1-D0:chr2:59629850:59630200;Zeb1-D0:chr2:59670295:59670591;Zeb1-D0:chr2:59675850:59676050;Zeb1-D0:chr2:59738398:59738694;Zeb1-D0:chr2:59741900:59742050;Zeb1-D0:chr2:59749400:59749700;Zeb1-D0:chr2:59824100:59824700		Cebpb:chr2:59617106:59617817;Cebpb:chr2:59628001:59629158;Cebpb:chr2:59644991:59645207;Cebpb:chr2:59645495:59645599;Cebpb:chr2:59653112:59653762;Cebpb:chr2:59656676:59657235;Cebpb:chr2:59671190:59671406;Cebpb:chr2:59673643:59674140;Cebpb:chr2:59679509:59680235;Cebpb:chr2:59711700:59711950;Cebpb:chr2:59719837:59720338;Cebpb:chr2:59731797:59732316;Cebpb:chr2:59742857:59743298;Cebpb:chr2:59765595:59…	Cebpb:chr2:59609815:59610049;Cebpb:chr2:59617106:59617817;Cebpb:chr2:59628001:59629158;Cebpb:chr2:59644991:59645207;Cebpb:chr2:59645495:59645599;Cebpb:chr2:59653112:59653762;Cebpb:chr2:59656676:59657235;Cebpb:chr2:59671190:59671406;Cebpb:chr2:59673643:59674140;Cebpb:chr2:59679509:59680235;Cebpb:chr2:59711700:59711950;Cebpb:chr2:59719837:59720338;Cebpb:chr2:59731797:59732316;Cebpb:chr2:59742857:59…		Cebpb:D0:chr2:59628275:59628530;Cebpb:D0:chr2:59673643:59674140;Cebpb:D0:chr2:59679534:59680131;Cebpb:D0:chr2:59731811:59732316;Cebpb:D0:chr2:59765606:59766266;Cebpb:D0:chr2:59824216:59824838	Cebpb:D0:chr2:59628275:59628530;Cebpb:D0:chr2:59673643:59674140;Cebpb:D0:chr2:59679534:59680131;Cebpb:D0:chr2:59731811:59732316;Cebpb:D0:chr2:59765606:59766266;Cebpb:D0:chr2:59824216:59824838	STATIC	STATIC;STATIC;STATIC;STATIC;STATIC;STATIC;STATIC;STATIC;STATIC;STATIC;STATIC;STATIC;STATIC;STATIC;EARLY	STATIC;STATIC;STATIC;STATIC;STATIC;STATIC;STATIC;STATIC;STATIC;STATIC;STATIC;STATIC;STATIC;STATIC;EARLY
ENSMUSG00000034663	Bmp2k	High		1.94489	1.97793	2.59216	2.61314	2.28501	2.21008	2.76421	2.63055	-1.16993	5.45584e-51	3.70765e-49	-0.816232	6.62067e-27	1.62334e-25	0.0534332	0.47037	0.726055	Zeb1-All:chr5:96997050:96998300	Zeb1-All:chr5:96997050:96998300	Zeb1-All:chr5:96997050:96998300	Zeb1-D0:chr5:96997050:96997450		Zeb1-D0:chr5:96997050:96997450		Cebpb:chr5:97025564:97026097	Cebpb:chr5:96995613:96997103;Cebpb:chr5:97025564:97026097		Cebpb:D0:chr5:97025564:97026060	Cebpb:D0:chr5:96995670:96996253;Cebpb:D0:chr5:96996306:96997103;Cebpb:D0:chr5:97025564:97026060	STATIC	STATIC	STATIC
ENSMUSG00000033763	Mtss1l	High		2.66727	2.63041	3.49828	3.51126	1.47444	1.56429	2.7404	2.83	-1.26395	8.174e-51	5.53669e-49	-1.85089	7.93686e-89	1.18849e-86	-1.05625	1.37119e-36	3.11412e-35	Zeb1-All:chr8:110721050:110722050	Zeb1-All:chr8:110721050:110722050;Zeb1-All:chr8:110725292:110725536	Zeb1-All:chr8:110716124:110716450;Zeb1-All:chr8:110718250:110718950;Zeb1-All:chr8:110721050:110722050;Zeb1-All:chr8:110725292:110725536	Zeb1-D0:chr8:110721700:110722050	Zeb1-D0:chr8:110721700:110722050	Zeb1-D0:chr8:110716150:110716450;Zeb1-D0:chr8:110718250:110718950;Zeb1-D0:chr8:110721700:110722050		Cebpb:chr8:110725318:110725805	Cebpb:chr8:110715825:110716663;Cebpb:chr8:110725318:110725805			Cebpb:D0:chr8:110715825:110716663	STATIC	STATIC;STATIC	STATIC;STATIC;STATIC;STATIC
ENSMUSG00000025758	Plk4	2		2.99913	2.91933	2.15739	2.03358	2.72659	2.65544	2.19031	2.1136	1.28951	1.08754e-50	7.34247e-49	0.713655	9.10156e-17	1.30778e-15	0.213622	0.0174241	0.0437463	Zeb1-All:chr3:40800050:40800900	Zeb1-All:chr3:40800050:40800900	Zeb1-All:chr3:40800050:40800900	Zeb1-D0:chr3:40800050:40800900	Zeb1-D0:chr3:40800050:40800900	Zeb1-D0:chr3:40800050:40800900		Cebpb:chr3:40800879:40801594;Cebpb:chr3:40806687:40807220	Cebpb:chr3:40800879:40801594;Cebpb:chr3:40806687:40807220		Cebpb:D0:chr3:40800953:40801554;Cebpb:D0:chr3:40806687:40807162	Cebpb:D0:chr3:40800953:40801554;Cebpb:D0:chr3:40806687:40807162	STATIC	STATIC	STATIC
ENSMUSG00000070392	Gm20634	NA		0.289087	0.461271	1.88419	1.76861	1.41802	1.24001	2.21622	2.23881	-2.1651	1.30507e-50	8.78253e-49	-1.41734	9.90775e-30	2.75472e-28	0.678072	1.47093e-08	7.92387e-08	Zeb1-All:chr3:96245050:96245450	Zeb1-All:chr3:96247250:96247400	Zeb1-All:chr3:96239450:96239850;Zeb1-All:chr3:96240450:96240650;Zeb1-All:chr3:96245050:96245450;Zeb1-All:chr3:96247250:96247400	Zeb1-D0:chr3:96245050:96245450	Zeb1-D0:chr3:96247250:96247400	Zeb1-D0:chr3:96239450:96239850;Zeb1-D0:chr3:96240450:96240650;Zeb1-D0:chr3:96245050:96245450;Zeb1-D0:chr3:96247250:96247400	Cebpb:chr3:96244591:96245625	Cebpb:chr3:96244591:96245625	Cebpb:chr3:96237821:96238439;Cebpb:chr3:96240206:96240881;Cebpb:chr3:96244591:96245625	Cebpb:D0:chr3:96244974:96245595	Cebpb:D0:chr3:96244974:96245595	Cebpb:D0:chr3:96240236:96240881;Cebpb:D0:chr3:96244974:96245595	STATIC	STATIC	STATIC;STATIC;STATIC;STATIC
ENSMUSG00000001552	Jup	High		4.23835	4.22658	3.19339	3.16803	3.27365	3.11652	1.68486	1.77444	1.47986	1.33767e-50	8.97278e-49	1.95659	3.31104e-74	3.52348e-72	-1.98366	3.27054e-76	1.88156e-74	Zeb1-All:chr11:100396950:100398350	Zeb1-All:chr11:100387898:100388178;Zeb1-All:chr11:100391152:100391432;Zeb1-All:chr11:100396950:100398350	Zeb1-All:chr11:100387898:100388178;Zeb1-All:chr11:100391152:100391432;Zeb1-All:chr11:100396950:100398350;Zeb1-All:chr11:100403718:100403998	Zeb1-D0:chr11:100396950:100398350	Zeb1-D0:chr11:100396950:100398350	Zeb1-D0:chr11:100396950:100398350		Cebpb:chr11:100396600:100397056	Cebpb:chr11:100396600:100397056;Cebpb:chr11:100404026:100404497				STATIC	STATIC;STATIC;STATIC	STATIC;STATIC;STATIC;STATIC
ENSMUSG00000002602	Axl	1		5.54607	5.55793	4.92618	4.88351	5.17483	5.12445	4.17447	4.18361	0.893672	1.93986e-50	1.29702e-48	1.32727	7.19463e-105	1.42291e-102	-1.04966	8.66994e-67	4.05753e-65	Zeb1-All:chr7:25788650:25789000	Zeb1-All:chr7:25781500:25782000;Zeb1-All:chr7:25782350:25782550;Zeb1-All:chr7:25788650:25789000	Zeb1-All:chr7:25754400:25755000;Zeb1-All:chr7:25755900:25756250;Zeb1-All:chr7:25781500:25782000;Zeb1-All:chr7:25782350:25782550;Zeb1-All:chr7:25788650:25789000	Zeb1-D0:chr7:25788650:25788900	Zeb1-D0:chr7:25781500:25782000;Zeb1-D0:chr7:25782350:25782550;Zeb1-D0:chr7:25788650:25788900	Zeb1-D0:chr7:25754400:25754750;Zeb1-D0:chr7:25755900:25756250;Zeb1-D0:chr7:25781500:25782000;Zeb1-D0:chr7:25782350:25782550;Zeb1-D0:chr7:25788650:25788900		Cebpb:chr7:25780902:25781673;Cebpb:chr7:25782138:25782242;Cebpb:chr7:25782750:25783050	Cebpb:chr7:25755077:25756089;Cebpb:chr7:25780902:25781673;Cebpb:chr7:25782138:25782242;Cebpb:chr7:25782750:25783050;Cebpb:chr7:25790462:25791172		Cebpb:D0:chr7:25780931:25781506	Cebpb:D0:chr7:25755077:25755991;Cebpb:D0:chr7:25780931:25781506;Cebpb:D0:chr7:25790462:25791059	STATIC	STATIC;STATIC;STATIC	STATIC;STATIC;STATIC;STATIC;STATIC
ENSMUSG00000022186	Oxct1	High		4.44182	4.4022	5.2209	5.15443	4.39433	4.28863	5.12285	5.10662	-1.21971	1.98553e-50	1.32328e-48	-0.977915	2.89722e-33	9.46065e-32	-0.231968	0.0038021	0.0108077	Zeb1-All:chr15:4026150:4027700	Zeb1-All:chr15:4026150:4027700	Zeb1-All:chr15:4026150:4027700	Zeb1-D0:chr15:4026150:4027650	Zeb1-D0:chr15:4026150:4027650	Zeb1-D0:chr15:4026150:4027650		Cebpb:chr15:4027805:4028364;Cebpb:chr15:4034950:4035300;Cebpb:chr15:4064684:4065238;Cebpb:chr15:4092524:4093143;Cebpb:chr15:4136885:4137468	Cebpb:chr15:4027805:4028364;Cebpb:chr15:4034950:4035300;Cebpb:chr15:4064684:4065238;Cebpb:chr15:4092524:4093143;Cebpb:chr15:4136885:4137468		Cebpb:D0:chr15:4064684:4065183;Cebpb:D0:chr15:4092524:4093143	Cebpb:D0:chr15:4064684:4065183;Cebpb:D0:chr15:4092524:4093143	STATIC	STATIC	STATIC
ENSMUSG00000031673	Cdh11	3		4.62211	4.63912	5.18625	5.21683	4.68541	4.67495	4.40504	4.34208	-0.897982	2.25294e-50	1.49669e-48	0.460784	2.18182e-14	2.68268e-13	-1.25045	3.45707e-94	2.91486e-92	Zeb1-All:chr8:102784550:102785300	Zeb1-All:chr8:102693833:102694077;Zeb1-All:chr8:102715966:102716262;Zeb1-All:chr8:102757675:102757919;Zeb1-All:chr8:102784100:102784400;Zeb1-All:chr8:102784550:102785300	Zeb1-All:chr8:102693833:102694077;Zeb1-All:chr8:102715966:102716262;Zeb1-All:chr8:102757675:102757919;Zeb1-All:chr8:102784100:102784400;Zeb1-All:chr8:102784550:102785300	Zeb1-D0:chr8:102784550:102785000	Zeb1-D0:chr8:102715966:102716262;Zeb1-D0:chr8:102784100:102784400;Zeb1-D0:chr8:102784550:102785000	Zeb1-D0:chr8:102715966:102716262;Zeb1-D0:chr8:102784100:102784400;Zeb1-D0:chr8:102784550:102785000	Cebpb:chr8:102785444:102785816	Cebpb:chr8:102636594:102637032;Cebpb:chr8:102654111:102654335;Cebpb:chr8:102656601:102656817;Cebpb:chr8:102691200:102691869;Cebpb:chr8:102693404:102694369;Cebpb:chr8:102712242:102712466;Cebpb:chr8:102718527:102718631;Cebpb:chr8:102721624:102721848;Cebpb:chr8:102723193:102723640;Cebpb:chr8:102729789:102730005;Cebpb:chr8:102735055:102735271;Cebpb:chr8:102740777:102741490;Cebpb:chr8:102746647:102746…	Cebpb:chr8:102629378:102629594;Cebpb:chr8:102636594:102637032;Cebpb:chr8:102654111:102654335;Cebpb:chr8:102656601:102656817;Cebpb:chr8:102691200:102691869;Cebpb:chr8:102693404:102694369;Cebpb:chr8:102712242:102712466;Cebpb:chr8:102718527:102718631;Cebpb:chr8:102721624:102721848;Cebpb:chr8:102723193:102723640;Cebpb:chr8:102729789:102730005;Cebpb:chr8:102735055:102735271;Cebpb:chr8:102740777:102741…	Cebpb:D0:chr8:102785444:102785816	Cebpb:D0:chr8:102693533:102694216;Cebpb:D0:chr8:102740810:102741458;Cebpb:D0:chr8:102778824:102779328;Cebpb:D0:chr8:102781953:102782320	Cebpb:D0:chr8:102693533:102694216;Cebpb:D0:chr8:102740810:102741458;Cebpb:D0:chr8:102778824:102779328;Cebpb:D0:chr8:102781953:102782320;Cebpb:D0:chr8:102785444:102785816	STATIC	STATIC;STATIC;STATIC;STATIC;STATIC	STATIC;STATIC;STATIC;STATIC;STATIC
ENSMUSG00000052911	Lamb2	High		2.7658	2.65258	3.74143	3.70572	3.27635	3.27279	3.42043	3.45305	-1.49606	2.30259e-50	1.52479e-48	-0.219255	0.0250317	0.068452	-0.407093	2.96587e-05	0.000114553	Zeb1-All:chr9:108479750:108480150	Zeb1-All:chr9:108479750:108480150	Zeb1-All:chr9:108478739:108479150;Zeb1-All:chr9:108479750:108480150;Zeb1-All:chr9:108490650:108491250	Zeb1-D0:chr9:108479750:108480150	Zeb1-D0:chr9:108479750:108480150	Zeb1-D0:chr9:108478800:108479050;Zeb1-D0:chr9:108479750:108480150;Zeb1-D0:chr9:108490650:108491250							STATIC	STATIC	STATIC;STATIC;STATIC
ENSMUSG00000045328	Cenpe	2		2.7675	2.71239	1.9208	1.96481	2.62958	2.66157	1.92017	1.80788	1.11197	3.14187e-50	2.07393e-48	1.09324	2.49245e-48	1.36785e-46	-0.0503871	0.51454	0.772989	Zeb1-All:chr3:135212293:135212850	Zeb1-All:chr3:135212293:135212850	Zeb1-All:chr3:135212293:135212850;Zeb1-All:chr3:135280973:135281337	Zeb1-D0:chr3:135212519:135212850	Zeb1-D0:chr3:135212519:135212850	Zeb1-D0:chr3:135212519:135212850;Zeb1-D0:chr3:135280973:135281269			Cebpb:chr3:135280997:135281221				STATIC	STATIC	STATIC;STATIC
ENSMUSG00000023015	Racgap1	2		4.24944	4.23462	3.57524	3.55673	4.31173	4.20523	3.51292	3.52472	0.995939	3.3076e-50	2.1764e-48	1.01099	8.35987e-52	5.09466e-50	0.0287538	0.674198	0.923194		Zeb1-All:chr15:99644844:99645140	Zeb1-All:chr15:99614659:99615800;Zeb1-All:chr15:99644844:99645140		Zeb1-D0:chr15:99644844:99645140	Zeb1-D0:chr15:99614750:99615800;Zeb1-D0:chr15:99644844:99645140		Cebpb:chr15:99648855:99649502	Cebpb:chr15:99648855:99649502					STATIC	STATIC;STATIC
ENSMUSG00000024646	Cyb5	7		4.14115	4.17342	4.94696	4.926	4.80043	4.77635	5.06889	5.09056	-1.19215	3.50516e-50	2.2991e-48	-0.443291	4.96748e-09	3.83143e-08	0.236893	0.00165233	0.00499514	Zeb1-All:chr18:84851243:84852000	Zeb1-All:chr18:84851243:84852000	Zeb1-All:chr18:84848466:84848746;Zeb1-All:chr18:84851243:84852000;Zeb1-All:chr18:84880427:84881050	Zeb1-D0:chr18:84851243:84852000	Zeb1-D0:chr18:84851243:84852000	Zeb1-D0:chr18:84851243:84852000		Cebpb:chr18:84858307:84858523;Cebpb:chr18:84879600:84881381	Cebpb:chr18:84848600:84848868;Cebpb:chr18:84858307:84858523;Cebpb:chr18:84879600:84881381;Cebpb:chr18:84884705:84885237		Cebpb:D0:chr18:84880233:84881360	Cebpb:D0:chr18:84880233:84881360	STATIC	STATIC	STATIC;STATIC;LATE
ENSMUSG00000030353	Tead4	5		2.54811	2.61713	1.34332	1.44037	4.08677	4.03263	3.03546	3.12406	1.78663	4.17653e-50	2.73082e-48	1.35988	3.95502e-39	1.57629e-37	2.6236	1.84004e-107	2.04923e-105	Zeb1-All:chr6:128299500:128301000	Zeb1-All:chr6:128226250:128226400;Zeb1-All:chr6:128275300:128276200;Zeb1-All:chr6:128282245:128282489;Zeb1-All:chr6:128296050:128296400;Zeb1-All:chr6:128299500:128301000	Zeb1-All:chr6:128226250:128226400;Zeb1-All:chr6:128275300:128276200;Zeb1-All:chr6:128282245:128282489;Zeb1-All:chr6:128296050:128296400;Zeb1-All:chr6:128299500:128301000	Zeb1-D0:chr6:128299500:128301000	Zeb1-D0:chr6:128226250:128226400;Zeb1-D0:chr6:128275600:128275850;Zeb1-D0:chr6:128296050:128296400;Zeb1-D0:chr6:128299500:128301000	Zeb1-D0:chr6:128226250:128226400;Zeb1-D0:chr6:128275600:128275850;Zeb1-D0:chr6:128296050:128296400;Zeb1-D0:chr6:128299500:128301000		Cebpb:chr6:128227180:128227404;Cebpb:chr6:128236199:128236820;Cebpb:chr6:128249868:128250497;Cebpb:chr6:128255950:128256450;Cebpb:chr6:128275344:128275929;Cebpb:chr6:128277344:128277851;Cebpb:chr6:128280655:128281336;Cebpb:chr6:128282048:128282830;Cebpb:chr6:128288739:128288955;Cebpb:chr6:128289940:128290156;Cebpb:chr6:128296050:128296350;Cebpb:chr6:128298317:128298580	Cebpb:chr6:128223163:128223567;Cebpb:chr6:128227180:128227404;Cebpb:chr6:128236199:128236820;Cebpb:chr6:128249868:128250497;Cebpb:chr6:128255950:128256450;Cebpb:chr6:128275344:128275929;Cebpb:chr6:128277344:128277851;Cebpb:chr6:128280655:128281336;Cebpb:chr6:128282048:128282830;Cebpb:chr6:128288739:128288955;Cebpb:chr6:128289940:128290156;Cebpb:chr6:128296050:128296350;Cebpb:chr6:128298317:128298…		Cebpb:D0:chr6:128280734:128281263;Cebpb:D0:chr6:128282137:128282777	Cebpb:D0:chr6:128223206:128223507;Cebpb:D0:chr6:128280734:128281263;Cebpb:D0:chr6:128282137:128282777	STATIC	STATIC;LATE;STATIC;STATIC;STATIC	STATIC;LATE;STATIC;STATIC;STATIC
ENSMUSG00000026202	Tuba4a	2		3.58418	3.56416	2.63654	2.64992	2.12017	1.9799	2.15928	2.22693	1.29529	4.58407e-50	2.98786e-48	-0.326855	0.00113126	0.00422487	-0.585837	5.38887e-10	3.2436e-09	Zeb1-All:chr1:75218750:75219600	Zeb1-All:chr1:75218750:75219600	Zeb1-All:chr1:75209150:75209450;Zeb1-All:chr1:75210662:75211150;Zeb1-All:chr1:75218750:75219600	Zeb1-D0:chr1:75218750:75219600	Zeb1-D0:chr1:75218750:75219600	Zeb1-D0:chr1:75209150:75209450;Zeb1-D0:chr1:75210700:75211150;Zeb1-D0:chr1:75218750:75219600							STATIC	STATIC	STATIC;STATIC;STATIC
ENSMUSG00000025498	Irf7	Low		3.79245	3.80772	2.81772	2.83794	2.40499	2.40222	-0.403416	-0.210375	1.39059	7.37991e-50	4.79509e-48	3.5892	2.74337e-120	7.37333e-118	-4.26038	1.20673e-184	3.64222e-182	Zeb1-All:chr7:141265777:141266057;Zeb1-All:chr7:141266128:141266424	Zeb1-All:chr7:141265777:141266057;Zeb1-All:chr7:141266128:141266424	Zeb1-All:chr7:141265777:141266057;Zeb1-All:chr7:141266128:141266424	Zeb1-D0:chr7:141266128:141266424	Zeb1-D0:chr7:141266128:141266424	Zeb1-D0:chr7:141266128:141266424							STATIC;STATIC	STATIC;STATIC	STATIC;STATIC
ENSMUSG00000069920	B3gnt9-ps	NA		2.98051	2.95005	3.72542	3.72207	2.7337	2.83636	3.00172	3.03771	-1.16886	9.26859e-50	6.00344e-48	-0.411069	4.69065e-07	2.92402e-06	-0.98527	1.71102e-36	3.87745e-35	Zeb1-All:chr8:105254200:105255400	Zeb1-All:chr8:105254200:105255400	Zeb1-All:chr8:105254200:105255400;Zeb1-All:chr8:105264200:105264961	Zeb1-D0:chr8:105254200:105255400	Zeb1-D0:chr8:105254200:105255400	Zeb1-D0:chr8:105254200:105255400;Zeb1-D0:chr8:105264200:105264950							STATIC	STATIC	STATIC;STATIC
ENSMUSG00000001025	S100a6	1		7.47886	7.51134	6.79948	6.8132	7.25492	7.20194	6.11543	6.11582	1.01431	1.03144e-49	6.66001e-48	1.61653	2.32808e-118	6.10072e-116	-1.05102	3.65718e-52	1.22648e-50	Zeb1-All:chr3:90612900:90613600	Zeb1-All:chr3:90612900:90613600;Zeb1-All:chr3:90613748:90614100	Zeb1-All:chr3:90603450:90603900;Zeb1-All:chr3:90604250:90604900;Zeb1-All:chr3:90606150:90606750;Zeb1-All:chr3:90612900:90613600;Zeb1-All:chr3:90613748:90614100	Zeb1-D0:chr3:90612900:90613600	Zeb1-D0:chr3:90612900:90613600;Zeb1-D0:chr3:90613900:90614100	Zeb1-D0:chr3:90603450:90603900;Zeb1-D0:chr3:90604250:90604900;Zeb1-D0:chr3:90606150:90606750;Zeb1-D0:chr3:90612900:90613600;Zeb1-D0:chr3:90613900:90614100			Cebpb:chr3:90605411:90606350;Cebpb:chr3:90614467:90615124			Cebpb:D0:chr3:90605411:90606304	STATIC	STATIC;STATIC	STATIC;STATIC;STATIC;STATIC;STATIC
[truncated: 37,894 more rows]

## Sheet: C - GeneGOPathways RNASeq
DOWN in ZEB1 KD at Day 0	#	Maps	pValue	FDR
	1	Development_Regulation of epithelial-to-mesenchymal transition (EMT)	5.125e-11	3.182e-08
	2	Development_TGF-beta-dependent induction of EMT via SMADs	2.032e-10	6.31e-08
	3	Development_Thromboxane A2 pathway signaling	3.222e-08	6.67e-06
	4	Membrane-bound ESR1: interaction with G-proteins signaling	1.247e-07	1.936e-05
	5	Development_Ligand-independent activation of ESR1 and ESR2	7.215e-07	8.961e-05
	6	Development_Ligand-dependent activation of the ESR1/AP-1 pathway	1.273e-06	0.0001292
	7	Cardiac Hypertrophy_NF-AT signaling in Cardiac Hypertrophy	1.456e-06	0.0001292
[truncated: 196 more rows]

## Sheet: D - ChIPSeq HomerGeneOnto
Name	#features[ref=27854]	Coverage(bp)[ref=11012747]	AvgFeatureSize[ref=395]	Overlap(#peaks)	Overlap(bp)	Expected Overlap(bp, gsize=2.00e+09)	Log Ratio Enrichment	Log P-value(+ underrepresented)	P-value
[truncated: 18 more rows]

[truncated: 5 more sheets: E - MotifDiscovery Homer, F - Mass Spectrometry, G - GREAT GeneOntology, H - ClinicalData, I - qpcr primers]
